# Supplementary material for: Dissecting nutrient-related co-expression networks in phosphate starved poplars
Source: PLoS One. 2017 Feb 21;12(2):e0171958. doi: 10.1371/journal.pone.0171958 (PMC5319788; doi:10.1371/journal.pone.0171958)
Supplement: S1 Table — (XLSX) [file pone.0171958.s002.xlsx]

## Sheet: DEGs
S1 Table: Annotation, fold-changes and module assignment of differentially expressed genes in response to P starvation. Modules were named after colors. Adjusted p values (limma) are indicated and lg2 transformed fold changes (FC) of the transcript abundancs. L = Leaves, R = roots, HP = high phosphate, MP = medium phosphate, LP = low phosphate. Annotation is based on (Tsai C-J, Ranjan P, DiFazio …
AffyID	PoplarID	UniProt_Name	AGI	Module	p_adj_R_HP-MP	p_adj_R_HP-LP	p_adj_L_HP-MP	p_adj_L_HP-LP	lg2_FC_R_HP-MP	l2_FC_R_HP-LP	lg2_FCL_HP-MP	lg2_FC_L_HP-LP
Ptp.1073.1.A1_at	Potri.010G235200	RING-H2 finger protein ATL80 OS=Arabidopsis thaliana GN=ATL80 PE=1 SV=1	AT1G20823.1	black	-1.03845	-0.421869	0.530112	0.870973	0.000866924	>0.05	>0.05	0.00140221
Ptp.1511.1.S1_s_at	Potri.002G048300	ETO1-like protein 1 OS=Arabidopsis thaliana GN=EOL1 PE=1 SV=1	AT4G02680.1	black	0.0380816	0.398716	0.266498	0.68848	>0.05	>0.05	>0.05	0.00546077
Ptp.1540.3.S1_s_at	Potri.002G229200	Aconitate hydratase 2, mitochondrial OS=Arabidopsis thaliana GN=ACO2 PE=1 SV=2	AT2G05710.1	black	-0.474041	0.172254	0.413784	0.803504	>0.05	>0.05	>0.05	0.0480589
Ptp.1600.1.A1_s_at	Potri.001G331400	SWI/SNF complex component SNF12 homolog OS=Arabidopsis thaliana GN=At5g14170 PE=1 SV=1	AT5G14170.1	black	-0.314119	0.401447	0.494801	0.825686	>0.05	>0.05	>0.05	0.00173692
Ptp.1608.1.A1_at	Potri.002G185000	Protein phosphatase 2C 32 OS=Arabidopsis thaliana GN=POL PE=1 SV=2	AT2G46920.2	black	0.139122	0.465192	0.281103	0.693333	>0.05	0.0224487	>0.05	0.00105887
Ptp.1623.1.S1_at	Potri.019G002100	Aspartic proteinase nepenthesin-1 OS=Nepenthes gracilis GN=nep1 PE=1 SV=1	AT2G03200.1	black	0.428552	1.19505	0.000307699	-0.930614	>0.05	0.00194094	>0.05	0.0071095
Ptp.1768.1.A1_at	Potri.002G132400	F-box/FBD/LRR-repeat protein At1g13570 OS=Arabidopsis thaliana GN=At1g13570 PE=2 SV=1	AT1G13570.1	black	0.456952	0.142075	-0.438266	-0.629091	>0.05	>0.05	>0.05	0.0145505
Ptp.1780.1.S1_at	Potri.001G068100	Probable beta-1,4-xylosyltransferase IRX10 OS=Arabidopsis thaliana GN=IRX10 PE=2 SV=1	AT1G27440.1	black	0.302205	0.832043	-0.126973	-1.02832	>0.05	0.00943616	>0.05	0.00136024
Ptp.1806.1.S1_s_at	Potri.006G086100	Expansin-A3 OS=Arabidopsis thaliana GN=EXPA3 PE=2 SV=1	AT2G37640.1	black	0.483575	0.151988	-0.595191	-0.829528	>0.05	>0.05	>0.05	0.00465249
Ptp.1850.1.A1_at	Potri.004G134400	E3 ubiquitin-protein ligase makorin OS=Arabidopsis thaliana GN=MKRN PE=2 SV=1	AT3G08505.1	black	-0.109634	0.181904	0.363025	0.566274	>0.05	>0.05	>0.05	0.0204916
Ptp.1878.2.A1_a_at	Potri.001G440100	Small nuclear ribonucleoprotein-associated protein B OS=Mus musculus GN=Snrpb PE=1 SV=1	AT4G20440.4	black	-0.119074	0.327496	0.429405	0.792702	>0.05	>0.05	>0.05	0.0010314
Ptp.1914.1.A1_s_at	Potri.001G034200	Protein ELC-like OS=Arabidopsis thaliana GN=ELCL PE=1 SV=1	AT5G13860.1	black	-0.412664	-0.679065	0.493489	0.678781	>0.05	0.00354753	0.0294984	0.00220367
Ptp.2054.1.S1_s_at	Potri.003G181400	Cinnamoyl-CoA reductase 1 OS=Arabidopsis thaliana GN=CCR1 PE=1 SV=1	AT1G15950.1	black	0.071893	0.530093	1.00608	1.25305	>0.05	>0.05	0.00669354	0.000607201
Ptp.2396.1.A1_at	Potri.003G097300	Probable xyloglucan endotransglucosylase/hydrolase protein 30 OS=Arabidopsis thaliana GN=XTH30 PE=2 SV=2	AT1G32170.1	black	-0.350966	-0.246318	0.511147	0.53484	>0.05	>0.05	>0.05	0.0373274
Ptp.2463.1.S1_a_at	Potri.013G041600	Pro-hevein OS=Hevea brasiliensis GN=HEV1 PE=1 SV=2	AT3G04720.1	black	0.406894	0.661833	0.982459	1.64646	>0.05	>0.05	0.0324824	0.00049693
Ptp.2525.1.S1_at	Potri.001G307200	Probable cinnamyl alcohol dehydrogenase 9 OS=Arabidopsis thaliana GN=CAD9 PE=2 SV=2	AT4G39330.1	black	0.532628	0.647704	-0.2976	-0.651484	>0.05	0.032591	>0.05	0.0248844
Ptp.2605.1.A1_at	Potri.001G051900	3-ketoacyl-CoA thiolase 2, peroxisomal OS=Arabidopsis thaliana GN=PED1 PE=1 SV=2	AT2G33150.1	black	-0.322835	-0.327962	0.429211	0.710778	>0.05	>0.05	0.0274611	0.00042093
Ptp.2640.1.A1_at	Potri.017G111300	Zinc finger CCHC domain-containing protein 8 OS=Xenopus laevis GN=zcchc8 PE=2 SV=1	AT5G38600.1	black	-0.0996385	0.319596	0.217046	0.499497	>0.05	>0.05	>0.05	0.0257954
Ptp.2659.1.A1_s_at	Potri.016G075200	mRNA-decapping enzyme-like protein OS=Arabidopsis thaliana GN=At1g08370 PE=1 SV=2	AT1G08370.1	black	-0.378491	0.0579115	0.17209	0.732805	>0.05	>0.05	>0.05	0.0043063
Ptp.2915.1.S1_at	Potri.014G092800	Basic endochitinase OS=Nicotiana tabacum PE=2 SV=1	AT5G24090.1	black	1.01809	0.932427	-0.9547	-1.8603	0.0100655	0.0150205	0.0165222	4.00583e-05
Ptp.310.1.A1_at	Potri.012G079800	CASP-like protein At2g36330 OS=Arabidopsis thaliana GN=At2g36330 PE=1 SV=1	AT2G36330.1	black	-0.0982953	0.306586	0.399678	0.670175	>0.05	>0.05	>0.05	0.0257005
Ptp.3679.1.S1_s_at	Potri.014G145200	Syntaxin-22 OS=Arabidopsis thaliana GN=SYP22 PE=1 SV=1	AT5G46860.1	black	0.166287	0.729526	0.462383	0.528252	>0.05	0.00124175	0.0289046	0.00769759
Ptp.3705.1.A1_s_at	Potri.011G115600	Ethylene-responsive transcription factor 4 OS=Arabidopsis thaliana GN=ERF4 PE=1 SV=1	AT3G15210.1	black	-0.660248	-0.403088	0.443183	0.801513	0.00521411	>0.05	0.0484409	0.000556904
Ptp.3805.1.S1_at	Potri.017G078100	Hypersensitive-induced response protein 1 OS=Arabidopsis thaliana GN=HIR1 PE=1 SV=1	AT5G62740.1	black	-0.424897	-1.32135	1.45531	0.974252	>0.05	5.94694e-05	2.95381e-05	0.000488665
Ptp.3883.1.S1_s_at	Potri.018G063200	20 kDa chaperonin, chloroplastic OS=Arabidopsis thaliana GN=CPN21 PE=1 SV=2	AT5G20720.3	black	-0.714829	-1.36498	-0.868492	-2.02745	>0.05	0.00116183	0.0272265	1.61166e-05
Ptp.4057.1.S1_at	Potri.013G056500	Transcription repressor MYB5 OS=Arabidopsis thaliana GN=MYB5 PE=1 SV=1	AT3G13540.1	black	0.45443	0.378875	-0.529253	-0.626346	>0.05	>0.05	>0.05	0.0380877
Ptp.4059.1.S1_at	Potri.018G067700	Pollen-specific protein SF21 OS=Helianthus annuus GN=SF21 PE=2 SV=1	AT5G56750.1	black	-0.250384	-0.376121	-0.480888	-0.801551	>0.05	0.0469917	0.0171821	0.000186178
Ptp.4234.1.S1_at	Potri.005G109700	F-box protein SKIP22 OS=Arabidopsis thaliana GN=SKIP22 PE=1 SV=1	AT1G23780.1	black	-0.183591	-0.301716	0.455609	0.631488	>0.05	>0.05	>0.05	0.0192279
Ptp.4631.1.S1_s_at	Potri.005G214400	ETO1-like protein 1 OS=Arabidopsis thaliana GN=EOL1 PE=1 SV=1	AT4G02680.1	black	-0.798426	-0.0510666	0.384757	0.917753	0.0288317	>0.05	>0.05	0.00969938
Ptp.4763.1.S1_at	Potri.001G333100	Adenylate kinase, chloroplastic OS=Solanum tuberosum GN=ADK PE=2 SV=1	AT3G01820.1	black	-0.171073	-0.304065	-0.131903	-0.671047	>0.05	>0.05	>0.05	0.0218812
Ptp.4851.1.S1_at	Potri.009G066100	Mitogen-activated protein kinase 3 OS=Arabidopsis thaliana GN=MPK3 PE=1 SV=2	AT3G45640.1	black	-0.890939	-1.31835	0.660504	1.4178	0.00240536	6.09353e-05	0.0160238	1.44354e-05
Ptp.5027.1.S1_at	Potri.001G282500	Probable protein phosphatase 2C 26 OS=Arabidopsis thaliana GN=At2g30170 PE=2 SV=2	AT2G30170.1	black	0.346411	0.858912	-0.333671	-1.52705	>0.05	0.0245784	>0.05	0.000271803
Ptp.508.1.S1_at	Potri.011G166000	RNA-binding protein pno1 OS=Nematostella vectensis GN=pno1 PE=3 SV=1	AT3G13230.1	black	-0.289757	-0.988104	-0.785711	-1.29776	>0.05	0.000186843	0.00166509	6.75079e-06
Ptp.5112.2.S1_a_at	Potri.013G153400	Probable WRKY transcription factor 33 OS=Arabidopsis thaliana GN=WRKY33 PE=1 SV=2	AT2G38470.1	black	-1.34502	-0.615337	0.26137	1.62402	0.0165647	>0.05	>0.05	0.00319164
Ptp.5377.1.S1_s_at	Potri.010G178700	U6 snRNA-associated Sm-like protein LSm6 OS=Mus musculus GN=Lsm6 PE=2 SV=1	AT2G43810.2	black	-0.325448	-0.85381	-0.553682	-0.993177	>0.05	0.00468272	>0.05	0.000917134
Ptp.5410.1.S1_at	Potri.019G053800	Regulator of ribonuclease-like protein 2 OS=Arabidopsis thaliana GN=At5g16450 PE=2 SV=1	AT5G16450.2	black	-0.627021	-0.482338	0.283341	0.558297	0.0214915	>0.05	>0.05	0.0288932
Ptp.5440.2.A1_a_at	Potri.009G011100	Uncharacterized membrane protein At1g06890 OS=Arabidopsis thaliana GN=At1g06890 PE=1 SV=1	AT2G28315.1	black	0.373733	1.41804	-0.545389	-1.06406	>0.05	0.00160438	>0.05	0.00758354
Ptp.5529.1.S1_s_at	Potri.010G141600	Chitinase-like protein 2 OS=Arabidopsis thaliana GN=CTL2 PE=2 SV=1	AT3G16920.1	black	0.800442	1.38964	-0.374058	-1.22238	0.00602584	5.24896e-05	>0.05	9.23195e-05
Ptp.5636.1.S1_at	Potri.005G234900	Uncharacterized TPR repeat-containing protein At1g05150 OS=Arabidopsis thaliana GN=At1g05150 PE=1 SV=1	AT1G05150.1	black	0.133066	0.564425	0.291644	0.603664	>0.05	0.0190379	>0.05	0.0092596
Ptp.5797.1.A1_at	Potri.003G134500	Uncharacterized protein C757.02c OS=Schizosaccharomyces pombe (strain 972 / ATCC 24843) GN=SPCC757.02c PE=2 SV=1	AT4G24220.2	black	-0.717245	-0.936388	0.355235	0.562233	0.0415168	0.010829	>0.05	>0.05
Ptp.6111.1.S1_at	Potri.014G035700	Probable disease resistance protein At4g33300 OS=Arabidopsis thaliana GN=At4g33300 PE=2 SV=3	AT4G33300.2	black	-0.374752	-0.58157	0.12031	0.740636	>0.05	>0.05	>0.05	0.0119206
Ptp.6132.1.A1_at	Potri.008G180500	Probable carboxylesterase 16 OS=Arabidopsis thaliana GN=CXE16 PE=2 SV=1	AT3G27320.2	black	-0.511015	-0.877505	0.568812	1.12554	>0.05	0.00629376	>0.05	0.000591932
Ptp.6228.1.S1_at	Potri.003G100500	UDP-glycosyltransferase 73C3 OS=Arabidopsis thaliana GN=UGT73C3 PE=2 SV=1	AT2G36780.1	black	-0.721878	-0.647021	0.435977	1.15987	0.0208934	0.034693	>0.05	0.000477918
Ptp.6266.1.S1_at	Potri.005G083800	E3 ubiquitin-protein ligase RKP OS=Arabidopsis thaliana GN=RKP PE=2 SV=2	AT2G22010.1	black	-0.283825	-0.305237	0.0652966	0.406558	>0.05	>0.05	>0.05	0.0369584
Ptp.6338.1.S1_at	Potri.006G176600	Probable E3 ubiquitin-protein ligase XBOS32 OS=Oryza sativa subsp. japonica GN=XBOS32 PE=2 SV=2	AT5G57740.1	black	-0.169844	0.341	0.451378	0.998122	>0.05	>0.05	>0.05	0.000398327
Ptp.6376.1.S1_s_at	Potri.010G137300	Probable GMP synthase [glutamine-hydrolyzing] OS=Helicobacter hepaticus (strain ATCC 51449 / 3B1) GN=guaA PE=3 SV=1	AT1G13635.2	black	0.270926	0.155432	-0.57011	-0.968695	>0.05	>0.05	0.0280616	0.000358268
Ptp.6512.1.S1_s_at	Potri.013G136600	50S ribosomal protein L22, chloroplastic OS=Populus trichocarpa GN=rpl22 PE=3 SV=1	ATCG00810.1	black	1.06378	1.38321	-1.96188	-1.06287	0.016211	0.00292786	0.000220672	0.0112047
Ptp.6595.1.S1_s_at	Potri.019G125000	Xyloglucan endotransglucosylase/hydrolase protein 9 OS=Arabidopsis thaliana GN=XTH9 PE=2 SV=2	AT4G03210.1	black	-0.414613	-0.872767	-1.12909	-3.31606	>0.05	>0.05	>0.05	4.94707e-05
Ptp.6690.1.S1_at	Potri.010G027100	Histidine-containing phosphotransfer protein 1 OS=Arabidopsis thaliana GN=AHP1 PE=1 SV=1	AT3G21510.1	black	-0.223225	-0.848191	-0.487066	-0.907343	>0.05	0.000916243	0.0391143	0.000285723
Ptp.6690.1.S1_s_at	Potri.010G027100	Histidine-containing phosphotransfer protein 1 OS=Arabidopsis thaliana GN=AHP1 PE=1 SV=1	AT3G21510.1	black	0.128321	-0.236798	-0.342134	-0.795715	>0.05	>0.05	>0.05	0.00227296
Ptp.6738.1.S1_at	Potri.005G237200	Indole-3-acetic acid-induced protein ARG7 OS=Vigna radiata var. radiata GN=ARG7 PE=2 SV=1	AT1G75580.1	black	0.618182	0.4319	-1.13609	-2.364	>0.05	>0.05	0.01121	1.07148e-05
Ptp.6793.1.S1_at	Potri.011G150700	50S ribosomal protein L11, chloroplastic OS=Arabidopsis thaliana GN=RPL11 PE=1 SV=1	AT1G32990.1	black	-0.542253	-0.606593	-1.17978	-1.91248	>0.05	0.0340326	0.000536292	1.88476e-06
Ptp.6795.1.S1_at	Potri.005G229300	Auxilin-related protein 2 OS=Arabidopsis thaliana GN=At4g12770 PE=1 SV=1	AT4G36520.1	black	-0.239791	0.494163	0.323979	1.10476	>0.05	>0.05	>0.05	0.00228865
Ptp.693.1.A1_at	Potri.006G092600	Rop guanine nucleotide exchange factor 1 OS=Arabidopsis thaliana GN=ROPGEF1 PE=1 SV=2	AT5G02010.1	black	0.0916526	0.514613	-0.456163	-0.985188	>0.05	>0.05	>0.05	0.00672789
Ptp.6936.1.S1_at	Potri.015G042000	Probable glutathione S-transferase OS=Glycine max GN=HSP26-A PE=2 SV=1	AT2G29460.1	black	0.379079	0.715259	-0.463927	-0.622464	>0.05	0.0133511	>0.05	0.0210442
Ptp.7081.1.A1_a_at	Potri.014G191900	Probable isoaspartyl peptidase/L-asparaginase 3 OS=Arabidopsis thaliana GN=At5g61540 PE=2 SV=1	AT5G61540.1	black	-0.358782	-0.613476	-0.390787	-1.14347	>0.05	0.0201277	>0.05	0.000129758
Ptp.7111.1.S1_s_at	Potri.014G109400	Translocase of chloroplast 33, chloroplastic OS=Arabidopsis thaliana GN=TOC33 PE=1 SV=1	AT1G02280.2	black	-0.189486	-0.582036	-0.300543	-0.898935	>0.05	0.00813156	>0.05	0.000167024
Ptp.7150.1.S1_at	Potri.015G089300	Callose synthase 10 OS=Arabidopsis thaliana GN=CALS10 PE=2 SV=5	AT2G36850.1	black	-0.0628994	-0.263796	0.473999	0.673659	>0.05	>0.05	>0.05	0.0195796
Ptp.7223.1.S1_at	Potri.009G074300	BAG family molecular chaperone regulator 4 OS=Arabidopsis thaliana GN=BAG4 PE=1 SV=1	AT3G51780.1	black	-0.586806	-0.848803	-0.450294	-1.35437	>0.05	0.0276159	>0.05	0.000831231
Ptp.7271.1.S1_at	Potri.002G159900	Mediator of RNA polymerase II transcription subunit 12 OS=Arabidopsis thaliana GN=MED12 PE=1 SV=1	AT4G00450.1	black	0.351216	1.25975	0.64701	0.660885	>0.05	0.00237186	>0.05	>0.05
Ptp.7286.1.S1_at	Potri.011G146900	Probable aquaporin NIP5-1 OS=Arabidopsis thaliana GN=NIP5-1 PE=2 SV=1	AT4G10380.1	black	-2.3438	-1.93266	1.08927	1.9106	0.000267358	0.000996644	0.0444007	0.000604203
Ptp.7291.1.S1_at	Potri.010G094300	Potassium transporter 6 OS=Arabidopsis thaliana GN=POT6 PE=2 SV=1	AT1G70300.1	black	0.165274	0.428319	0.368499	0.748882	>0.05	>0.05	>0.05	0.00359691
Ptp.7305.1.S1_a_at	Potri.014G084500	Mediator of RNA polymerase II transcription subunit 12 OS=Arabidopsis thaliana GN=MED12 PE=1 SV=1	AT4G00450.1	black	0.731153	1.27425	0.966461	2.32173	>0.05	0.00606724	0.0368164	2.24647e-05
Ptp.738.1.A1_at	Potri.005G219100	PRA1 family protein F2 OS=Arabidopsis thaliana GN=PRA1F2 PE=1 SV=1	AT1G55190.1	black	-0.520254	-0.252596	0.576247	0.749744	0.0496273	>0.05	0.0405897	0.00522413
Ptp.7409.1.S1_s_at	Potri.003G218700	Transcription initiation factor TFIID subunit 7 OS=Mus musculus GN=Taf7 PE=1 SV=1	AT1G55300.1	black	-0.134225	-0.337168	-0.477377	-0.56345	>0.05	>0.05	>0.05	0.0156868
Ptp.741.1.A1_at	Potri.012G131400	Alpha-L-fucosidase 1 OS=Arabidopsis thaliana GN=FUC1 PE=1 SV=2	AT2G28100.1	black	0.605985	0.493884	-0.823642	-1.26047	0.0107686	0.0297206	0.00146959	1.2181e-05
Ptp.7476.1.A1_at	Potri.005G242700	WD repeat and FYVE domain-containing protein 3 OS=Homo sapiens GN=WDFY3 PE=1 SV=2	AT1G20110.1	black	-0.104735	0.440917	0.358965	0.955437	>0.05	>0.05	>0.05	0.00045521
Ptp.7476.1.A1_s_at	Potri.005G242700	WD repeat and FYVE domain-containing protein 3 OS=Homo sapiens GN=WDFY3 PE=1 SV=2	AT1G20110.1	black	0.26321	0.631992	0.193482	0.785329	>0.05	0.00549018	>0.05	0.000637333
Ptp.7722.1.S1_s_at	Potri.004G020200	F-box/FBD/LRR-repeat protein At2g04230 OS=Arabidopsis thaliana GN=At2g04230 PE=2 SV=1	AT2G04230.1	black	-0.23414	-0.453253	-0.350849	-0.841136	>0.05	>0.05	>0.05	0.00114978
Ptp.7740.2.A1_at	Potri.010G173800	Ribosomal RNA large subunit methyltransferase I OS=Alteromonas macleodii (strain DSM 17117 / Deep ecotype) GN=rlmI PE=3 SV=1	AT1G54310.2	black	-0.183115	-0.301669	-0.651204	-0.839131	>0.05	>0.05	0.00456215	0.000281092
Ptp.7811.1.A1_at	Potri.005G095200	Serine/threonine-protein kinase CTR1 OS=Arabidopsis thaliana GN=CTR1 PE=1 SV=1	AT1G79570.1	black	-0.272835	-0.0212654	0.0492548	0.503865	>0.05	>0.05	>0.05	0.0339661
Ptp.7858.1.S1_at	Potri.010G188000	Leucoanthocyanidin dioxygenase OS=Malus domestica GN=ANS PE=2 SV=1	AT5G05600.1	black	-1.35225	-1.73768	0.677031	2.41396	0.0121162	0.00212506	>0.05	7.08563e-05
Ptp.7858.1.S1_s_at	Potri.010G188000	Leucoanthocyanidin dioxygenase OS=Malus domestica GN=ANS PE=2 SV=1	AT5G05600.1	black	-0.517909	-0.954117	0.81891	1.57871	>0.05	0.00553383	0.0174199	4.89917e-05
PtpAffx.10083.1.A1_at	Potri.001G331500	F-box/kelch-repeat protein At3g27150 OS=Arabidopsis thaliana GN=At3g27150 PE=2 SV=1	AT3G27150.1	black	-0.71737	-0.881645	0.518665	0.654561	0.00314763	0.000466673	0.0230576	0.00288794
PtpAffx.10157.2.S1_at	Potri.003G084100	Serine/threonine-protein kinase SAPK3 OS=Oryza sativa subsp. japonica GN=SAPK3 PE=1 SV=1	AT4G33950.1	black	-0.505162	-0.524339	0.56971	0.0618813	>0.05	0.0446079	0.0381249	>0.05
PtpAffx.102036.1.A1_at	Potri.018G123200	Ubiquitin carboxyl-terminal hydrolase 22 OS=Arabidopsis thaliana GN=UBP22 PE=2 SV=1	AT5G10790.1	black	0.1721	0.901233	0.596216	0.635252	>0.05	0.00504345	>0.05	0.0283225
PtpAffx.103942.1.S1_s_at	Potri.003G163200	ADP-ribosylation factor GTPase-activating protein AGD3 OS=Arabidopsis thaliana GN=AGD3 PE=1 SV=1	AT5G13300.1	black	0.0234225	0.383348	0.552953	1.23201	>0.05	>0.05	0.0120066	5.85432e-06
PtpAffx.10485.2.A1_a_at	Potri.003G063500	Developmentally regulated G-protein 2 OS=Arabidopsis thaliana GN=DRG2 PE=2 SV=1	AT1G72660.3	black	0.284782	1.14577	-1.0519	-1.39863	>0.05	0.00168816	0.00395265	0.000174659
PtpAffx.107166.2.S1_at	Potri.001G256400	Cinnamoyl-CoA reductase 1 OS=Arabidopsis thaliana GN=CCR1 PE=1 SV=1	AT5G19440.1	black	-0.446245	-0.710532	-0.75635	-1.16068	0.0442557	0.00336452	0.00265886	2.65614e-05
PtpAffx.107257.1.S1_at	Potri.002G075500	TOM1-like protein 2 OS=Xenopus laevis GN=tom1l2 PE=2 SV=1	AT1G21380.1	black	-0.921826	-0.667854	0.319894	0.26621	0.00342311	0.0198949	>0.05	>0.05
PtpAffx.108003.1.S1_s_at	Potri.018G021300	Two-component response regulator ARR12 OS=Arabidopsis thaliana GN=ARR12 PE=2 SV=2	AT2G25180.1	black	-0.542205	-0.834592	0.915698	1.31913	>0.05	0.021768	0.0163497	0.000608108
PtpAffx.108967.1.S1_at	Potri.015G095500	U5 small nuclear ribonucleoprotein 200 kDa helicase OS=Homo sapiens GN=SNRNP200 PE=1 SV=2	AT1G20960.2	black	-0.459471	0.291806	0.739595	1.3469	>0.05	>0.05	0.0290275	0.000202922
PtpAffx.109035.1.S1_s_at	Potri.004G043500	Probable ubiquitin-conjugating enzyme E2 24 OS=Arabidopsis thaliana GN=UBC24 PE=2 SV=1	AT2G33770.1	black	-1.40913	-0.797792	2.02479	2.8238	0.000244014	0.0122011	6.22269e-06	5.84282e-08
PtpAffx.110616.1.A1_at	Potri.018G072600	DnaJ homolog subfamily C member 13 OS=Homo sapiens GN=DNAJC13 PE=1 SV=5	AT2G26890.1	black	-0.183609	0.395697	0.309223	0.867989	>0.05	>0.05	>0.05	0.000227664
PtpAffx.111226.1.S1_at	Potri.013G077800	F-box/kelch-repeat protein At5g60570 OS=Arabidopsis thaliana GN=At5g60570 PE=2 SV=1	AT5G60570.1	black	-0.435201	0.13399	0.166597	0.606255	>0.05	>0.05	>0.05	0.0469989
PtpAffx.111782.1.S1_at	Potri.002G178000	3-ketoacyl-CoA synthase 1 OS=Arabidopsis thaliana GN=KCS1 PE=2 SV=1	AT1G01120.1	black	0.697086	1.07576	-0.816868	-2.17978	0.0282134	0.00195822	0.0152506	1.37798e-06
PtpAffx.112555.2.S1_s_at	Potri.010G117500	Phosphatidylserine synthase 2 OS=Danio rerio GN=ptdss2 PE=3 SV=1	AT1G15110.1	black	0.276404	0.598869	0.521338	0.904552	>0.05	0.010997	0.0301707	0.000325998
PtpAffx.112916.1.A1_at	Potri.002G069900	SKP1-interacting partner 15 OS=Arabidopsis thaliana GN=SKIP15 PE=1 SV=1	AT1G76920.1	black	-0.172141	-0.208778	0.348361	0.476118	>0.05	>0.05	>0.05	0.0416575
PtpAffx.11324.1.A1_at	Potri.018G081600	PXMP2/4 family protein 2 OS=Dictyostelium discoideum GN=DDB_G0278529 PE=3 SV=1	AT3G24570.1	black	-0.14086	-0.522766	-0.189069	-0.679793	>0.05	0.0419084	>0.05	0.00733552
PtpAffx.113579.2.S1_at	Potri.011G059700	Syntaxin-61 OS=Arabidopsis thaliana GN=SYP61 PE=1 SV=1	AT1G28490.1	black	-0.084276	-0.532974	-0.386832	-0.695636	>0.05	0.0384947	>0.05	0.00635294
PtpAffx.1159.1.S1_at	Potri.003G086600	Putative invertase inhibitor OS=Platanus acerifolia PE=1 SV=1	AT5G38610.1	black	0.837269	1.39257	-0.306364	-0.764759	>0.05	0.0211947	>0.05	>0.05
PtpAffx.1168.1.S1_at	Potri.006G134200	Alpha-aminoadipic semialdehyde synthase OS=Arabidopsis thaliana GN=LKR/SDH PE=1 SV=1	AT4G33150.2	black	-0.667918	-0.349526	0.942298	1.96504	>0.05	>0.05	0.0205387	3.00354e-05
PtpAffx.11716.4.A1_a_at	Potri.003G074200	Zinc finger protein 207 OS=Homo sapiens GN=ZNF207 PE=1 SV=1	AT1G30970.1	black	0.202228	0.872857	0.634932	1.21397	>0.05	0.00371026	0.0304275	0.000143888
PtpAffx.118191.1.S1_at	Potri.014G191900	Probable isoaspartyl peptidase/L-asparaginase 3 OS=Arabidopsis thaliana GN=At5g61540 PE=2 SV=1	AT5G61540.1	black	-0.168729	-0.560657	0.0973766	-0.638989	>0.05	0.0447985	>0.05	0.018259
PtpAffx.119075.1.S1_at	Potri.014G132500	Potassium transporter 5 OS=Arabidopsis thaliana GN=POT5 PE=1 SV=1	AT4G13420.1	black	-1.18935	-1.4893	0.745431	1.65676	0.0087712	0.00161922	>0.05	0.000382058
PtpAffx.120103.1.S1_at	Potri.001G134500	Disease resistance protein RPM1 OS=Arabidopsis thaliana GN=RPM1 PE=1 SV=1	AT3G07040.1	black	-0.703139	-2.29981	1.75405	2.02085	>0.05	2.51604e-05	0.000432918	4.64223e-05
PtpAffx.120676.1.S1_a_at	Potri.012G020000	Neuroblastoma-amplified sequence OS=Danio rerio GN=nbas PE=2 SV=1	AT5G24350.1	black	0.100789	0.252967	0.202758	0.797489	>0.05	>0.05	>0.05	0.000458078
PtpAffx.12244.1.A1_at	Potri.008G117300	Allene oxide cyclase 3, chloroplastic OS=Arabidopsis thaliana GN=AOC3 PE=2 SV=1	AT3G25780.1	black	-1.86859	-2.09491	0.810609	1.88027	0.000116977	2.80252e-05	0.0407825	4.0747e-05
PtpAffx.123370.1.S1_s_at	Potri.008G047100	Nitrilase homolog 1 OS=Dictyostelium discoideum GN=nit1-1 PE=3 SV=1	AT4G08790.1	black	0.183222	0.461988	0.0222464	-0.561358	>0.05	0.0401135	>0.05	0.0110933
PtpAffx.12348.1.S1_at	Potri.007G090600	Ethylene-responsive transcription factor RAP2-4 OS=Arabidopsis thaliana GN=RAP2-4 PE=1 SV=1	AT1G78080.1	black	-0.714593	-0.718387	0.655719	0.813386	0.00966577	0.00828983	0.0174199	0.00227084
PtpAffx.1235.1.A1_at	Potri.004G181100	Lysine histidine transporter-like 8 OS=Arabidopsis thaliana GN=AATL1 PE=1 SV=1	AT1G47670.1	black	0.922621	0.962999	-1.05979	-1.14746	>0.05	>0.05	>0.05	0.0451112
PtpAffx.12439.3.A1_a_at	Potri.006G086100	Expansin-A3 OS=Arabidopsis thaliana GN=EXPA3 PE=2 SV=1	AT2G37640.1	black	0.540396	0.313455	-0.330157	-0.49657	0.0390383	>0.05	>0.05	0.0463827
PtpAffx.127276.1.A1_at	Potri.013G056600	Importin-5 OS=Mus musculus GN=Ipo5 PE=1 SV=3	AT5G19820.1	black	-0.115623	0.193557	0.523071	0.974535	>0.05	>0.05	>0.05	0.000838182
PtpAffx.127488.1.A1_at	Potri.011G145300	Serine/threonine-protein phosphatase 7 OS=Arabidopsis thaliana GN=PP7 PE=1 SV=1	AT5G63870.1	black	0.256074	0.739877	0.441481	0.96236	>0.05	0.0107226	>0.05	0.00107087
PtpAffx.12750.1.A1_s_at	Potri.006G151300	Probable polyamine oxidase 5 OS=Arabidopsis thaliana GN=PAO5 PE=2 SV=1	AT4G29720.1	black	-0.0403733	-0.770399	-0.219799	-0.955706	>0.05	0.00264372	>0.05	0.000271373
PtpAffx.128300.1.S1_s_at	Potri.019G006000	Probable LRR receptor-like serine/threonine-protein kinase At1g07650 OS=Arabidopsis thaliana GN=At1g07650 PE=1 SV=1	AT1G07650.1	black	1.21481	0.92	-0.762425	-0.492843	0.00270838	0.0130369	0.0412119	>0.05
PtpAffx.128889.1.S1_at	Potri.003G168800	Sphingosine-1-phosphate lyase OS=Arabidopsis thaliana GN=At1g27980 PE=2 SV=1	AT1G27980.1	black	0.11992	0.370773	-0.331406	-0.691386	>0.05	>0.05	>0.05	0.0171555
PtpAffx.130846.1.S1_at	Potri.018G038100	Ethylene-responsive transcription factor ERF016 OS=Arabidopsis thaliana GN=ERF016 PE=2 SV=1	AT5G21960.1	black	-1.25685	-1.34621	-0.103006	1.14393	0.00564395	0.00290231	>0.05	0.00571329
PtpAffx.131025.1.S1_s_at	Potri.017G139300	ALA-interacting subunit 1 OS=Arabidopsis thaliana GN=ALIS1 PE=1 SV=1	AT3G12740.1	black	0.126719	0.508461	-0.762784	-1.51835	>0.05	>0.05	>0.05	0.000281175
PtpAffx.131212.1.A1_s_at	Potri.009G163700	Glucan endo-1,3-beta-glucosidase 14 OS=Arabidopsis thaliana GN=At2g27500 PE=1 SV=2	AT2G27500.1	black	-0.449041	-0.612825	0.879271	1.66065	>0.05	>0.05	0.0133096	3.76021e-05
PtpAffx.13176.1.A1_a_at	Potri.019G078400	Receptor-like protein kinase HAIKU2 OS=Arabidopsis thaliana GN=IKU2 PE=1 SV=1	AT1G72180.1	black	-0.638457	-0.0951037	0.465741	1.30287	0.0294454	>0.05	>0.05	0.000110592
PtpAffx.132702.1.A1_s_at	Potri.015G104100	CMP-N-acetylneuraminate-beta-galactosamide-alpha-2, 3-sialyltransferase 2 OS=Mus musculus GN=St3gal2 PE=2 SV=2	AT3G48820.1	black	0.50822	0.237465	-0.372547	-0.963219	>0.05	>0.05	>0.05	0.00264135
PtpAffx.132894.2.S1_s_at	Potri.014G095500	Probable indole-3-acetic acid-amido synthetase GH3.5 OS=Oryza sativa subsp. japonica GN=GH3.5 PE=2 SV=1	AT2G46370.2	black	-0.790255	-0.839804	1.22379	1.75205	0.0153749	0.0102676	0.000933686	1.30682e-05
PtpAffx.133277.1.S1_at	Potri.001G418900	DDRGK domain-containing protein 1 OS=Arabidopsis thaliana GN=At4g27120 PE=2 SV=1	AT4G27120.2	black	-0.163334	-0.636626	-0.791842	-0.928744	>0.05	>0.05	>0.05	0.0151011
PtpAffx.133715.1.A1_at	Potri.T138100	Protein SCARECROW OS=Arabidopsis thaliana GN=SCR PE=1 SV=1	AT3G54220.1	black	0.00231352	0.701238	0.207937	0.800992	>0.05	0.00273043	>0.05	0.000577139
PtpAffx.13681.1.S1_s_at	Potri.014G169600	Long chain acyl-CoA synthetase 8 OS=Arabidopsis thaliana GN=LACS8 PE=2 SV=1	AT2G04350.2	black	-0.364289	-0.481625	-0.120282	0.618034	>0.05	>0.05	>0.05	0.0448
PtpAffx.13697.1.S1_at	Potri.014G133500	BTB/POZ domain-containing protein At1g03010 OS=Arabidopsis thaliana GN=At1g03010 PE=2 SV=1	AT1G03010.1	black	-0.272247	-0.507259	-0.486776	-1.25418	>0.05	>0.05	>0.05	0.000144847
PtpAffx.13774.1.S1_at	Potri.001G160400	Zinc transporter 1 OS=Arabidopsis thaliana GN=ZIP1 PE=2 SV=1	AT3G12750.1	black	0.25693	0.392008	-0.241387	-0.838914	>0.05	>0.05	>0.05	0.000357451
PtpAffx.137961.1.S1_s_at	Potri.001G341300	Pre-rRNA-processing protein esf2 OS=Schizosaccharomyces pombe (strain 972 / ATCC 24843) GN=esf2 PE=1 SV=1	AT3G56510.2	black	0.660018	0.952622	-0.717821	-1.55881	>0.05	0.0164744	>0.05	0.000289598
PtpAffx.139725.1.S1_s_at	Potri.014G102300	Probable mitochondrial chaperone bcs1 OS=Schizosaccharomyces pombe (strain 972 / ATCC 24843) GN=SPAC644.07 PE=2 SV=1	AT2G46620.1	black	-0.97783	-0.755925	1.41911	1.30901	0.00342311	0.0139375	0.00015516	0.000133216
PtpAffx.140839.1.A1_at	Potri.001G352400	Probable WRKY transcription factor 71 OS=Arabidopsis thaliana GN=WRKY71 PE=2 SV=1	AT1G29860.1	black	0.323526	1.44476	0.363108	1.79986	>0.05	7.20918e-05	>0.05	4.06523e-06
PtpAffx.14280.1.S1_a_at	Potri.009G134300	E3 ubiquitin-protein ligase UPL3 OS=Arabidopsis thaliana GN=UPL3 PE=1 SV=1	AT4G38600.1	black	-0.607199	-0.128277	0.238564	1.02853	>0.05	>0.05	>0.05	0.00256653
PtpAffx.143676.3.S1_at	Potri.001G156600	Formyltetrahydrofolate deformylase OS=Bacillus subtilis (strain 168) GN=purU PE=3 SV=2	AT5G47435.1	black	0.546935	0.653539	-0.167455	-0.588327	0.0284529	0.0107548	>0.05	0.0148772
PtpAffx.144014.1.S1_a_at	Potri.018G129800	Axial regulator YABBY 5 OS=Arabidopsis thaliana GN=YAB5 PE=2 SV=1	AT2G26580.2	black	1.38626	1.52912	-1.45824	-2.09243	0.00320389	0.00119336	0.00210926	3.81255e-05
PtpAffx.14425.1.S1_a_at	Potri.017G060000	Selenium-binding protein 1 OS=Arabidopsis thaliana GN=SBP1 PE=1 SV=1	AT4G14030.2	black	-0.51233	-0.568858	0.321848	0.765251	>0.05	>0.05	>0.05	0.0154683
PtpAffx.14547.1.S1_at	Potri.019G001800	Probable LRR receptor-like serine/threonine-protein kinase At5g63710 OS=Arabidopsis thaliana GN=At5g63710 PE=2 SV=1	AT5G63710.1	black	0.00136613	0.599838	0.277469	0.744502	>0.05	0.0182508	>0.05	0.00331139
PtpAffx.146475.1.A1_a_at	Potri.009G162500	Nuclear speckle splicing regulatory protein 1 OS=Homo sapiens GN=NSRP1 PE=1 SV=1	AT2G27285.1	black	-0.283238	-0.462389	0.475364	0.733154	>0.05	>0.05	>0.05	0.0202659
PtpAffx.147624.1.A1_at	Potri.007G014800	Kinesin-related protein 11 OS=Dictyostelium discoideum GN=kif11 PE=3 SV=1	AT5G66310.1	black	-0.38463	-0.688853	-0.63586	-1.18016	>0.05	0.00689329	0.0140104	4.938e-05
PtpAffx.148436.1.S1_at	Potri.010G252100	Kelch repeat-containing protein At3g27220 OS=Arabidopsis thaliana GN=At3g27220 PE=1 SV=1	AT1G51540.1	black	0.0259743	-0.259624	-0.134894	-0.462906	>0.05	>0.05	>0.05	0.0488987
PtpAffx.1486.3.S1_a_at	Potri.006G183900	APO protein 2, chloroplastic OS=Arabidopsis thaliana GN=APO2 PE=2 SV=1	AT5G57930.2	black	0.453341	0.512889	0.0870123	-0.872135	>0.05	>0.05	>0.05	0.00364794
PtpAffx.150481.2.A1_at	Potri.002G254700	Activating molecule in BECN1-regulated autophagy protein 1 OS=Homo sapiens GN=AMBRA1 PE=1 SV=2	AT1G04140.1	black	0.0928223	0.276128	0.361384	0.980649	>0.05	>0.05	>0.05	2.81808e-05
PtpAffx.151934.1.A1_at	Potri.014G034700	Uroporphyrinogen-III synthase, chloroplastic OS=Arabidopsis thaliana GN=UROS PE=2 SV=2	AT2G26540.1	black	-0.193394	-0.518117	-1.18099	-1.44788	>0.05	>0.05	0.000398301	2.27634e-05
PtpAffx.151954.1.S1_at	Potri.002G041400	Deoxyhypusine hydroxylase OS=Arabidopsis thaliana GN=At3g58180 PE=2 SV=1	AT3G58180.1	black	-0.060489	0.319426	0.430371	0.659136	>0.05	>0.05	>0.05	0.0172109
PtpAffx.152367.1.S1_s_at	Potri.006G263600	WRKY transcription factor 18 OS=Arabidopsis thaliana GN=WRKY18 PE=1 SV=2	AT4G31800.2	black	-1.09129	-1.72896	-0.255782	0.984542	>0.05	0.010638	>0.05	>0.05
PtpAffx.153114.1.A1_at	Potri.004G235400	Abscisic acid 8'-hydroxylase 1 OS=Arabidopsis thaliana GN=CYP707A1 PE=2 SV=1	AT4G19230.1	black	-0.712447	-1.19215	0.0804686	0.554229	>0.05	0.0243119	>0.05	>0.05
PtpAffx.153418.1.A1_at	Potri.014G068300	3-phosphoshikimate 1-carboxyvinyltransferase, chloroplastic OS=Solanum lycopersicum PE=2 SV=1	AT2G45300.1	black	-0.120836	-0.202762	-0.408911	-0.747344	>0.05	>0.05	>0.05	0.00303276
PtpAffx.155300.1.S1_at	Potri.007G015700	Probable pectinesterase 53 OS=Arabidopsis thaliana GN=PME53 PE=2 SV=1	AT5G19730.1	black	1.296	0.980991	-0.600373	-1.91172	>0.05	>0.05	>0.05	0.00743692
PtpAffx.155411.1.A1_at	Potri.010G089500	Linoleate 9S-lipoxygenase 5, chloroplastic OS=Arabidopsis thaliana GN=LOX5 PE=1 SV=2	AT3G22400.1	black	0.540895	0.448178	-0.226079	-0.63186	0.0410747	>0.05	>0.05	0.0144261
PtpAffx.155448.1.A1_at	Potri.014G118400	Stachyose synthase OS=Pisum sativum GN=STS1 PE=1 SV=1	AT4G01970.1	black	-1.82183	-1.72235	0.63703	1.28885	0.000708729	0.0007817	>0.05	0.00434383
PtpAffx.155448.1.A1_s_at	Potri.014G118400	Stachyose synthase OS=Pisum sativum GN=STS1 PE=1 SV=1	AT4G01970.1	black	-1.12214	-1.3308	2.0769	3.19407	0.00521007	0.00123927	3.02317e-05	1.07434e-07
PtpAffx.157099.1.S1_at	Potri.003G138200	Hydroquinone glucosyltransferase OS=Rauvolfia serpentina GN=AS PE=1 SV=1	AT4G01070.1	black	-0.163487	-0.495708	-0.452289	-0.906075	>0.05	>0.05	>0.05	0.00866706
PtpAffx.157471.1.S1_s_at	Potri.009G081300	D-threo-aldose 1-dehydrogenase OS=Pseudomonas sp. GN=fdh PE=1 SV=1	AT4G33670.1	black	0.265299	0.184008	-0.070197	-0.465053	>0.05	>0.05	>0.05	0.0226518
PtpAffx.157569.1.S1_s_at	Potri.004G113700	General transcription factor IIH subunit 2 OS=Dictyostelium discoideum GN=gtf2h2 PE=3 SV=2	AT1G05055.1	black	-0.216781	0.173838	0.00392969	0.549206	>0.05	>0.05	>0.05	0.0310443
PtpAffx.157780.1.S1_at	Potri.009G086700	Cyclin-D4-1 OS=Oryza sativa subsp. japonica GN=CYCD4-1 PE=2 SV=2	AT1G70210.1	black	-0.326936	-1.03353	-0.257597	-1.16914	>0.05	>0.05	>0.05	0.0358845
PtpAffx.158888.1.S1_at	Potri.017G078100	Hypersensitive-induced response protein 1 OS=Arabidopsis thaliana GN=HIR1 PE=1 SV=1	AT5G62740.1	black	-0.520642	-1.79275	1.52409	0.98363	>0.05	0.000213465	0.00114775	0.0127281
PtpAffx.160334.1.A1_at	Potri.013G051100	GDSL esterase/lipase At5g33370 OS=Arabidopsis thaliana GN=At5g33370 PE=2 SV=1	AT5G33370.1	black	0.304638	0.125991	-0.240808	-0.798048	>0.05	>0.05	>0.05	0.00927162
PtpAffx.160389.1.A1_at	Potri.001G403900	Beta-glucosidase 18 OS=Oryza sativa subsp. japonica GN=BGLU18 PE=2 SV=2	AT1G61810.3	black	0.0410423	-0.465092	-0.763159	-0.926818	>0.05	>0.05	0.00915368	0.00109935
PtpAffx.160702.1.S1_s_at	Potri.002G140500	E3 ubiquitin-protein ligase RLIM OS=Homo sapiens GN=RLIM PE=1 SV=3	AT5G45290.1	black	-0.629691	-0.153449	0.861765	1.12829	>0.05	>0.05	>0.05	0.00940355
PtpAffx.161836.2.A1_at	Potri.014G133000	Peroxisome biogenesis protein 6 OS=Arabidopsis thaliana GN=PEX6 PE=1 SV=1	AT1G03000.1	black	-0.180159	0.193714	0.0642417	0.680495	>0.05	>0.05	>0.05	0.0293817
PtpAffx.162004.1.A1_at	Potri.002G243400	E1A-binding protein p400 OS=Homo sapiens GN=EP400 PE=1 SV=4	AT3G24870.1	black	-0.324895	-0.213942	0.27056	0.668252	>0.05	>0.05	>0.05	0.0148434
PtpAffx.17581.1.A1_at	Potri.002G168200	Probable indole-3-acetic acid-amido synthetase GH3.5 OS=Oryza sativa subsp. japonica GN=GH3.5 PE=2 SV=1	AT2G46370.2	black	-0.910306	-1.47897	0.347828	0.902705	0.00113794	7.81359e-06	>0.05	0.000472991
PtpAffx.18053.1.A1_at	Potri.009G034900	Pumilio homolog 2 OS=Arabidopsis thaliana GN=APUM2 PE=1 SV=1	AT2G29190.2	black	-0.259282	0.527433	0.337486	1.11277	>0.05	>0.05	>0.05	0.000522208
PtpAffx.18506.1.A1_at	Potri.013G145800	Oral cancer-overexpressed protein 1 homolog OS=Mus musculus GN=Oraov1 PE=2 SV=1	AT2G20830.2	black	-0.347522	-0.519896	-0.471725	-1.20704	>0.05	0.046422	>0.05	8.39243e-05
PtpAffx.18601.1.A1_at	Potri.001G234300	E3 UFM1-protein ligase 1 homolog OS=Arabidopsis thaliana GN=At3g46220 PE=2 SV=1	AT3G46220.1	black	-0.566122	-0.585186	0.510653	1.03387	>0.05	>0.05	>0.05	0.00142338
PtpAffx.18860.1.S1_at	Potri.003G092200	Transcription factor MYC2 OS=Arabidopsis thaliana GN=RAP1 PE=1 SV=2	AT1G32640.1	black	-0.876699	-0.621388	0.619023	1.09509	0.0236611	>0.05	>0.05	0.00423705
PtpAffx.19543.1.A1_at	Potri.010G201300	E3 ubiquitin-protein ligase RING1 OS=Gossypium hirsutum GN=RING1 PE=2 SV=1	AT2G39720.1	black	-1.28813	-1.04112	0.886934	1.07011	0.000395966	0.00161055	0.00617711	0.00072552
PtpAffx.200071.1.S1_s_at	Potri.001G014000	Octanoyltransferase OS=Arabidopsis thaliana GN=LIP2 PE=1 SV=1	AT1G04640.2	black	-0.882415	-0.804708	-0.473794	-1.53145	0.00900056	0.0136775	>0.05	5.29468e-05
PtpAffx.200462.1.S1_at	Potri.001G111600	Molybdenum cofactor sulfurase OS=Solanum lycopersicum GN=FLACCA PE=2 SV=1	AT5G51920.1	black	0.781269	0.312895	-0.492038	-0.551422	0.00786839	>0.05	>0.05	0.0351132
PtpAffx.200560.1.S1_at	Potri.001G212600	Coiled-coil domain-containing protein 132 OS=Homo sapiens GN=CCDC132 PE=1 SV=3	AT2G27900.2	black	0.163884	0.786091	-0.421986	-0.6385	>0.05	0.0146711	>0.05	0.03311
PtpAffx.200785.1.S1_s_at	Potri.001G241700	Scarecrow-like protein 14 OS=Arabidopsis thaliana GN=SCL14 PE=2 SV=2	AT1G07530.1	black	-0.187269	-0.147375	0.259977	0.390186	>0.05	>0.05	>0.05	0.0401279
PtpAffx.200913.1.S1_at	Potri.001G280600	Ubiquitin-activating enzyme E1 1 OS=Arabidopsis thaliana GN=UBA1 PE=1 SV=1	AT2G30110.1	black	0.151023	0.313156	0.351205	0.740991	>0.05	>0.05	>0.05	0.000661511
PtpAffx.200913.1.S1_x_at	Potri.001G280600	Ubiquitin-activating enzyme E1 1 OS=Arabidopsis thaliana GN=UBA1 PE=1 SV=1	AT2G30110.1	black	0.0552318	0.332325	0.313414	0.681461	>0.05	>0.05	>0.05	0.00156942
PtpAffx.201252.1.S1_at	Potri.001G357900	DNA damage-binding protein 1a OS=Arabidopsis thaliana GN=DDB1A PE=1 SV=1	AT4G05420.1	black	-0.156992	0.383244	0.297801	0.665545	>0.05	>0.05	>0.05	0.00524014
PtpAffx.201292.1.S1_at	Potri.001G368500	Ribosomal RNA small subunit methyltransferase B OS=Synechocystis sp. (strain PCC 6803 / Kazusa) GN=rsmB PE=3 SV=1	AT3G13180.1	black	0.8833	0.690706	-0.585988	-0.432372	0.00154978	0.00641412	0.0211973	>0.05
PtpAffx.201518.1.S1_at	Potri.002G003800	Putative DNA-binding protein ESCAROLA OS=Arabidopsis thaliana GN=ESC PE=2 SV=1	AT1G76500.1	black	-0.779391	-0.418376	1.05094	2.20202	0.0344228	>0.05	0.00834212	6.20659e-06
PtpAffx.201591.1.S1_at	Potri.002G018800	GDSL esterase/lipase EXL3 OS=Arabidopsis thaliana GN=EXL3 PE=2 SV=1	AT1G75900.1	black	0.481236	0.601771	-0.0467914	-0.668683	>0.05	0.0361266	>0.05	0.0160313
PtpAffx.202122.1.S1_at	Potri.002G140500	E3 ubiquitin-protein ligase RLIM OS=Homo sapiens GN=RLIM PE=1 SV=3	AT5G45290.1	black	-0.340709	-0.142255	0.831071	1.45415	>0.05	>0.05	0.0383707	0.000460019
PtpAffx.202287.1.S1_at	Potri.002G175600	Probable mitochondrial chaperone bcs1 OS=Schizosaccharomyces pombe (strain 972 / ATCC 24843) GN=SPAC644.07 PE=2 SV=1	AT2G46620.1	black	-1.69224	-1.89912	1.54849	1.65089	2.10176e-06	4.34547e-07	6.97075e-06	1.32972e-06
PtpAffx.202360.1.S1_at	Potri.002G199200	Zinc finger protein 6 OS=Arabidopsis thaliana GN=ZFP6 PE=2 SV=1	AT1G67030.1	black	0.367446	0.298518	-0.278026	-0.715757	>0.05	>0.05	>0.05	0.0103751
PtpAffx.202521.1.S1_at	Potri.002G232600	Probable importin-7 homolog OS=Dictyostelium discoideum GN=DDB_G0269860 PE=3 SV=1	AT2G31660.1	black	-0.5324	-0.282936	0.257578	0.64536	0.0174261	>0.05	>0.05	0.0033432
PtpAffx.202633.1.S1_at	Potri.002G237500	Potassium transporter 4 OS=Arabidopsis thaliana GN=POT4 PE=1 SV=2	AT3G02050.1	black	-0.254988	0.416517	1.0655	2.0106	>0.05	>0.05	0.00831094	1.75034e-05
PtpAffx.202997.1.S1_x_at	Potri.003G072300	1-phosphatidylinositol 3-phosphate 5-kinase FAB1 OS=Saccharomyces cerevisiae (strain ATCC 204508 / S288c) GN=FAB1 PE=1 SV=3	AT3G14270.1	black	-0.198695	0.208052	0.585191	1.21752	>0.05	>0.05	>0.05	0.000260923
PtpAffx.203061.1.S1_at	Potri.007G054900	Formin-like protein 6 OS=Arabidopsis thaliana GN=FH6 PE=1 SV=1	AT5G67470.1	black	0.470489	0.493604	0.167528	0.805236	>0.05	>0.05	>0.05	0.020257
PtpAffx.203093.1.S1_at	Potri.003G094100	Inositol-tetrakisphosphate 1-kinase 1 OS=Zea mays GN=ITPK1 PE=2 SV=1	AT5G16760.1	black	-0.728403	-0.359666	0.484613	0.753491	0.0100543	>0.05	>0.05	0.00493905
PtpAffx.203096.1.S1_at	Potri.003G094800	Origin recognition complex subunit 2 OS=Arabidopsis thaliana GN=ORC2 PE=1 SV=1	AT2G37560.1	black	-0.183487	-0.501209	0.502079	0.522976	>0.05	>0.05	>0.05	0.0343633
PtpAffx.203391.1.S1_at	Potri.003G163200	ADP-ribosylation factor GTPase-activating protein AGD3 OS=Arabidopsis thaliana GN=AGD3 PE=1 SV=1	AT5G13300.1	black	-0.303961	-0.339596	0.334874	0.676116	>0.05	>0.05	>0.05	0.00168122
PtpAffx.203743.1.S1_at	Potri.004G032100	Putative cyclin-D6-1 OS=Arabidopsis thaliana GN=CYCD6-1 PE=2 SV=1	AT4G03270.1	black	0.376417	0.525816	-0.489596	-0.680153	>0.05	>0.05	>0.05	0.0392853
PtpAffx.203891.1.S1_at	Potri.004G043500	Probable ubiquitin-conjugating enzyme E2 24 OS=Arabidopsis thaliana GN=UBC24 PE=2 SV=1	AT2G33770.1	black	-2.07027	-1.62495	2.23612	2.83592	0.0015839	0.00637613	0.000796542	3.68518e-05
PtpAffx.203960.1.S1_at	Potri.004G091000	5-oxoprolinase OS=Arabidopsis thaliana GN=OXP1 PE=2 SV=1	AT5G37830.1	black	-0.874961	-0.0740261	0.748099	1.30819	0.0435728	>0.05	>0.05	0.00313558
PtpAffx.203995.1.S1_at	Potri.004G083300	Potassium channel SKOR OS=Arabidopsis thaliana GN=SKOR PE=1 SV=1	AT3G02850.1	black	-0.83668	-0.797002	0.705325	1.49016	>0.05	>0.05	>0.05	0.0173057
PtpAffx.2041.1.S1_at	Potri.009G011100	Uncharacterized membrane protein At1g06890 OS=Arabidopsis thaliana GN=At1g06890 PE=1 SV=1	AT2G28315.1	black	0.332561	0.235489	-0.67564	-1.21071	>0.05	>0.05	0.00891914	3.38684e-05
PtpAffx.204564.1.S1_at	Potri.009G127100	Auxin-induced protein 15A OS=Glycine max PE=2 SV=1	AT5G18080.1	black	0.603051	0.418427	-0.474429	-1.0114	0.0385201	>0.05	>0.05	0.00105347
PtpAffx.204569.1.S1_at	Potri.009G126500	Auxin-induced protein X10A OS=Glycine max PE=2 SV=1	AT5G18020.1	black	0.425327	0.291336	-0.744732	-1.3656	>0.05	>0.05	0.0389236	0.000330189
PtpAffx.205060.1.S1_at	Potri.009G010800	Cytokinin riboside 5'-monophosphate phosphoribohydrolase LOG1 OS=Arabidopsis thaliana GN=LOG1 PE=1 SV=1	AT2G28305.1	black	0.401677	0.152656	-1.17764	-2.05005	>0.05	>0.05	0.00205765	5.10647e-06
PtpAffx.205161.1.S1_at	Potri.005G071500	Putative uncharacterized protein At4g01020, chloroplastic OS=Arabidopsis thaliana GN=At4g01020 PE=4 SV=1	AT5G10370.1	black	-0.302631	0.322364	0.458801	0.863711	>0.05	>0.05	>0.05	0.00273055
PtpAffx.205299.1.S1_at	Potri.005G102200	Uncharacterized calcium-binding protein C800.10c OS=Schizosaccharomyces pombe (strain 972 / ATCC 24843) GN=SPBC800.10c PE=2 SV=1	AT1G21630.1	black	0.252793	0.211961	0.302833	0.790205	>0.05	>0.05	>0.05	0.0029617
PtpAffx.205785.1.S1_at	Potri.005G230900	Omega-hydroxypalmitate O-feruloyl transferase OS=Arabidopsis thaliana GN=HHT1 PE=1 SV=1	AT1G27620.1	black	-0.617638	-0.468578	0.398542	0.683604	0.0252533	>0.05	>0.05	0.0104904
PtpAffx.205963.1.S1_s_at	Potri.016G059800	E3 ubiquitin-protein ligase UPL5 OS=Arabidopsis thaliana GN=UPL5 PE=1 SV=1	AT4G12570.1	black	-0.324827	-0.0898544	0.576079	1.0371	>0.05	>0.05	>0.05	0.000983128
PtpAffx.206129.1.S1_s_at	Potri.006G053900	Zinc finger CCCH domain-containing protein 30 OS=Arabidopsis thaliana GN=At2g41900 PE=1 SV=2	AT2G41900.1	black	-0.475642	-0.273178	0.473207	1.2072	>0.05	>0.05	>0.05	0.00413362
PtpAffx.206353.1.S1_at	Potri.006G108200	Probable receptor-like protein kinase At5g15080 OS=Arabidopsis thaliana GN=At5g15080 PE=1 SV=1	AT3G08760.1	black	-0.83985	-0.176036	0.334335	0.951756	0.0213194	>0.05	>0.05	0.0071095
PtpAffx.206474.1.S1_at	Potri.006G193800	F-box/kelch-repeat protein At1g30090 OS=Arabidopsis thaliana GN=At1g30090 PE=2 SV=1	AT1G30090.1	black	-0.247262	-0.366202	0.434536	0.755129	>0.05	>0.05	>0.05	0.00145463
PtpAffx.206611.1.S1_at	Potri.006G215700	Protein ALUMINUM SENSITIVE 3 OS=Arabidopsis thaliana GN=ALS3 PE=1 SV=1	AT2G37330.1	black	-1.10009	-1.28499	0.60974	0.767769	0.000210964	3.40951e-05	0.0162897	0.00181829
PtpAffx.206667.1.S1_at	Potri.006G226100	Cytokinin riboside 5'-monophosphate phosphoribohydrolase LOG8 OS=Arabidopsis thaliana GN=LOG8 PE=1 SV=1	AT5G11950.2	black	-0.167181	-0.74589	-0.730963	-1.42258	>0.05	0.0060887	0.00858959	1.34583e-05
PtpAffx.206850.1.S1_at	Potri.006G266900	F-box protein At2g02240 OS=Arabidopsis thaliana GN=At2g02240 PE=2 SV=1	AT2G02240.1	black	0.52503	0.671838	-0.633655	-1.12331	>0.05	0.0289373	0.0476737	0.000635254
PtpAffx.20746.1.S1_at	Potri.014G141400	Heat stress transcription factor A-4b OS=Oryza sativa subsp. japonica GN=HSFA4B PE=2 SV=1	AT4G18880.1	black	-0.991946	-0.976702	-0.00558856	1.05741	0.0163712	0.0168886	>0.05	0.0075359
PtpAffx.207720.1.S1_x_at	Potri.008G058700	Putative DNA-binding protein ESCAROLA OS=Arabidopsis thaliana GN=ESC PE=2 SV=1	AT3G55560.1	black	-0.389879	-0.19961	0.509897	0.915467	>0.05	>0.05	>0.05	0.00365412
PtpAffx.207935.1.S1_at	Potri.008G103300	Probable WRKY transcription factor 48 OS=Arabidopsis thaliana GN=WRKY48 PE=2 SV=1	AT5G49520.1	black	-0.424235	-0.425994	0.291451	0.629918	>0.05	>0.05	>0.05	0.005722
PtpAffx.208056.1.S1_s_at	Potri.010G112600	Homeobox-leucine zipper protein HOX3 OS=Oryza sativa subsp. japonica GN=HOX3 PE=1 SV=1	AT2G01430.1	black	-0.835435	-0.732952	0.860632	1.23814	0.0452891	>0.05	>0.05	0.00367619
PtpAffx.208731.1.S1_at	Potri.010G075000	MATH domain-containing protein At5g43560 OS=Arabidopsis thaliana GN=At5g43560 PE=1 SV=1	AT1G04300.1	black	-0.160747	-0.405489	-0.00699643	0.520654	>0.05	>0.05	>0.05	0.0349647
PtpAffx.208822.1.S1_at	Potri.010G097200	Inactive leucine-rich repeat receptor-like serine/threonine-protein kinase At1g60630 OS=Arabidopsis thaliana GN=At1g60630 PE=2 SV=1	AT1G10850.1	black	0.152608	0.317837	-0.254598	-0.556366	>0.05	>0.05	>0.05	0.0467524
PtpAffx.208868.1.S1_at	Potri.010G106700	Protein VAC14 homolog OS=Xenopus laevis GN=vac14 PE=2 SV=1	AT2G01690.1	black	-0.404311	-0.265164	0.352294	0.61037	>0.05	>0.05	>0.05	0.0149409
PtpAffx.209112.1.S1_at	Potri.010G153900	Pentatricopeptide repeat-containing protein At3g06430, chloroplastic OS=Arabidopsis thaliana GN=EMB2750 PE=2 SV=1	AT3G06430.1	black	0.295403	0.289602	-0.597553	-0.663145	>0.05	>0.05	0.0385815	0.0135009
PtpAffx.209262.1.S1_at	Potri.010G185200	Ankyrin repeat and SOCS box protein 3 OS=Bos taurus GN=ASB3 PE=2 SV=1	AT2G03430.1	black	-0.282604	-0.632228	-0.295364	-1.06568	>0.05	0.0244998	>0.05	0.000434569
PtpAffx.209272.1.S1_s_at	Potri.010G186900	Clathrin heavy chain 1 OS=Arabidopsis thaliana GN=CHC1 PE=1 SV=1	AT3G11130.1	black	-0.140072	0.331062	0.357185	0.553919	>0.05	>0.05	>0.05	0.011974
PtpAffx.209352.1.S1_at	Potri.010G210100	ABC transporter B family member 20 OS=Arabidopsis thaliana GN=ABCB20 PE=2 SV=1	AT3G55320.1	black	-0.737234	-0.297095	0.0584328	0.716319	0.0197017	>0.05	>0.05	0.016306
PtpAffx.209352.1.S1_x_at	Potri.010G210100	ABC transporter B family member 20 OS=Arabidopsis thaliana GN=ABCB20 PE=2 SV=1	AT3G55320.1	black	-0.311943	0.122805	0.282967	0.653362	>0.05	>0.05	>0.05	0.034543
PtpAffx.209383.1.S1_at	Potri.010G218100	Protein IQ-DOMAIN 1 OS=Arabidopsis thaliana GN=IQD1 PE=1 SV=1	AT5G03040.3	black	-0.293935	-0.603475	-0.595311	-0.978604	>0.05	>0.05	>0.05	0.00878024
PtpAffx.209696.1.S1_at	Potri.011G047900	RNA polymerase-associated protein RTF1 homolog OS=Mus musculus GN=Rtf1 PE=2 SV=1	AT1G61040.1	black	-0.307342	-0.281547	0.35689	0.673266	>0.05	>0.05	>0.05	0.00281694
PtpAffx.209879.1.S1_at	Potri.011G071900	SH3 domain-containing protein PJ696.02 OS=Schizosaccharomyces pombe (strain 972 / ATCC 24843) GN=SPAPJ696.02 PE=1 SV=1	AT1G29800.2	black	-0.396068	-0.539649	0.331438	0.437045	0.0438062	0.00904654	>0.05	0.0224271
PtpAffx.20990.2.A1_at	Potri.008G012600	Ubiquitin carboxyl-terminal hydrolase 12 OS=Arabidopsis thaliana GN=UBP12 PE=1 SV=2	AT5G06600.1	black	0.575698	0.655315	0.901267	1.57864	0.0209316	0.010028	0.00136522	2.76122e-06
PtpAffx.210095.1.S1_at	Potri.011G144700	Trafficking protein particle complex subunit 11 OS=Bos taurus GN=TRAPPC11 PE=2 SV=1	AT5G65950.1	black	-0.514767	-0.0751739	0.721231	1.01757	>0.05	>0.05	>0.05	0.00857232
PtpAffx.210594.1.S1_at	Potri.012G085600	Protein lap1 OS=Caenorhabditis elegans GN=let-413 PE=1 SV=3	AT3G11330.1	black	-0.375553	0.00981936	0.136127	0.687585	>0.05	>0.05	>0.05	0.00271119
PtpAffx.210645.1.S1_at	Potri.012G097100	Exocyst complex component 7 OS=Homo sapiens GN=EXOC7 PE=1 SV=3	AT5G50380.1	black	-0.607049	-0.338733	0.351634	0.758725	>0.05	>0.05	>0.05	0.0208269
PtpAffx.210767.1.S1_s_at	Potri.012G133900	TraB domain-containing protein OS=Mus musculus GN=Trabd PE=2 SV=1	AT5G52030.2	black	0.401795	0.511701	-0.212134	-0.649261	>0.05	>0.05	>0.05	0.0136992
PtpAffx.210906.1.S1_at	Potri.013G020900	Probable LRR receptor-like serine/threonine-protein kinase At3g47570 OS=Arabidopsis thaliana GN=At3g47570 PE=1 SV=1	AT3G47570.1	black	0.383586	0.234196	-0.553067	-0.592359	>0.05	>0.05	0.0471898	0.021143
PtpAffx.210940.1.S1_at	Potri.013G028700	Gibberellin receptor GID1C OS=Arabidopsis thaliana GN=GID1C PE=1 SV=1	AT5G27320.1	black	-0.555461	-1.13567	0.727347	0.75993	>0.05	0.00336452	>0.05	0.0269963
PtpAffx.210996.1.S1_at	Potri.013G041200	Mediator of RNA polymerase II transcription subunit 14 OS=Arabidopsis thaliana GN=MED14 PE=1 SV=1	AT3G04740.1	black	-0.408232	-0.0993449	0.343384	0.743998	>0.05	>0.05	>0.05	0.00426303
PtpAffx.21103.1.S1_at	Potri.006G006000	Oligopeptide transporter 3 OS=Arabidopsis thaliana GN=OPT3 PE=2 SV=3	AT4G16370.1	black	-0.402965	-1.23296	0.37004	0.6975	>0.05	0.000278171	>0.05	0.012234
PtpAffx.211349.1.S1_at	Potri.013G153000	GDSL esterase/lipase At2g30220 OS=Arabidopsis thaliana GN=At2g30220 PE=2 SV=1	AT2G30220.1	black	0.513558	0.231382	-0.473354	-0.933513	>0.05	>0.05	>0.05	0.0049417
PtpAffx.212488.1.S1_s_at	Potri.019G126000	E3 ubiquitin-protein ligase listerin OS=Arabidopsis thaliana GN=At5g58410 PE=3 SV=1	AT5G58410.1	black	-0.879649	-0.466161	0.207031	0.844711	0.00951732	>0.05	>0.05	0.00750855
PtpAffx.213135.1.S1_at	Potri.016G009700	Scarecrow-like protein 13 OS=Arabidopsis thaliana GN=SCL13 PE=2 SV=2	AT4G17230.1	black	-1.83216	-1.88889	0.732922	1.09755	7.91228e-05	4.3512e-05	0.0493152	0.00261704
PtpAffx.213267.1.S1_at	Potri.016G040100	UPF0481 protein At3g47200 OS=Arabidopsis thaliana GN=At3g47200 PE=1 SV=1	AT3G50150.1	black	0.685594	0.730363	-0.403525	-1.02678	0.0152407	0.0100243	>0.05	0.00049949
PtpAffx.213594.1.S1_at	Potri.016G109700	DUF246 domain-containing protein At1g04910 OS=Arabidopsis thaliana GN=At1g04910 PE=1 SV=1	AT2G37980.1	black	-1.11685	-0.734541	0.545217	0.785355	0.00999435	>0.05	>0.05	0.0436003
PtpAffx.213702.1.S1_at	Potri.016G130000	Phosphatidylinositol N-acetylglucosaminyltransferase subunit A OS=Homo sapiens GN=PIGA PE=1 SV=1	AT3G45100.2	black	-0.215947	-0.318108	-0.485621	-0.831067	>0.05	>0.05	>0.05	0.0014255
PtpAffx.213719.1.S1_at	Potri.016G134600	Probable serine/threonine-protein kinase WNK5 OS=Arabidopsis thaliana GN=WNK5 PE=1 SV=2	AT3G51630.2	black	-1.2704	-0.957814	1.42445	2.25079	>0.05	>0.05	>0.05	0.00213831
PtpAffx.213737.1.S1_at	Potri.016G138600	Mannan endo-1,4-beta-mannosidase 6 OS=Arabidopsis thaliana GN=MAN6 PE=2 SV=1	AT5G01930.1	black	0.322329	0.704622	-0.339638	-1.38188	>0.05	>0.05	>0.05	0.000577462
PtpAffx.213757.1.S1_s_at	Potri.013G085100	O-acyltransferase WSD1 OS=Arabidopsis thaliana GN=WSD1 PE=2 SV=1	AT3G49190.1	black	0.599401	0.755696	-0.714078	-0.974251	>0.05	0.0262383	0.0412165	0.00388431
PtpAffx.213913.1.S1_at	Potri.017G078800	Pattern formation protein EMB30 OS=Arabidopsis thaliana GN=EMB30 PE=1 SV=1	AT1G13980.2	black	-0.722072	-0.41921	0.435953	0.585906	0.0123691	>0.05	>0.05	0.0267578
PtpAffx.213954.1.S1_at	Potri.T146700	Phosphate transporter PHO1 homolog 9 OS=Arabidopsis thaliana GN=PHO1-H9 PE=2 SV=1	AT3G29060.1	black	0.232827	0.051633	-0.267339	-0.468998	>0.05	>0.05	>0.05	0.0249433
PtpAffx.213965.1.S1_s_at	Potri.017G088300	Probable WRKY transcription factor 4 OS=Arabidopsis thaliana GN=WRKY4 PE=1 SV=2	AT1G13960.1	black	-0.13479	-0.300957	-0.926016	-1.00151	>0.05	>0.05	0.02598	0.00955105
PtpAffx.214232.1.S1_s_at	Potri.018G021000	Protein Skeletor, isoforms D/E OS=Drosophila melanogaster GN=Skeletor PE=1 SV=3	AT5G54830.1	black	-0.960441	-0.371832	0.339288	0.636797	0.00664241	>0.05	>0.05	0.0406556
PtpAffx.214561.1.S1_at	Potri.018G126100	CCR4-NOT transcription complex subunit 10-B OS=Xenopus laevis GN=cnot10-b PE=2 SV=1	AT5G35430.1	black	-0.289562	-0.148212	0.467903	0.718598	>0.05	>0.05	0.0463193	0.00194293
PtpAffx.215253.1.S1_at	Potri.019G101500	Ankyrin repeat-containing protein At5g02620 OS=Arabidopsis thaliana GN=At5g02620 PE=1 SV=1	AT1G03670.1	black	0.180415	0.129589	-0.354184	-0.643763	>0.05	>0.05	>0.05	0.0401666
PtpAffx.215522.1.S1_at	Potri.011G056600	Zinc finger CCCH domain-containing protein 27 OS=Arabidopsis thaliana GN=FES1 PE=2 SV=2	AT2G33835.1	black	-0.141356	-0.31114	-0.620146	-0.39795	>0.05	>0.05	0.0431001	>0.05
PtpAffx.216266.1.S1_s_at	Potri.003G094400	ABC transporter B family member 2 OS=Arabidopsis thaliana GN=ABCB2 PE=1 SV=3	AT4G25960.1	black	0.691673	0.497396	-0.597358	-0.747964	>0.05	>0.05	>0.05	0.0391484
PtpAffx.216785.1.S1_at	Potri.006G058700	Multiple C2 and transmembrane domain-containing protein 1 OS=Homo sapiens GN=MCTP1 PE=2 SV=2	AT5G06850.1	black	-0.57652	-0.410147	1.0059	1.68959	0.0342288	>0.05	0.00134409	4.29301e-06
PtpAffx.217434.1.S1_s_at	Potri.001G295200	Ankyrin repeat domain-containing protein EMB506, chloroplastic OS=Arabidopsis thaliana GN=EMB506 PE=1 SV=1	AT5G40160.1	black	0.608816	1.13966	-0.53543	-1.07211	>0.05	0.0241893	>0.05	0.0252869
PtpAffx.217581.1.S1_at	Potri.006G171400	CBL-interacting serine/threonine-protein kinase 21 OS=Arabidopsis thaliana GN=CIPK21 PE=1 SV=1	AT5G57630.1	black	0.972271	0.474324	-0.857738	-0.669651	0.0105086	>0.05	0.0233221	0.0484015
PtpAffx.218028.1.S1_s_at	Potri.011G062000	GDSL esterase/lipase At5g45960 OS=Arabidopsis thaliana GN=At5g45960 PE=2 SV=1	AT5G45960.1	black	0.969956	0.633494	-0.941555	-1.40045	0.0272677	>0.05	0.0384152	0.00178394
PtpAffx.218492.1.S1_s_at	Potri.001G353700	CTD small phosphatase-like protein 2 OS=Homo sapiens GN=CTDSPL2 PE=1 SV=2	AT5G46410.2	black	0.00129625	0.304146	0.65214	1.09574	>0.05	>0.05	>0.05	0.00404278
PtpAffx.219689.1.S1_s_at	Potri.006G143000	DENN domain-containing protein 5B OS=Danio rerio GN=dennd5b PE=2 SV=2	AT5G35560.1	black	-0.462645	-0.458159	0.26652	0.596967	>0.05	>0.05	>0.05	0.0116156
PtpAffx.219727.1.S1_at	Potri.006G134600	Probable pectinesterase/pectinesterase inhibitor 12 OS=Arabidopsis thaliana GN=PME12 PE=2 SV=1	AT2G26440.1	black	-0.184305	-0.347433	-0.161705	-0.485189	>0.05	>0.05	>0.05	0.0425851
PtpAffx.219908.1.S1_s_at	Potri.012G118300	Regulatory protein NPR3 OS=Arabidopsis thaliana GN=NPR3 PE=1 SV=1	AT5G45110.1	black	-0.704225	-0.120088	0.601276	1.10454	>0.05	>0.05	>0.05	0.00933907
PtpAffx.220516.1.S1_s_at	Potri.T117600	Serine carboxypeptidase-like 18 OS=Arabidopsis thaliana GN=SCPL18 PE=2 SV=2	AT1G33540.1	black	0.986623	1.27724	-0.371533	-1.11439	0.015531	0.00284871	>0.05	0.00469141
PtpAffx.221435.1.S1_s_at	Potri.007G102200	Subtilisin-like protease OS=Arabidopsis thaliana GN=ARA12 PE=1 SV=1	AT2G04160.1	black	1.60036	1.41253	-1.69483	-1.85271	0.0002	0.000419007	0.000105378	1.67785e-05
PtpAffx.221762.1.S1_s_at	Potri.T054400	Splicing factor 3A subunit 3 OS=Homo sapiens GN=SF3A3 PE=1 SV=1	AT5G06160.1	black	0.430259	0.577558	-0.659497	-0.59812	>0.05	0.0228699	0.0136161	0.0138253
PtpAffx.221984.1.S1_s_at	Potri.005G119300	Ocs element-binding factor 1 OS=Zea mays GN=OBF1 PE=2 SV=2	AT2G18160.1	black	-0.803232	-0.578079	0.45458	0.868247	0.0142536	>0.05	>0.05	0.00564406
PtpAffx.222124.1.S1_s_at	Potri.011G029300	Cysteine-rich receptor-like protein kinase 29 OS=Arabidopsis thaliana GN=CRK29 PE=2 SV=1	AT4G21410.1	black	0.973551	0.788219	-0.752872	-1.79233	>0.05	>0.05	>0.05	0.00179637
PtpAffx.222513.1.S1_s_at	Potri.004G210200	E3 SUMO-protein ligase SIZ1 OS=Arabidopsis thaliana GN=SIZ1 PE=1 SV=2	AT5G60410.5	black	-0.1808	0.191528	0.775199	1.15777	>0.05	>0.05	0.0195979	0.000585953
PtpAffx.22300.1.S1_at	Potri.006G153300	Probable glutamate carboxypeptidase 2 OS=Arabidopsis thaliana GN=AMP1 PE=1 SV=3	AT5G19740.1	black	0.0277547	0.372595	0.90942	0.898403	>0.05	>0.05	0.0277743	0.0177576
PtpAffx.223364.1.S1_at	Potri.013G083300	Adenine/guanine permease AZG1 OS=Arabidopsis thaliana GN=AZG1 PE=2 SV=1	AT3G10960.1	black	-0.37292	-0.361927	0.782166	1.22333	>0.05	>0.05	0.00321717	2.79766e-05
PtpAffx.223373.1.S1_at	Potri.013G085500	Probable protein phosphatase 2C 33 OS=Arabidopsis thaliana GN=PPC6-1 PE=1 SV=1	AT3G02750.2	black	-0.349934	-0.29503	0.444132	0.464472	>0.05	>0.05	0.04439	0.0222716
PtpAffx.224022.1.S1_s_at	Potri.T065900	Disease resistance protein At4g27190 OS=Arabidopsis thaliana GN=At4g27190 PE=2 SV=1	AT4G27190.1	black	0.920042	1.00176	-1.01027	-0.48984	0.00268037	0.00106034	0.00125825	>0.05
PtpAffx.22411.1.S1_at	Potri.008G040500	Patatin-16 OS=Solanum tuberosum PE=2 SV=1	AT2G39220.1	black	-2.12778	-2.00292	1.24454	1.33193	3.18826e-06	5.30564e-06	0.0007278	0.000167254
PtpAffx.224518.1.S1_at	Potri.006G240000	Probable peptide transporter At1g52190 OS=Arabidopsis thaliana GN=At1g52190 PE=1 SV=1	AT1G52190.1	black	-0.83463	-1.09442	0.510765	0.571866	0.00991163	0.00134726	>0.05	0.0480564
PtpAffx.224706.1.S1_at	Potri.011G030100	Cysteine-rich receptor-like protein kinase 14 OS=Arabidopsis thaliana GN=CRK14 PE=2 SV=2	AT4G23220.1	black	0.238105	0.19409	-0.637927	-1.02641	>0.05	>0.05	>0.05	0.00319127
PtpAffx.225084.1.S1_s_at	Potri.018G117900	Serine/threonine-protein kinase BRI1-like 1 OS=Arabidopsis thaliana GN=BRL1 PE=1 SV=1	AT1G74170.1	black	1.25764	1.20969	-0.558823	-0.586507	0.00357222	0.00366464	>0.05	>0.05
PtpAffx.225656.1.S1_at	Potri.004G026200	Cysteine-rich receptor-like protein kinase 25 OS=Arabidopsis thaliana GN=CRK25 PE=2 SV=1	AT4G05200.1	black	0.807975	1.05345	-1.26596	-1.93404	0.00871681	0.00117816	0.00030597	1.79106e-06
PtpAffx.225672.1.S1_s_at	Potri.005G114300	Transformation/transcription domain-associated protein OS=Homo sapiens GN=TRRAP PE=1 SV=3	AT2G17930.1	black	0.22007	0.307068	0.0638248	0.594928	>0.05	>0.05	>0.05	0.023414
PtpAffx.2352.1.A1_at	Potri.017G110700	Isoprenylcysteine alpha-carbonyl methylesterase ICME OS=Arabidopsis thaliana GN=ICME PE=2 SV=1	AT5G15860.1	black	-0.231508	-0.511858	-0.518976	-0.88431	>0.05	0.017667	0.0206605	0.000205724
PtpAffx.2410.3.S1_at	Potri.019G082500	E3 ubiquitin-protein ligase RNF13 OS=Bos taurus GN=RNF13 PE=2 SV=1	AT1G71980.1	black	-0.107119	0.341843	0.532986	1.04387	>0.05	>0.05	>0.05	0.00293222
PtpAffx.24152.1.A1_at	Potri.010G092200	DEAD-box ATP-dependent RNA helicase 58, chloroplastic OS=Arabidopsis thaliana GN=RH58 PE=2 SV=1	AT5G19210.2	black	0.820451	0.48174	-0.661821	-0.985538	0.0184335	>0.05	>0.05	0.00386993
PtpAffx.24537.1.A1_at	Potri.013G086700	GDT1-like protein 4 OS=Oryza sativa subsp. indica GN=OsI_29993 PE=3 SV=1	AT5G36290.2	black	0.129378	0.800653	1.09628	1.55716	>0.05	0.0150362	0.00246716	5.10396e-05
PtpAffx.249.100.A1_s_at	Potri.005G195600	Peroxidase 12 OS=Arabidopsis thaliana GN=PER12 PE=1 SV=1	AT1G71695.1	black	0.601368	1.00145	1.13277	2.15925	>0.05	0.00443125	0.00231464	2.36933e-06
PtpAffx.249.269.A1_a_at	Potri.009G030800	Metallothionein-like protein type 2 OS=Actinidia deliciosa GN=pKIWI504 PE=2 SV=1	AT3G09390.1	black	-0.00150184	-0.269556	-0.573044	-0.613861	>0.05	>0.05	0.0364593	0.015454
PtpAffx.249.273.S1_at	Potri.008G031800	NAC domain-containing protein 78 OS=Arabidopsis thaliana GN=NAC078 PE=2 SV=2	AT5G04410.1	black	-0.0355773	0.204844	0.475187	0.928014	>0.05	>0.05	0.031336	0.000125051
PtpAffx.249.28.A1_s_at	Potri.011G134200	Polyubiquitin 10 OS=Arabidopsis thaliana GN=UBQ10 PE=1 SV=2	AT4G05320.4	black	-0.402221	-0.273273	0.29143	0.854025	>0.05	>0.05	>0.05	0.0018614
PtpAffx.249.461.S1_s_at	Potri.001G320800	Fasciclin-like arabinogalactan protein 12 OS=Arabidopsis thaliana GN=FLA12 PE=2 SV=2	AT5G60490.1	black	0.717419	1.99372	-0.976927	-2.42359	>0.05	0.00173337	>0.05	0.000191699
PtpAffx.249.47.A1_s_at	Potri.001G102400	Osmotin-like protein OSM34 OS=Arabidopsis thaliana GN=OSM34 PE=2 SV=2	AT4G11650.1	black	0.455996	1.12613	2.00506	3.16865	>0.05	>0.05	0.00409055	3.54567e-05
PtpAffx.249.521.S1_a_at	Potri.011G143100	RNA-binding protein with serine-rich domain 1-A OS=Xenopus laevis GN=rnps1-a PE=2 SV=1	AT1G16610.1	black	0.114674	0.900398	0.387267	1.22099	>0.05	0.00254793	>0.05	0.000111764
PtpAffx.249.533.S1_a_at	Potri.011G143100	RNA-binding protein with serine-rich domain 1-A OS=Xenopus laevis GN=rnps1-a PE=2 SV=1	AT1G16610.1	black	0.254595	0.767811	0.394307	1.12983	>0.05	0.00686311	>0.05	0.000200356
PtpAffx.249.865.A1_at	Potri.010G039000	UPF0392 protein RCOM_0530710 OS=Ricinus communis GN=RCOM_0699480 PE=3 SV=1	AT1G27200.1	black	-1.34507	-1.39016	0.488189	1.07112	0.000109116	5.85361e-05	>0.05	0.000341919
PtpAffx.24901.1.A1_at	Potri.019G035700	5'-adenylylsulfate reductase-like 7 OS=Arabidopsis thaliana GN=APRL7 PE=2 SV=1	AT5G18120.1	black	-0.119608	0.107523	0.158901	0.398865	>0.05	>0.05	>0.05	0.0478198
PtpAffx.25011.1.S1_s_at	Potri.015G067600	Probable beta-1,3-galactosyltransferase 19 OS=Arabidopsis thaliana GN=B3GALT19 PE=2 SV=2	AT5G62620.1	black	-1.00602	-0.813133	0.608278	0.47935	0.00194707	0.00636186	0.0392491	>0.05
PtpAffx.2545.3.S1_x_at	Potri.001G320400	Serine hydroxymethyltransferase 2 OS=Dictyostelium discoideum GN=shmt2 PE=3 SV=1	AT4G13930.1	black	-0.238299	0.555452	0.468927	0.551025	>0.05	0.0359962	>0.05	0.029424
PtpAffx.26454.2.A1_at	Potri.014G028200	ABSCISIC ACID-INSENSITIVE 5-like protein 5 OS=Arabidopsis thaliana GN=ABF2 PE=1 SV=1	AT1G45249.1	black	0.308827	0.455297	0.232954	0.863375	>0.05	0.0402061	>0.05	0.000378128
PtpAffx.2708.2.S1_s_at	Potri.002G173300	DmX-like protein 1 OS=Mus musculus GN=Dmxl1 PE=1 SV=1	AT2G46560.1	black	-0.771783	0.0884958	0.396984	1.28212	0.0195873	>0.05	>0.05	0.000324249
PtpAffx.27853.1.S1_at	Potri.003G159100	NADH dehydrogenase [ubiquinone] 1 alpha subcomplex subunit 2 OS=Arabidopsis thaliana GN=At5g47890 PE=2 SV=1	AT5G47890.1	black	-0.292825	-0.400176	-0.257531	-0.724731	>0.05	>0.05	>0.05	0.00246735
PtpAffx.28229.1.S1_at	Potri.004G063200	Probable LRR receptor-like serine/threonine-protein kinase RFK1 OS=Arabidopsis thaliana GN=RKF1 PE=1 SV=1	AT1G29750.2	black	-0.240648	-0.498219	-1.03884	-0.954474	>0.05	0.0382787	0.00035654	0.000310542
PtpAffx.28591.1.A1_at	Potri.019G090700	Transcription factor GTE4 OS=Arabidopsis thaliana GN=GTE4 PE=2 SV=1	AT1G06230.3	black	0.16897	0.234488	0.0149779	0.532393	>0.05	>0.05	>0.05	0.0213444
PtpAffx.2892.2.S1_at	Potri.018G090800	Adagio protein 1 OS=Arabidopsis thaliana GN=ADO1 PE=1 SV=2	AT5G57360.1	black	0.27433	0.437545	0.54907	0.967443	>0.05	0.0478486	0.0196939	0.0001418
PtpAffx.29077.1.A1_s_at	Potri.014G112600	Protein transport protein SEC23-1 OS=Candida glabrata (strain ATCC 2001 / CBS 138 / JCM 3761 / NBRC 0622 / NRRL Y-65) GN=SEC231 PE=3 SV=1	AT4G01810.1	black	0.0985466	0.48823	0.402244	0.800652	>0.05	0.0219037	>0.05	0.000458699
PtpAffx.29169.1.A1_at	Potri.001G042700	Heat shock 70 kDa protein OS=Glycine max GN=HSP70 PE=3 SV=1	AT3G12580.1	black	-0.22222	-0.0957793	0.453929	0.666698	>0.05	>0.05	>0.05	0.0117565
PtpAffx.30100.1.S1_at	Potri.005G124700	Acidic leucine-rich nuclear phosphoprotein 32-related protein OS=Arabidopsis thaliana GN=At3g50690 PE=2 SV=1	AT3G50690.1	black	0.370219	0.453814	0.0944355	0.855076	>0.05	>0.05	>0.05	0.00284392
PtpAffx.3096.2.S1_a_at	Potri.018G058600	Zinc finger CCCH domain-containing protein 20 OS=Arabidopsis thaliana GN=At2g19810 PE=2 SV=1	AT2G19810.1	black	0.276708	0.501529	0.958001	1.55444	>0.05	>0.05	0.00238821	1.28247e-05
PtpAffx.31300.1.S1_at	Potri.006G209600	Sorting nexin 1 OS=Arabidopsis thaliana GN=SNX1 PE=1 SV=1	AT5G06140.1	black	0.223559	0.628361	-0.380965	-0.833054	>0.05	0.00195822	0.0473709	9.84488e-05
PtpAffx.31483.1.A1_at	Potri.016G114700	Clathrin light chain 2 OS=Arabidopsis thaliana GN=CLC2 PE=1 SV=1	AT2G40060.1	black	-0.777228	-0.849393	0.384311	1.16264	>0.05	>0.05	>0.05	0.0180541
PtpAffx.32992.1.S1_at	Potri.008G102600	Cell wall / vacuolar inhibitor of fructosidase 1 OS=Arabidopsis thaliana GN=C/VIF1 PE=1 SV=1	AT3G17130.1	black	0.236413	0.0865239	-0.306007	-0.998634	>0.05	>0.05	>0.05	0.00203533
PtpAffx.34615.1.S1_at	Potri.006G270200	Uncharacterized protein At4g22160 OS=Arabidopsis thaliana GN=At4g22160 PE=2 SV=2	AT4G22160.1	black	0.00240745	-0.449091	-0.401235	-0.963984	>0.05	0.0332468	>0.05	8.81809e-05
PtpAffx.34700.1.S1_at	Potri.018G111300	Two-component response regulator ARR18 OS=Arabidopsis thaliana GN=ARR18 PE=2 SV=2	AT2G25180.1	black	-0.732566	-0.548582	0.605396	0.654867	0.00285186	0.0142617	0.00986247	0.00304786
PtpAffx.3701.1.S1_at	Potri.015G126900	Trehalose-phosphate phosphatase A OS=Arabidopsis thaliana GN=TPPA PE=1 SV=1	AT5G51460.2	black	-0.47156	-0.60883	-0.530284	-1.43836	>0.05	>0.05	>0.05	0.00340147
PtpAffx.3701.2.S1_at	Potri.012G126100	Trehalose-phosphate phosphatase A OS=Arabidopsis thaliana GN=TPPA PE=1 SV=1	AT5G51460.2	black	-0.0981237	-0.442758	-0.389594	-0.74411	>0.05	>0.05	>0.05	0.0117943
PtpAffx.3707.2.S1_s_at	Potri.017G049000	Probable 2-oxoglutarate/Fe(II)-dependent dioxygenase OS=Papaver somniferum GN=DIOX2 PE=2 SV=1	AT2G36690.1	black	-1.09247	-0.768946	0.73853	1.46343	0.00263826	0.0188128	0.0287017	9.19665e-05
PtpAffx.3711.1.S1_at	Potri.009G007800	ABC transporter F family member 1 OS=Arabidopsis thaliana GN=ABCF1 PE=1 SV=1	AT5G60790.1	black	-0.179185	-0.312529	0.150587	0.415232	>0.05	>0.05	>0.05	0.0197795
PtpAffx.37260.1.S1_at	Potri.018G075200	Multiprotein-bridging factor 1c OS=Arabidopsis thaliana GN=MBF1C PE=1 SV=1	AT3G24500.1	black	-1.01958	-0.804289	1.248	1.77492	0.010653	0.0339624	0.00317286	7.08563e-05
PtpAffx.3754.2.S1_a_at	Potri.017G050800	Splicing factor 3B subunit 1 OS=Xenopus laevis GN=sf3b1 PE=2 SV=1	AT5G64270.1	black	0.389961	0.485479	0.724329	1.14806	>0.05	0.0246206	0.0025842	1.82246e-05
PtpAffx.37785.1.A1_s_at	Potri.001G451900	Hyoscyamine 6-dioxygenase OS=Hyoscyamus niger GN=H6H PE=1 SV=1	AT4G10490.1	black	0.523707	1.18177	-1.13469	-0.569746	>0.05	0.0291817	0.0438532	>0.05
PtpAffx.37890.1.A1_at	Potri.012G014600	Probable phosphatidylinositol 4-kinase type 2-beta At1g26270 OS=Arabidopsis thaliana GN=At1g26270 PE=1 SV=1	AT5G24240.1	black	-0.0438574	0.291811	0.315439	0.627787	>0.05	>0.05	>0.05	0.00674301
PtpAffx.38430.1.S1_at	Potri.T023100	G-type lectin S-receptor-like serine/threonine-protein kinase At4g27290 OS=Arabidopsis thaliana GN=At4g27290 PE=2 SV=4	AT4G27290.1	black	0.543369	0.982986	-0.923233	-1.44088	>0.05	0.0166604	0.0286325	0.000752315
PtpAffx.40097.1.S1_at	Potri.003G121700	Lysophospholipid acyltransferase OS=Schizosaccharomyces pombe (strain 972 / ATCC 24843) GN=ale1 PE=1 SV=1	AT1G12640.1	black	-0.0902446	-0.560468	-0.238743	-0.651787	>0.05	0.0139424	>0.05	0.00357243
PtpAffx.4020.2.S1_s_at	Potri.004G236600	Conserved oligomeric Golgi complex subunit 6 OS=Bos taurus GN=COG6 PE=2 SV=1	AT1G31780.1	black	0.104231	1.01795	0.78732	1.12025	>0.05	0.00495411	0.0275488	0.00150289
PtpAffx.41158.1.S1_s_at	Potri.009G066100	Mitogen-activated protein kinase 3 OS=Arabidopsis thaliana GN=MPK3 PE=1 SV=2	AT3G45640.1	black	-0.770657	-0.955244	0.750542	1.70827	0.00469966	0.000756908	0.00576625	1.40832e-06
PtpAffx.41784.1.S1_at	Potri.013G079800	Heat stress transcription factor A-1 OS=Oryza sativa subsp. japonica GN=HSFA1 PE=2 SV=1	AT5G16820.2	black	0.171016	0.144387	0.20272	0.430081	>0.05	>0.05	>0.05	0.0328643
PtpAffx.41998.1.A1_at	Potri.003G102700	Replication protein A 70 kDa DNA-binding subunit OS=Danio rerio GN=rpa1 PE=1 SV=1	AT5G45400.1	black	-0.193599	0.00732889	0.243293	0.475655	>0.05	>0.05	>0.05	0.0160188
PtpAffx.4325.1.S1_at	Potri.011G123300	NAC domain-containing protein 72 OS=Arabidopsis thaliana GN=NAC072 PE=2 SV=1	AT4G27410.2	black	-0.624416	-0.649559	-0.0061202	0.838252	0.0391756	0.0328947	>0.05	0.00562322
PtpAffx.43500.1.A1_at	Potri.019G131300	Pathogenesis-related genes transcriptional activator PTI6 OS=Solanum lycopersicum GN=PTI6 PE=2 SV=1	AT4G27950.1	black	-1.29629	-1.54418	0.656073	1.17445	0.000851962	0.0001268	>0.05	0.0007437
PtpAffx.43608.1.A1_at	Potri.001G295200	Ankyrin repeat domain-containing protein EMB506, chloroplastic OS=Arabidopsis thaliana GN=EMB506 PE=1 SV=1	AT5G40160.1	black	-0.19867	-0.849299	-0.84116	-0.923772	>0.05	0.00260577	0.00348585	0.000776995
PtpAffx.4529.1.S1_a_at	Potri.016G091200	Isocitrate dehydrogenase [NAD] catalytic subunit 5, mitochondrial OS=Arabidopsis thaliana GN=IDH5 PE=1 SV=1	AT5G03290.1	black	-0.516589	-0.501229	0.565889	0.359954	>0.05	>0.05	0.0445232	>0.05
PtpAffx.46681.1.S1_at	Potri.008G118900	Glucose-6-phosphate isomerase, cytosolic OS=Oenothera mexicana GN=PGIC PE=3 SV=1	AT5G42740.1	black	-0.912467	-0.623779	0.804005	0.754814	0.00450866	0.0326619	0.0101999	0.00831749
PtpAffx.48013.1.S1_at	Potri.012G033100	Myosin ID heavy chain OS=Dictyostelium discoideum GN=myoD PE=1 SV=2	AT5G53310.1	black	0.09226	0.278601	-0.00767864	-0.378359	>0.05	>0.05	>0.05	0.0337152
PtpAffx.4817.2.A1_at	Potri.013G117600	Putative transcription factor bHLH107 OS=Arabidopsis thaliana GN=BHLH107 PE=2 SV=1	AT3G56770.1	black	0.44149	0.449465	-0.946694	-1.71141	>0.05	>0.05	0.00157692	2.42995e-06
PtpAffx.48817.3.S1_a_at	Potri.001G166100	Nucleolysin TIAR OS=Homo sapiens GN=TIAL1 PE=1 SV=1	AT1G17370.1	black	0.185185	0.381611	0.378729	0.717158	>0.05	0.0421981	>0.05	0.000458078
PtpAffx.4946.2.S1_at	Potri.002G031900	Ocs element-binding factor 1 OS=Zea mays GN=OBF1 PE=2 SV=2	AT1G75390.1	black	-0.88773	-1.10137	0.679433	1.15785	>0.05	0.047533	>0.05	0.029993
PtpAffx.50002.1.A1_at	Potri.001G252000	O-glucosyltransferase rumi OS=Drosophila pseudoobscura pseudoobscura GN=rumi PE=3 SV=1	AT1G07220.1	black	0.526159	0.571689	-0.725412	-0.794472	0.0386893	0.0265049	0.00857037	0.00234669
PtpAffx.50628.1.A1_at	Potri.015G104500	Acyl carrier protein 1, chloroplastic OS=Casuarina glauca GN=ACP1 PE=2 SV=1	AT4G25050.1	black	0.267142	0.436002	-0.47053	-0.597531	>0.05	>0.05	>0.05	0.0105525
PtpAffx.507.1.S1_at	Potri.001G266700	Zinc finger CCCH domain-containing protein 30 OS=Arabidopsis thaliana GN=At2g41900 PE=1 SV=2	AT2G41900.1	black	-0.477624	0.185578	0.358468	1.20443	>0.05	>0.05	>0.05	0.00808467
PtpAffx.50797.1.A1_at	Potri.011G096500	Protein IQ-DOMAIN 1 OS=Arabidopsis thaliana GN=IQD1 PE=1 SV=1	AT3G15050.1	black	0.702685	0.790832	-0.654056	-1.05313	0.0145446	0.00661815	0.0247637	0.000453476
PtpAffx.50866.2.A1_s_at	Potri.004G041800	Allantoinase OS=Streptomyces coelicolor (strain ATCC BAA-471 / A3(2) / M145) GN=allB PE=3 SV=1	AT4G04955.1	black	-1.02437	-0.606443	0.521551	0.394904	0.00098355	0.0226176	>0.05	>0.05
PtpAffx.51038.2.S1_s_at	Potri.008G205900	Cytosolic purine 5'-nucleotidase OS=Dictyostelium discoideum GN=nt5c2 PE=3 SV=1	AT5G48960.1	black	0.562094	0.74818	-0.527171	-0.614331	>0.05	0.0173382	>0.05	0.0364844
PtpAffx.5298.1.A1_at	Potri.013G066700	Dof zinc finger protein DOF5.2 OS=Arabidopsis thaliana GN=DOF5.2 PE=1 SV=2	AT5G39660.2	black	-0.607148	-0.122282	0.542604	1.11235	>0.05	>0.05	>0.05	0.0251949
PtpAffx.53248.1.S1_at	Potri.008G158300	Perakine reductase OS=Rauvolfia serpentina GN=PR PE=1 SV=1	AT1G60680.1	black	-0.460246	-0.474389	-0.305375	-0.997858	>0.05	>0.05	>0.05	0.0132338
PtpAffx.5370.1.S1_at	Potri.001G329400	Protein transport protein Sec61 subunit gamma OS=Oryza sativa subsp. japonica GN=Os02g0178400 PE=3 SV=1	AT5G50460.1	black	-0.230939	-0.473341	-0.522155	-1.30016	>0.05	0.0127388	0.00880586	1.12255e-06
PtpAffx.54126.1.S1_s_at	Potri.003G166500	NAC domain-containing protein 29 OS=Arabidopsis thaliana GN=NAC029 PE=2 SV=1	AT5G13180.1	black	0.269816	0.660258	0.68185	0.974024	>0.05	0.00538005	0.00542654	0.000140189
PtpAffx.54186.2.S1_s_at	Potri.010G027100	Histidine-containing phosphotransfer protein 1 OS=Arabidopsis thaliana GN=AHP1 PE=1 SV=1	AT3G21510.1	black	-0.278745	-0.685667	-0.352393	-0.888071	>0.05	0.00903404	>0.05	0.000897487
PtpAffx.5437.1.A1_s_at	Potri.015G129400	Fasciclin-like arabinogalactan protein 12 OS=Arabidopsis thaliana GN=FLA12 PE=2 SV=2	AT5G60490.1	black	0.287702	1.43367	-0.526458	-2.08699	>0.05	0.000318313	>0.05	4.33995e-06
PtpAffx.5482.2.S1_a_at	Potri.010G222800	mRNA-decapping enzyme subunit 2 OS=Arabidopsis thaliana GN=DCP2 PE=1 SV=1	AT5G13570.1	black	0.201286	0.354519	0.502501	0.772064	>0.05	>0.05	>0.05	0.00231012
PtpAffx.5584.4.S1_a_at	Potri.018G058900	Exonuclease 3'-5' domain-containing protein 1 OS=Homo sapiens GN=EXD1 PE=2 SV=4	AT2G25910.1	black	-0.798258	0.371421	0.185852	0.784266	0.0233267	>0.05	>0.05	0.0186766
PtpAffx.56073.1.A1_at	Potri.005G102100	Serine/threonine-protein kinase SRPK OS=Physarum polycephalum PE=1 SV=1	AT2G17530.3	black	0.34912	1.18498	0.875224	1.36928	>0.05	0.000411328	0.00536741	5.82127e-05
PtpAffx.5682.1.S1_at	Potri.012G075100	Phosphatidylinositol 3-kinase, root isoform OS=Glycine max PE=2 SV=1	AT1G60490.1	black	0.168933	0.553174	0.178086	0.806757	>0.05	0.013196	>0.05	0.000550219
PtpAffx.57022.1.A1_at	Potri.011G009900	Uncharacterized membrane protein C2G11.09 OS=Schizosaccharomyces pombe (strain 972 / ATCC 24843) GN=SPAC2G11.09 PE=2 SV=2	AT4G22120.6	black	-0.420056	-0.157684	0.463615	0.708146	>0.05	>0.05	>0.05	0.0388563
PtpAffx.5714.2.S1_a_at	Potri.003G080000	Putative dual specificity protein phosphatase DSP8 OS=Arabidopsis thaliana GN=DSP8 PE=2 SV=2	AT2G35680.1	black	-0.585363	-0.378822	0.657727	0.902144	>0.05	>0.05	>0.05	0.00613508
PtpAffx.57317.1.S1_at	Potri.001G139500	Alpha,alpha-trehalose-phosphate synthase [UDP-forming] 5 OS=Arabidopsis thaliana GN=TPS5 PE=1 SV=2	AT4G17770.1	black	0.013237	0.47123	0.413572	0.64178	>0.05	0.0168144	0.040205	0.00139677
PtpAffx.58602.1.A1_s_at	Potri.009G163700	Glucan endo-1,3-beta-glucosidase 14 OS=Arabidopsis thaliana GN=At2g27500 PE=1 SV=2	AT2G27500.1	black	-1.18238	-1.64612	1.04425	1.99232	0.00759503	0.000557128	0.0172519	5.30971e-05
PtpAffx.595.2.S1_a_at	Potri.018G006000	Plasma membrane ATPase 4 OS=Nicotiana plumbaginifolia GN=PMA4 PE=2 SV=1	AT2G24520.1	black	-0.0593129	0.441207	0.241771	0.731167	>0.05	>0.05	>0.05	0.00815803
PtpAffx.5963.1.S1_at	Potri.018G106100	Probable cyclic nucleotide-gated ion channel 5 OS=Arabidopsis thaliana GN=CNGC5 PE=2 SV=1	AT5G57940.2	black	-0.144653	0.462207	0.610023	1.01024	>0.05	>0.05	>0.05	0.00183762
PtpAffx.59631.1.S1_s_at	Potri.009G147900	18.5 kDa class I heat shock protein OS=Glycine max GN=HSP18.5-C PE=3 SV=1	AT2G29500.1	black	-0.11354	-0.338098	-0.501958	-1.0081	>0.05	>0.05	0.0476126	0.000218798
PtpAffx.59939.1.S1_at	Potri.013G025000	Nuclear transcription factor Y subunit C-9 OS=Arabidopsis thaliana GN=NFYC9 PE=2 SV=1	AT1G08970.2	black	-0.0689977	0.196647	0.368228	0.656528	>0.05	>0.05	>0.05	0.0117103
PtpAffx.61027.1.S1_at	Potri.010G242600	Uricase-2 isozyme 1 OS=Canavalia lineata PE=2 SV=1	AT2G26230.1	black	-0.875172	-0.645055	0.714142	0.747454	0.00332797	0.0175631	0.0123758	0.00497909
PtpAffx.61511.1.A1_at	Potri.016G061700	Carbon catabolite repressor protein 4 homolog 1 OS=Arabidopsis thaliana GN=CCR4-1 PE=2 SV=1	AT3G58560.1	black	0.0705649	0.273685	0.301247	0.765529	>0.05	>0.05	>0.05	0.000405965
PtpAffx.61514.1.A1_at	Potri.013G045000	1-aminocyclopropane-1-carboxylate oxidase homolog 1 OS=Arabidopsis thaliana GN=At1g06620 PE=2 SV=1	AT1G06620.1	black	-0.752651	-0.773565	0.831465	1.29773	>0.05	>0.05	>0.05	0.00267225
PtpAffx.6249.1.S1_at	Potri.001G018600	Zinc finger A20 and AN1 domain-containing stress-associated protein 8 OS=Oryza sativa subsp. japonica GN=SAP8 PE=2 SV=1	AT1G51200.4	black	-0.069602	-0.29712	-0.365492	-0.418417	>0.05	>0.05	>0.05	0.0389024
PtpAffx.64147.1.A1_s_at	Potri.001G102000	Aminopeptidase N OS=Escherichia coli (strain K12) GN=pepN PE=1 SV=2	AT1G63770.3	black	-0.0452123	0.88386	0.80264	1.36282	>0.05	0.00797217	0.0180946	0.000170568
PtpAffx.64361.1.S1_s_at	Potri.007G009200	Leucine-rich repeat receptor-like serine/threonine-protein kinase BAM1 OS=Arabidopsis thaliana GN=BAM1 PE=1 SV=1	AT5G65700.2	black	-0.0406259	1.00483	0.201123	0.462092	>0.05	0.000979352	>0.05	>0.05
PtpAffx.6485.1.S1_at	Potri.010G067500	RNA-binding protein Musashi homolog Rbp6 OS=Drosophila melanogaster GN=Rbp6 PE=2 SV=3	AT4G14300.1	black	-0.141189	0.260444	0.454996	0.898171	>0.05	>0.05	>0.05	0.00284959
PtpAffx.65291.1.S1_s_at	Potri.005G033700	Mitochondrial Rho GTPase 1 OS=Cryptococcus neoformans var. neoformans serotype D (strain JEC21 / ATCC MYA-565) GN=GEM1 PE=3 SV=1	AT5G27540.2	black	0.0847763	0.681677	0.419937	1.04787	>0.05	0.00651522	>0.05	0.000126404
PtpAffx.653.10.S1_a_at	Potri.006G241000	TOM1-like protein 2 OS=Xenopus laevis GN=tom1l2 PE=2 SV=1	AT4G32760.1	black	0.197242	0.374864	0.523057	1.11315	>0.05	>0.05	0.0118616	9.28047e-06
PtpAffx.653.19.A1_at	Potri.006G241000	TOM1-like protein 2 OS=Xenopus laevis GN=tom1l2 PE=2 SV=1	AT4G32760.1	black	-0.149717	0.410748	0.593858	1.15679	>0.05	>0.05	0.0104496	1.83048e-05
PtpAffx.6696.2.S1_s_at	Potri.T131600	Benzyl alcohol O-benzoyltransferase OS=Nicotiana tabacum GN=HSR201 PE=1 SV=1	AT5G17540.1	black	0.0528977	-0.653237	-0.327215	-1.1858	>0.05	0.00481968	>0.05	1.57937e-05
PtpAffx.6815.1.A1_at	Potri.003G082800	GATA transcription factor 26 OS=Arabidopsis thaliana GN=GATA26 PE=2 SV=1	AT4G17570.3	black	-0.379451	-0.198113	0.150298	0.457003	>0.05	>0.05	>0.05	0.0237039
PtpAffx.69346.1.A1_at	Potri.005G178900	IAA-amino acid hydrolase ILR1-like 6 OS=Arabidopsis thaliana GN=ILL6 PE=2 SV=2	AT1G44350.1	black	-1.04275	-1.24039	0.894189	1.39155	0.00604297	0.00147962	0.0162466	0.000316994
PtpAffx.71513.1.S1_at	Potri.008G049600	Metal tolerance protein 5 OS=Oryza sativa subsp. japonica GN=MTP5 PE=2 SV=1	AT2G39450.1	black	-0.811267	-0.710428	0.428234	0.577907	0.0357919	>0.05	>0.05	>0.05
PtpAffx.7210.2.A1_at	Potri.002G166700	BTB/POZ domain-containing protein POB1 OS=Arabidopsis thaliana GN=POB1 PE=2 SV=2	AT3G61600.2	black	-0.382934	-0.155248	0.265135	0.586797	>0.05	>0.05	>0.05	0.00813449
PtpAffx.7256.1.S1_at	Potri.014G140700	WD repeat-containing protein LWD1 OS=Arabidopsis thaliana GN=LWD1 PE=2 SV=1	AT1G12910.1	black	-0.271341	-0.355511	0.264575	0.582273	>0.05	>0.05	>0.05	0.00442435
PtpAffx.7355.1.S1_a_at	Potri.015G131700	Clp protease-related protein At4g12060, chloroplastic OS=Arabidopsis thaliana GN=At4g12060 PE=1 SV=1	AT4G25370.1	black	-0.198967	-0.471788	-0.768479	-1.04241	>0.05	>0.05	0.0122458	0.000666888
PtpAffx.74005.1.S1_at	Potri.014G074300	1-acylglycerophosphocholine O-acyltransferase 1 OS=Drosophila melanogaster GN=CG32699 PE=2 SV=1	AT2G45670.1	black	-1.00758	-0.177203	0.756571	1.52136	0.00720818	>0.05	0.0378646	0.000135593
PtpAffx.7454.1.S1_s_at	Potri.018G103900	Cellulose synthase A catalytic subunit 9 [UDP-forming] OS=Oryza sativa subsp. japonica GN=CESA9 PE=2 SV=1	AT5G17420.1	black	0.597294	1.07436	-0.586168	-1.17688	0.0465168	0.00148127	>0.05	0.000391902
PtpAffx.74706.1.A1_s_at	Potri.010G037500	Probable protein Pop3 OS=Arabidopsis thaliana GN=At3g17210 PE=1 SV=1	AT3G17210.1	black	-1.24716	-0.530831	1.2834	1.86561	0.00232369	>0.05	0.00173731	2.56115e-05
PtpAffx.76213.1.A1_at	Potri.002G088900	Mitogen-activated protein kinase kinase kinase 1 OS=Arabidopsis thaliana GN=MEKK1 PE=1 SV=2	AT4G08500.1	black	-0.594561	-0.341048	0.17358	0.87286	>0.05	>0.05	>0.05	0.0100508
PtpAffx.77546.1.S1_s_at	Potri.016G134600	Probable serine/threonine-protein kinase WNK5 OS=Arabidopsis thaliana GN=WNK5 PE=1 SV=2	AT3G51630.2	black	-1.24055	-1.34985	1.19608	2.05174	0.0454293	0.0317859	>0.05	0.00157307
PtpAffx.77729.1.S1_at	Potri.002G143400	Cyclin-U2-1 OS=Arabidopsis thaliana GN=CYCU2-1 PE=1 SV=1	AT2G45080.1	black	-1.07043	-0.828998	1.62771	0.858068	0.00212047	0.00903404	4.91632e-05	0.00476533
PtpAffx.78267.1.S1_s_at	Potri.017G000800	MLO-like protein 1 OS=Arabidopsis thaliana GN=MLO1 PE=1 SV=1	AT4G02600.2	black	-0.187175	-0.845109	-0.37021	-1.0448	>0.05	0.0161108	>0.05	0.00273944
PtpAffx.78608.1.S1_at	Potri.003G203800	Glycerol-3-phosphate dehydrogenase [NAD(P)+] OS=Corynebacterium kroppenstedtii (strain DSM 44385 / CCUG 35717) GN=gpsA PE=3 SV=1	AT3G07690.1	black	0.0614639	0.328685	0.194456	0.451706	>0.05	>0.05	>0.05	0.0465596
PtpAffx.79787.1.S1_at	Potri.004G192600	Putative wall-associated receptor kinase-like 13 OS=Arabidopsis thaliana GN=WAKL13 PE=3 SV=1	AT1G17910.1	black	1.49006	2.02013	-1.40072	-1.93758	0.00364354	0.00024266	0.00545702	0.000187234
PtpAffx.80954.1.S1_at	Potri.003G165200	Uncharacterized protein L728 OS=Acanthamoeba polyphaga mimivirus GN=MIMI_L728 PE=4 SV=1	AT5G13210.1	black	-0.676464	-1.16124	0.871432	1.34281	>0.05	0.00948058	>0.05	0.00233281
PtpAffx.81589.1.A1_s_at	Potri.003G189100	Cytosolic sulfotransferase 15 OS=Arabidopsis thaliana GN=SOT15 PE=1 SV=1	AT5G07010.1	black	-1.3752	-0.74672	1.34515	1.2561	0.0040399	>0.05	0.00466469	0.00379155
PtpAffx.82259.1.A1_s_at	Potri.002G004600	RNA-binding protein 24-B OS=Xenopus laevis GN=rbm24-b PE=2 SV=1	AT1G76460.1	black	-0.0560478	0.27796	0.437557	0.675087	>0.05	>0.05	>0.05	0.0116057
PtpAffx.82854.1.A1_at	Potri.010G130300	Coiled-coil domain-containing protein 130 OS=Bos taurus GN=CCDC130 PE=2 SV=1	AT1G25682.1	black	-0.367386	-0.468984	0.354894	0.491023	>0.05	>0.05	>0.05	0.0415793
PtpAffx.83113.2.S1_a_at	Potri.014G099000	Probable phosphatidylinositol 4-kinase type 2-beta At1g26270 OS=Arabidopsis thaliana GN=At1g26270 PE=1 SV=1	AT2G46500.2	black	-0.926349	-0.911442	0.51764	0.752443	0.00371505	0.00327749	>0.05	0.00778201
PtpAffx.84414.1.S1_s_at	Potri.001G068100	Probable beta-1,4-xylosyltransferase IRX10 OS=Arabidopsis thaliana GN=IRX10 PE=2 SV=1	AT1G27440.1	black	0.465162	0.879581	0.217215	-0.897753	>0.05	0.00968471	>0.05	0.00577553
PtpAffx.84795.1.A1_at	Potri.009G045100	Phospholipase C 4 OS=Mycobacterium tuberculosis GN=plcD PE=3 SV=1	AT1G07230.1	black	-0.73739	-1.10329	0.657511	0.739559	0.0104649	0.000494823	0.022345	0.00610301
PtpAffx.8521.2.S1_a_at	Potri.010G089300	Uncharacterized protein C24B11.05 OS=Schizosaccharomyces pombe (strain 972 / ATCC 24843) GN=SPAC24B11.05 PE=2 SV=1	AT2G32150.1	black	-0.960309	-1.03167	1.99566	2.5533	0.00900384	0.00504142	2.31216e-05	6.53301e-07
PtpAffx.8551.1.A1_at	Potri.010G123400	Universal stress protein A-like protein OS=Arabidopsis thaliana GN=At3g01520 PE=1 SV=2	AT1G68300.1	black	-0.486126	-0.874406	0.103656	0.64862	>0.05	0.00275886	>0.05	0.0132254
PtpAffx.85723.2.A1_at	Potri.006G099800	Thylakoid ADP,ATP carrier protein, chloroplastic OS=Arabidopsis thaliana GN=TAAC PE=1 SV=1	AT5G01500.1	black	1.48857	1.93359	-0.871727	-1.38596	0.000391681	2.20723e-05	0.0164417	0.000268235
PtpAffx.86.1.S1_at	Potri.011G046400	Uncharacterized ATP-dependent helicase C23E6.02 OS=Schizosaccharomyces pombe (strain 972 / ATCC 24843) GN=SPBC23E6.02 PE=2 SV=1	AT1G61140.1	black	-0.61323	-0.795815	0.264839	1.17844	0.0497226	0.0145071	>0.05	0.000576543
PtpAffx.86848.1.S1_at	Potri.002G135100	Dynamin-related protein 1E OS=Arabidopsis thaliana GN=DRP1E PE=1 SV=1	AT3G60190.1	black	-0.281456	-0.262069	0.766759	1.06316	>0.05	>0.05	0.0142269	0.000672538
PtpAffx.8821.1.A1_at	Potri.T029800	Epoxide hydrolase 2 OS=Sus scrofa GN=EPHX2 PE=2 SV=1	AT4G15960.1	black	-0.246142	-0.252428	-0.41474	-0.775319	>0.05	>0.05	>0.05	0.000953376
PtpAffx.889.1.A1_a_at	Potri.009G089400	Zinc finger protein ZAT10 OS=Arabidopsis thaliana GN=ZAT10 PE=2 SV=1	AT3G19580.2	black	-1.96086	-2.10033	1.65318	3.07065	2.97096e-06	1.08918e-06	2.1883e-05	8.6354e-09
PtpAffx.89205.1.A1_at	Potri.005G242700	WD repeat and FYVE domain-containing protein 3 OS=Homo sapiens GN=WDFY3 PE=1 SV=2	AT1G20110.1	black	-0.721086	-0.976133	0.147116	0.634558	0.0225446	0.00353131	>0.05	0.0320066
PtpAffx.89304.1.A1_at	Potri.006G031900	Transcription elongation factor SPT6 OS=Mus musculus GN=Supt6h PE=1 SV=2	AT1G65440.2	black	-0.36747	-0.278484	0.667575	1.08765	>0.05	>0.05	0.0163669	0.000213305
PtpAffx.90506.1.A1_at	Potri.010G212200	Monoglyceride lipase OS=Homo sapiens GN=MGLL PE=1 SV=2	AT2G39420.1	black	-1.69318	-1.92139	2.18507	2.24711	0.000202839	4.28938e-05	1.51767e-05	4.2854e-06
PtpAffx.9267.1.S1_at	Potri.014G090300	WRKY transcription factor 22 OS=Arabidopsis thaliana GN=WRKY22 PE=2 SV=1	AT4G01250.1	black	-0.712392	-1.27221	0.583933	1.07847	0.00806972	6.68085e-05	0.0271841	0.00016191
PtpAffx.9325.3.A1_a_at	Potri.003G064300	Ubiquitin-like protein ATG12 OS=Medicago truncatula GN=ATG12 PE=3 SV=1	AT1G54210.1	black	-0.290502	-0.230829	-0.240132	-0.792731	>0.05	>0.05	>0.05	0.00250932
PtpAffx.9459.1.S1_at	Potri.005G254000	Serine/threonine-protein kinase/endoribonuclease IRE1 OS=Saccharomyces cerevisiae (strain ATCC 204508 / S288c) GN=IRE1 PE=1 SV=2	AT5G24360.1	black	-0.455788	-0.225525	0.439348	0.811033	>0.05	>0.05	>0.05	0.0125398
PtpAffx.95760.1.A1_a_at	Potri.001G234500	3-ketoacyl-CoA synthase 12 OS=Arabidopsis thaliana GN=KCS12 PE=2 SV=1	AT2G28630.1	black	0.563836	0.594945	-1.36428	-2.34514	0.04172	0.0330442	0.000112057	1.49011e-07
PtpAffx.9685.1.S1_at	Potri.001G371200	E3 ubiquitin-protein ligase At4g11680 OS=Arabidopsis thaliana GN=At4g11680 PE=2 SV=1	AT5G55970.2	black	0.360798	0.681641	-0.0244039	-0.460889	>0.05	0.00787649	>0.05	0.0475626
PtpAffx.97222.1.A1_at	Potri.013G028200	Breast carcinoma-amplified sequence 3 homolog OS=Mus musculus GN=Bcas3 PE=1 SV=2	AT1G54710.1	black	-0.467782	-0.0715111	0.608241	1.11527	>0.05	>0.05	>0.05	0.00096629
PtpAffx.98042.1.S1_at	Potri.004G183600	MATE efflux family protein 3, chloroplastic OS=Arabidopsis thaliana GN=DTX45 PE=2 SV=2	AT4G38380.1	black	-0.0926978	0.664783	0.460957	0.820284	>0.05	0.0161439	>0.05	0.00279564
PtpAffx.98197.1.S1_s_at	Potri.013G045000	1-aminocyclopropane-1-carboxylate oxidase homolog 1 OS=Arabidopsis thaliana GN=At1g06620 PE=2 SV=1	AT1G06620.1	black	-0.144414	-0.587216	0.709006	0.959111	>0.05	0.0384633	0.0192805	0.00130307
PtpAffx.99611.1.S1_s_at	Potri.013G059700	Glucan endo-1,3-beta-glucosidase 8 OS=Arabidopsis thaliana GN=At1g64760 PE=1 SV=2	AT1G64760.2	black	-1.16477	-0.617916	0.370322	0.845274	0.000312852	0.0201303	>0.05	0.00181387
Ptp.1008.1.A1_at	Potri.003G143000	Protein NLP7 OS=Arabidopsis thaliana GN=NLP7 PE=1 SV=2	AT4G24020.1	blue	-0.116012	0.376176	1.39997	1.98523	>0.05	>0.05	0.000142403	1.61374e-06
Ptp.1026.1.A1_at	Potri.014G091800	Fatty acid desaturase 3 OS=Bos taurus GN=FADS3 PE=2 SV=1	AT2G46210.1	blue	0.054254	0.174054	0.571569	0.699667	>0.05	>0.05	0.0170235	0.00236228
Ptp.1037.2.S1_a_at	Potri.013G119600	3-ketoacyl-CoA synthase 21 OS=Arabidopsis thaliana GN=KCS21 PE=2 SV=1	AT5G04530.1	blue	0.503532	0.630967	1.34959	0.876683	>0.05	0.0274245	0.000151716	0.00244339
Ptp.105.1.S1_s_at	Potri.005G210600	Pre-mRNA-splicing factor 18 OS=Mus musculus GN=Prpf18 PE=1 SV=1	AT1G03140.1	blue	-0.0582535	-0.426	-0.691029	-0.790753	>0.05	0.0363045	0.00259026	0.000390223
Ptp.1053.1.A1_at	Potri.005G064200	Histone deacetylase 14 OS=Arabidopsis thaliana GN=HDA14 PE=2 SV=1	AT4G33470.1	blue	0.454236	0.96408	0.181687	-0.0598449	>0.05	0.00836738	>0.05	>0.05
Ptp.1060.1.A1_at	Potri.006G061000	Receptor-like protein kinase OS=Ipomoea nil GN=INRPK1 PE=2 SV=2	AT5G49290.1	blue	-0.21058	-1.32976	-0.249977	0.305778	>0.05	0.000865786	>0.05	>0.05
Ptp.1061.1.A1_at	Potri.001G019100	Putative copper-transporting ATPase HMA5 OS=Arabidopsis thaliana GN=HMA5 PE=2 SV=2	AT1G63440.1	blue	-0.223093	-0.431294	-0.916102	-0.795718	>0.05	>0.05	0.01314	0.0171897
Ptp.1064.1.A1_at	Potri.010G042100	Polygalacturonase At1g48100 OS=Arabidopsis thaliana GN=At1g48100 PE=2 SV=1	AT1G60590.1	blue	-1.3602	0.592753	-0.93619	-1.71259	0.0490673	>0.05	>0.05	0.0120995
Ptp.1066.1.A1_s_at	Potri.001G459900	Pentatricopeptide repeat-containing protein At1g30610, chloroplastic OS=Arabidopsis thaliana GN=EMB2279 PE=2 SV=1	AT1G30610.1	blue	0.535761	0.532804	0.410996	0.825858	0.0162135	0.0158707	>0.05	0.000459433
Ptp.1082.1.A1_at	Potri.016G001100	Protein PHR1-LIKE 1 OS=Arabidopsis thaliana GN=PHL1 PE=1 SV=1	AT2G01060.1	blue	0.192358	0.55723	0.655258	0.932326	>0.05	>0.05	>0.05	0.0190342
Ptp.109.1.S1_at	Potri.003G057400	Gibberellin 3-beta-dioxygenase 1 OS=Arabidopsis thaliana GN=GA4 PE=1 SV=2	AT1G15550.1	blue	-1.02307	-0.760035	0.0512997	-0.486446	0.00367613	0.0181636	>0.05	>0.05
Ptp.1100.1.A1_at	Potri.015G140100	Methyl-CpG-binding domain-containing protein 13 OS=Arabidopsis thaliana GN=MBD13 PE=2 SV=1	AT5G52230.2	blue	-0.783313	-0.79371	-0.297511	-0.017825	0.00658431	0.00515175	>0.05	>0.05
Ptp.1104.1.A1_at	Potri.011G098500	ADP-ribosylation factor GTPase-activating protein AGD12 OS=Arabidopsis thaliana GN=AGD12 PE=1 SV=1	AT4G21160.4	blue	-0.480268	-0.781261	-0.624543	-0.674018	>0.05	0.00388615	0.0195189	0.00688983
Ptp.113.1.S1_s_at	Potri.009G132100	Auxin transporter-like protein 5 OS=Medicago truncatula GN=LAX5 PE=2 SV=1	AT2G21050.1	blue	-1.00026	-0.430665	-1.2636	-1.62875	>0.05	>0.05	>0.05	0.0112699
Ptp.1218.1.A1_s_at	Potri.T159900	60S ribosomal protein L4 OS=Prunus armeniaca GN=RPL4 PE=2 SV=1	AT3G09630.1	blue	-0.49672	-0.470689	-0.484736	-0.723611	>0.05	>0.05	>0.05	0.00540194
Ptp.1235.2.A1_a_at	Potri.004G226700	Leucine--tRNA ligase, cytoplasmic OS=Mus musculus GN=Lars PE=2 SV=2	AT1G09620.1	blue	-0.379692	-0.593875	-0.36785	-0.636492	>0.05	0.0226376	>0.05	0.0111836
Ptp.1242.1.S1_at	Potri.018G042800	Histone H2AX OS=Picea abies PE=2 SV=1	AT4G27230.2	blue	-0.572061	-1.09824	-0.425915	-0.633225	0.0189801	0.000157833	>0.05	0.00702221
Ptp.1246.1.A1_at	Potri.006G065900	Calmodulin-like protein 3 OS=Arabidopsis thaliana GN=CML3 PE=2 SV=1	AT3G07490.1	blue	-0.715015	-0.746354	-0.975126	-1.197	>0.05	>0.05	0.0362513	0.00654135
Ptp.126.1.S1_s_at	Potri.004G118600	UDP-glucose 6-dehydrogenase OS=Glycine max PE=2 SV=1	AT5G15490.1	blue	-0.476042	-0.789464	-0.559913	-1.36628	>0.05	0.00691759	>0.05	4.44881e-05
Ptp.1264.1.S1_s_at	Potri.008G194100	Thioredoxin H7 OS=Arabidopsis thaliana GN=TRX7 PE=2 SV=1	AT1G59730.1	blue	0.369801	-0.21047	0.906674	0.428175	>0.05	>0.05	0.00686825	>0.05
Ptp.1268.1.S1_at	Potri.001G032800	Cytochrome P450 71A20 OS=Arabidopsis thaliana GN=CYP71A20 PE=2 SV=2	AT1G75130.1	blue	-0.592489	-1.05447	0.329132	0.584341	0.0341156	0.00089053	>0.05	0.0283439
Ptp.1268.1.S1_s_at	Potri.001G032800	Cytochrome P450 71A20 OS=Arabidopsis thaliana GN=CYP71A20 PE=2 SV=2	AT1G75130.1	blue	-0.559942	-0.999803	0.245378	0.344234	>0.05	0.00341348	>0.05	>0.05
Ptp.1287.1.S1_at	Potri.012G117800	Ras-related protein RABF2a OS=Arabidopsis thaliana GN=RABF2A PE=1 SV=1	AT5G45130.1	blue	-0.6105	-0.726043	-0.550123	-0.853281	0.0180682	0.00619196	0.0366617	0.00118753
Ptp.1290.1.A1_at	Potri.004G086100	Probable inactive receptor kinase At5g16590 OS=Arabidopsis thaliana GN=At5g16590 PE=1 SV=1	AT5G16590.1	blue	-1.01224	-0.762897	-0.22738	-0.485958	0.00392547	0.0178615	>0.05	>0.05
Ptp.1292.1.S1_at	Potri.011G128900	G-type lectin S-receptor-like serine/threonine-protein kinase At4g27290 OS=Arabidopsis thaliana GN=At4g27290 PE=2 SV=4	AT4G27290.1	blue	-1.27259	-0.862979	0.271394	0.724062	8.84425e-05	0.00189724	>0.05	0.00422868
Ptp.1313.1.S1_at	Potri.008G220400	Glyoxysomal fatty acid beta-oxidation multifunctional protein MFP-a OS=Brassica napus PE=2 SV=2	AT3G06860.1	blue	-0.911956	-1.03834	-1.23896	-1.5997	0.0350491	0.0188516	0.00872384	0.000725625
Ptp.1329.1.S1_s_at	Potri.003G145600	Major facilitator superfamily domain-containing protein 5 OS=Homo sapiens GN=MFSD5 PE=2 SV=2	AT1G64650.1	blue	-0.479921	-0.512741	-0.926992	-1.50384	>0.05	>0.05	0.00300291	1.75733e-05
Ptp.133.1.A1_at	Potri.003G096800	Defender against cell death 1 OS=Citrus unshiu GN=DAD1 PE=3 SV=1	AT1G32210.1	blue	-0.131378	-0.891252	-0.473813	-1.19396	>0.05	0.00458399	>0.05	0.00026749
Ptp.1334.1.S1_at	Potri.012G136100	Transcriptional corepressor SEUSS OS=Arabidopsis thaliana GN=SEU PE=1 SV=1	AT5G62090.2	blue	-0.832101	-1.07993	-0.570146	-0.0938187	>0.05	0.0154509	>0.05	>0.05
Ptp.1356.1.S1_s_at	Potri.005G026000	40S ribosomal protein S21-2 OS=Arabidopsis thaliana GN=RPS21C PE=3 SV=2	AT5G27700.1	blue	-0.624475	-0.894704	-1.01694	-1.68812	0.0207904	0.00208457	0.000987452	3.11395e-06
Ptp.1372.1.A1_at	Potri.005G096900	Nucleolar complex protein 3 homolog OS=Danio rerio GN=noc3l PE=2 SV=1	AT1G79150.1	blue	-0.235244	-0.497471	-1.47715	-0.85796	>0.05	>0.05	0.000534806	0.0134302
Ptp.1379.1.S1_a_at	Potri.011G147700	60S ribosomal protein L9 OS=Pisum sativum GN=RPL9 PE=2 SV=1	AT4G10450.1	blue	-0.398108	-0.990142	-1.10066	-1.35722	>0.05	0.000321889	0.000164595	8.13131e-06
Ptp.1379.1.S1_at	Potri.011G147700	60S ribosomal protein L9 OS=Pisum sativum GN=RPL9 PE=2 SV=1	AT4G10450.1	blue	-0.133986	-0.32974	-1.45626	-1.6568	>0.05	>0.05	0.000112841	1.21421e-05
Ptp.1392.1.S1_s_at	Potri.004G157200	40S ribosomal protein S25 OS=Solanum lycopersicum GN=RPS25 PE=3 SV=1	AT4G39200.2	blue	-0.268318	-0.625995	-0.824744	-1.0645	>0.05	0.00343984	0.00051401	1.83511e-05
Ptp.1398.1.S1_s_at	Potri.010G203500	Triosephosphate isomerase, cytosolic OS=Petunia hybrida GN=TPIP1 PE=2 SV=1	AT3G55440.1	blue	0.211268	-0.026827	0.597793	0.261695	>0.05	>0.05	0.00814464	>0.05
Ptp.1407.1.S1_at	Potri.009G098100	Cysteine proteinase RD21a OS=Arabidopsis thaliana GN=RD21A PE=1 SV=1	AT1G47128.1	blue	-1.1555	-1.19519	-0.699202	-0.945725	0.0034763	0.00213684	>0.05	0.0069798
Ptp.1409.2.S1_at	Potri.001G300900	D-3-phosphoglycerate dehydrogenase, chloroplastic OS=Arabidopsis thaliana GN=At1g17745 PE=1 SV=2	AT4G34200.1	blue	-1.38087	-1.10037	0.212338	0.120959	0.000580635	0.00242639	>0.05	>0.05
Ptp.1411.1.S1_at	Potri.016G124100	40S ribosomal protein S4 OS=Solanum tuberosum GN=RPS4 PE=2 SV=1	AT5G58420.1	blue	-0.951266	-1.04701	-0.746506	-0.716558	0.00462952	0.00184339	0.0205484	0.0150747
Ptp.1414.1.S1_at	Potri.006G131500	40S ribosomal protein S23 OS=Euphorbia esula GN=RPS23 PE=2 SV=1	AT5G02960.1	blue	-0.436872	-0.934542	-1.04143	-1.822	>0.05	0.00305083	0.00173731	3.94e-06
Ptp.1415.1.S1_at	Potri.011G070300	Ras-related protein RABA1c OS=Arabidopsis thaliana GN=RABA1C PE=1 SV=1	AT5G45750.1	blue	-0.446337	-1.02414	-1.07652	-1.65657	0.0359562	0.000106744	8.57749e-05	3.75337e-07
Ptp.1417.1.S1_at	Potri.005G162600	40S ribosomal protein S6 OS=Asparagus officinalis GN=rps6 PE=2 SV=1	AT5G10360.1	blue	-0.309625	-0.517808	-0.779756	-1.15641	>0.05	0.0345624	0.00407869	6.54082e-05
Ptp.1417.1.S1_x_at	Potri.005G162600	40S ribosomal protein S6 OS=Asparagus officinalis GN=rps6 PE=2 SV=1	AT5G10360.1	blue	-0.323883	-0.456305	-0.784141	-1.21163	>0.05	>0.05	0.00336374	3.35777e-05
Ptp.1433.1.S1_at	Potri.001G466000	Heat shock cognate protein 80 OS=Solanum lycopersicum GN=HSC80 PE=2 SV=1	AT5G56000.1	blue	-0.595425	-0.799873	-0.763334	-0.950329	0.0238693	0.00402731	0.00682839	0.00062913
Ptp.1441.1.S1_at	Potri.002G130100	Transmembrane protein 147 OS=Xenopus tropicalis GN=tmem147 PE=2 SV=1	AT1G47640.1	blue	-0.248911	-0.577987	-0.668705	-1.12827	>0.05	0.00458047	0.0020273	7.08424e-06
Ptp.1448.1.S1_x_at	Potri.006G085200	Metallothionein-like protein type 2 OS=Ricinus communis GN=MTI PE=3 SV=1	AT3G09390.1	blue	0.582358	0.532911	0.204384	0.54911	0.0418422	>0.05	>0.05	0.0449506
Ptp.1462.1.S1_s_at	Potri.001G415700	Protein H2A.7 OS=Triticum aestivum GN=H2A-4 PE=2 SV=3	AT1G51060.1	blue	-0.444717	-0.527248	-0.27578	-0.47834	0.0280953	0.0111384	>0.05	0.0141526
Ptp.1475.1.S1_at	Potri.008G155500	Proteasome subunit beta type-2-A OS=Arabidopsis thaliana GN=PBD1 PE=1 SV=1	AT3G22630.1	blue	-0.317516	-0.333861	-0.318038	-0.421152	>0.05	>0.05	>0.05	0.0153456
Ptp.148.1.S1_at	Potri.008G053900	Ubiquitin-conjugating enzyme E2 14 OS=Arabidopsis thaliana GN=UBC14 PE=2 SV=1	AT3G55380.1	blue	-0.0718259	-0.328976	-0.561864	-0.536796	>0.05	>0.05	0.00585152	0.00412626
Ptp.1486.1.S1_s_at	Potri.009G027700	Zinc finger protein ZAT12 OS=Arabidopsis thaliana GN=ZAT12 PE=2 SV=1	AT5G59820.1	blue	-4.25451	-4.66872	0.241044	0.555427	5.13813e-08	1.44817e-08	>0.05	>0.05
Ptp.1492.1.S1_s_at	Potri.010G013400	Translationally-controlled tumor protein homolog OS=Oryza sativa subsp. japonica GN=TCTP PE=1 SV=1	AT3G16640.1	blue	0.0148897	-0.289486	-0.697054	-0.876158	>0.05	>0.05	0.00155921	9.26025e-05
Ptp.1492.2.S1_x_at	Potri.010G013400	Translationally-controlled tumor protein homolog OS=Oryza sativa subsp. japonica GN=TCTP PE=1 SV=1	AT3G16640.1	blue	-0.00711921	-0.437842	-0.639817	-0.843801	>0.05	0.0251274	0.00311929	0.000140547
Ptp.1501.1.A1_s_at	Potri.007G020500	Probable mitochondrial chaperone bcs1 OS=Schizosaccharomyces pombe (strain 972 / ATCC 24843) GN=SPAC644.07 PE=2 SV=1	AT2G18193.1	blue	-0.721287	-0.939434	-0.4658	-0.597312	0.0186974	0.00353849	>0.05	0.0356248
Ptp.1504.1.A1_a_at	Potri.005G194700	Polypyrimidine tract-binding protein homolog 3 OS=Arabidopsis thaliana GN=At1g43190 PE=2 SV=1	AT1G43190.2	blue	-0.439601	-0.880227	-0.390376	-0.429187	0.0305249	0.000255921	>0.05	0.0263077
Ptp.1508.1.A1_s_at	Potri.016G049700	Uncharacterized protein C4orf29 homolog OS=Mus musculus PE=2 SV=1	AT3G12150.1	blue	-1.55533	-1.20961	-1.02224	-1.15605	0.000193894	0.00119554	0.0052795	0.00100609
Ptp.1515.1.S1_a_at	Potri.010G091000	40S ribosomal protein S16 OS=Gossypium hirsutum GN=RPS16 PE=2 SV=1	AT2G09990.1	blue	-0.386728	-0.381784	-0.404187	-0.624477	>0.05	>0.05	>0.05	0.02051
Ptp.1515.1.S1_x_at	Potri.010G091000	40S ribosomal protein S16 OS=Gossypium hirsutum GN=RPS16 PE=2 SV=1	AT2G09990.1	blue	-0.359191	-0.301308	-0.34623	-0.518118	>0.05	>0.05	>0.05	0.0261918
Ptp.1542.1.S1_at	Potri.014G019400	Uncharacterized protein C757.02c OS=Schizosaccharomyces pombe (strain 972 / ATCC 24843) GN=SPCC757.02c PE=2 SV=1	AT4G24220.2	blue	0.68817	1.40907	1.18247	1.29875	>0.05	0.00159567	0.00689095	0.00177313
Ptp.1542.1.S1_s_at	Potri.014G019400	Uncharacterized protein C757.02c OS=Schizosaccharomyces pombe (strain 972 / ATCC 24843) GN=SPCC757.02c PE=2 SV=1	AT4G24220.2	blue	0.882691	1.42634	1.35809	1.58019	0.0322267	0.00171798	0.00314296	0.000425874
Ptp.1544.1.S1_x_at	Potri.002G066200	60S ribosomal protein L3 OS=Oryza sativa subsp. japonica GN=RPL3 PE=2 SV=2	AT1G43170.8	blue	-0.421307	-0.25621	-0.725098	-1.12022	>0.05	>0.05	0.0261035	0.000694144
Ptp.1544.2.S1_at	Potri.005G194500	60S ribosomal protein L3 OS=Oryza sativa subsp. japonica GN=RPL3 PE=2 SV=2	AT1G43170.8	blue	-0.850136	-0.81596	-1.12625	-1.79173	>0.05	>0.05	0.0202625	0.000365646
Ptp.1558.1.S1_at	Potri.001G314500	60S ribosomal protein L13a-4 OS=Arabidopsis thaliana GN=RPL13AD PE=2 SV=1	AT5G48760.2	blue	-0.278365	-0.613085	-0.994556	-1.31659	>0.05	0.0176901	0.000833558	2.53699e-05
Ptp.1563.2.S1_s_at	Potri.014G053700	UPF0481 protein At3g47200 OS=Arabidopsis thaliana GN=At3g47200 PE=1 SV=1	AT2G44930.1	blue	0.729975	1.12672	0.543312	1.03146	0.0282537	0.00195822	>0.05	0.00236411
Ptp.158.1.S1_at	Potri.012G072800	5-formyltetrahydrofolate cyclo-ligase OS=Homo sapiens GN=MTHFS PE=1 SV=2	AT5G13050.1	blue	-0.936862	-0.686013	-0.690923	-1.06314	0.0108215	0.0483944	>0.05	0.00277068
Ptp.1587.1.S1_s_at	Potri.008G017300	40S ribosomal protein S17-4 OS=Arabidopsis thaliana GN=RPS17D PE=2 SV=3	AT5G04800.4	blue	-0.58264	-0.477508	-0.38727	-0.9328	0.0379852	>0.05	>0.05	0.00145698
Ptp.1589.2.S1_x_at	Potri.017G020000	60S ribosomal protein L38 OS=Arabidopsis thaliana GN=RPL38A PE=2 SV=1	AT3G59540.1	blue	-0.405829	-1.02045	-1.39684	-1.99189	>0.05	0.000150474	8.84365e-06	6.51038e-08
Ptp.1591.1.S1_at	Potri.009G133800	Proteasome subunit alpha type-7 OS=Cicer arietinum GN=PAD1 PE=2 SV=1	AT5G66140.1	blue	-0.574823	-0.509556	-0.147439	-0.641789	0.019678	0.0344744	>0.05	0.00699325
Ptp.1591.1.S1_s_at	Potri.009G133800	Proteasome subunit alpha type-7 OS=Cicer arietinum GN=PAD1 PE=2 SV=1	AT5G66140.1	blue	-0.511775	-0.502443	-0.396756	-0.491915	0.014063	0.0145845	>0.05	0.011903
Ptp.16.1.S1_at	Potri.014G017200	Adenine phosphoribosyltransferase 1, chloroplastic OS=Arabidopsis thaliana GN=APT1 PE=1 SV=2	AT1G27450.1	blue	-0.55079	-0.55971	-0.641362	-0.228199	0.00830904	0.00645384	0.00322448	>0.05
Ptp.16.1.S1_s_at	Potri.014G017200	Adenine phosphoribosyltransferase 1, chloroplastic OS=Arabidopsis thaliana GN=APT1 PE=1 SV=2	AT1G27450.1	blue	-0.618099	-0.645452	-0.347832	-0.256086	0.00550939	0.00336759	>0.05	>0.05
Ptp.160.1.S1_x_at	Potri.002G204400	UDP-glucuronic acid decarboxylase 1 OS=Homo sapiens GN=UXS1 PE=1 SV=1	AT3G62830.2	blue	-1.19788	-1.1672	-0.896673	-0.815897	0.00211914	0.00190193	0.0137041	0.013696
Ptp.1601.1.A1_at	Potri.003G142600	RING-H2 zinc finger protein RHA4a OS=Arabidopsis thaliana GN=RHA4A PE=2 SV=1	AT4G24015.1	blue	-0.944104	-1.28617	-0.160115	0.0216859	>0.05	0.0425426	>0.05	>0.05
Ptp.1602.1.S1_at	Potri.005G257500	Cyclin-dependent kinase B2-1 OS=Arabidopsis thaliana GN=CDKB2-1 PE=1 SV=2	AT1G76540.1	blue	-0.855058	-0.702077	-1.69805	-2.17507	>0.05	>0.05	0.00521177	0.000350431
Ptp.1635.1.S1_s_at	Potri.006G082500	Soluble inorganic pyrophosphatase OS=Solanum tuberosum GN=PPA PE=2 SV=1	AT3G53620.1	blue	1.00679	1.71411	1.34893	1.51553	0.0093709	0.000132934	0.00134409	0.000217841
Ptp.1691.1.S1_at	Potri.005G000600	Transmembrane protein 184B OS=Mus musculus GN=Tmem184b PE=2 SV=1	AT3G05940.1	blue	-0.628029	-0.814955	-0.0313454	-0.0485801	0.0307838	0.00716972	>0.05	>0.05
Ptp.1694.1.S1_at	Potri.015G092700	Probable aspartyl aminopeptidase OS=Ricinus communis GN=RCOM_1506700 PE=2 SV=2	AT5G60160.1	blue	-0.83371	-1.0905	-0.564691	-0.37842	0.00623634	0.000707557	>0.05	>0.05
Ptp.1701.1.S1_s_at	Potri.007G031700	Probable galacturonosyltransferase-like 2 OS=Arabidopsis thaliana GN=GATL2 PE=2 SV=1	AT3G50760.1	blue	-2.17637	-1.79545	0.629115	0.308451	3.04619e-05	0.000152322	>0.05	>0.05
Ptp.1750.1.S1_at	Potri.001G145300	Pyruvate kinase isozyme G, chloroplastic OS=Nicotiana tabacum PE=2 SV=1	AT1G32440.1	blue	-1.43189	-1.27549	-0.285873	-0.406905	0.00465107	0.00797217	>0.05	>0.05
Ptp.1764.1.A1_at	Potri.011G067900	Probable LRR receptor-like serine/threonine-protein kinase At2g24230 OS=Arabidopsis thaliana GN=At2g24230 PE=2 SV=1	AT5G45800.1	blue	-0.789081	-0.726483	-1.02077	-1.64017	>0.05	>0.05	0.0469276	0.00139265
Ptp.1773.1.A1_at	Potri.019G104000	Secretory carrier-associated membrane protein 1 OS=Arabidopsis thaliana GN=SCAMP1 PE=1 SV=1	AT2G20840.1	blue	-1.48214	-1.47183	-1.0939	-1.89	0.0015839	0.00121491	0.0117588	7.47251e-05
Ptp.1794.1.S1_at	Potri.010G188400	Serine/threonine-protein kinase ppk15 OS=Schizosaccharomyces pombe (strain 972 / ATCC 24843) GN=ppk15 PE=1 SV=1	AT2G40120.1	blue	0.0805509	0.616072	0.523832	0.668825	>0.05	0.0462144	>0.05	0.0245246
Ptp.1805.1.A1_s_at	Potri.003G162400	E3 ubiquitin-protein ligase ORTHRUS 2 OS=Arabidopsis thaliana GN=ORTH2 PE=1 SV=1	AT1G57820.1	blue	-0.898895	-1.13398	-1.95217	-2.21094	0.0480753	0.0161439	0.000443793	5.87256e-05
Ptp.1846.1.S1_s_at	Potri.009G034500	Laccase-2 OS=Arabidopsis thaliana GN=LAC2 PE=2 SV=1	AT2G29130.1	blue	0.306353	0.823504	2.6685	2.21725	>0.05	>0.05	0.000432918	0.000864027
Ptp.1851.1.S1_x_at	Potri.016G069000	60S ribosomal protein L27a-3 OS=Arabidopsis thaliana GN=RPL27AC PE=2 SV=2	AT1G70600.1	blue	-0.488491	-0.512559	-0.2127	-0.695609	>0.05	>0.05	>0.05	0.0162597
Ptp.1863.1.S1_s_at	Potri.015G147600	Protein TRANSPARENT TESTA 12 OS=Arabidopsis thaliana GN=TT12 PE=2 SV=1	AT4G25640.1	blue	-0.944743	-0.701025	-0.984058	-1.12087	0.032356	>0.05	0.0330478	0.00937228
Ptp.1876.2.S1_a_at	Potri.008G042400	26S proteasome non-ATPase regulatory subunit 11 OS=Mus musculus GN=Psmd11 PE=1 SV=3	AT1G29150.1	blue	-0.388233	-0.477735	-0.135228	-0.616889	>0.05	>0.05	>0.05	0.0483691
Ptp.19.1.S1_at	Potri.016G085800	40S ribosomal protein S23 OS=Fragaria ananassa GN=RPS23 PE=2 SV=1	AT5G02960.1	blue	-0.818286	-0.987741	-0.937776	-1.39524	0.00469425	0.000933357	0.0017554	2.04978e-05
Ptp.19.1.S1_x_at	Potri.016G085800	40S ribosomal protein S23 OS=Fragaria ananassa GN=RPS23 PE=2 SV=1	AT5G02960.1	blue	-0.570201	-0.912149	-1.02294	-1.51382	0.0222145	0.000992787	0.000490569	4.36099e-06
Ptp.1922.1.A1_at	Potri.003G071200	40S ribosomal protein SA OS=Glycine max PE=2 SV=1	AT1G72370.2	blue	-0.623901	-0.664666	-0.517548	-1.02846	0.0164953	0.0109188	0.049211	0.000254207
Ptp.1933.1.A1_at	Potri.019G104000	Secretory carrier-associated membrane protein 1 OS=Arabidopsis thaliana GN=SCAMP1 PE=1 SV=1	AT2G20840.1	blue	-1.63832	-1.45969	-1.09443	-1.33595	3.71348e-05	8.72835e-05	0.00138446	0.000106229
Ptp.1966.1.S1_at	Potri.010G216800	RNA-binding protein 38 OS=Gallus gallus GN=RBM38 PE=2 SV=1	AT3G54770.1	blue	-0.759959	-0.704492	-2.36985	-2.44608	>0.05	>0.05	0.0051538	0.00203719
Ptp.1970.1.S1_s_at	Potri.002G162400	Probable polygalacturonase OS=Vitis vinifera GN=GSVIVT00026920001 PE=1 SV=1	AT3G61490.3	blue	-1.00134	0.339847	-0.767877	-1.80579	>0.05	>0.05	>0.05	0.00388959
Ptp.1975.1.S1_at	Potri.005G217600	V-type proton ATPase subunit F OS=Arabidopsis thaliana GN=VHA-F PE=2 SV=1	AT4G02620.1	blue	-0.470453	-0.878844	-0.390948	-0.653824	0.0239999	0.000299645	>0.05	0.00197535
Ptp.1984.1.S1_x_at	Potri.002G057600	60S ribosomal protein L18a OS=Castanea sativa GN=RPL18A PE=2 SV=1	AT2G34480.1	blue	-1.55229	-1.49727	-1.0098	-1.54446	0.00233574	0.00228694	0.0317896	0.00105531
Ptp.1986.1.S1_a_at	Potri.015G106500	60S ribosomal protein L34 OS=Nicotiana tabacum GN=RPL34 PE=2 SV=1	AT1G26880.1	blue	-0.889277	-0.997173	-0.962753	-1.4648	0.00306995	0.000983245	0.00162614	1.48096e-05
Ptp.1995.1.S1_s_at	Potri.006G044600	Polyadenylate-binding protein-interacting protein 2 OS=Arabidopsis thaliana GN=CID2 PE=1 SV=1	AT2G41430.5	blue	-1.49234	-1.43783	-0.69963	-0.666171	1.41606e-06	1.75636e-06	0.0023496	0.00160507
Ptp.1997.1.S1_x_at	Potri.005G044800	Acyl carrier protein 1, chloroplastic OS=Casuarina glauca GN=ACP1 PE=2 SV=1	AT5G27200.1	blue	-0.615049	-0.542057	-0.440596	-0.903127	0.0101891	0.0187002	>0.05	0.000308485
Ptp.2.1.S1_s_at	Potri.011G155800	Coatomer subunit epsilon-1 OS=Arabidopsis thaliana GN=At1g30630 PE=2 SV=1	AT1G30630.1	blue	-0.505703	-0.433197	-0.828316	-1.12261	0.0215381	0.044008	0.00100568	2.49815e-05
Ptp.2006.1.S1_s_at	Potri.001G057500	Nuclear transport factor 2 OS=Arabidopsis thaliana GN=NTF2 PE=2 SV=1	AT1G27970.1	blue	-0.35694	-0.399556	-0.448455	-0.650903	>0.05	0.0480096	0.0352014	0.00187885
Ptp.2032.1.A1_at	Potri.015G125400	Coatomer subunit delta OS=Arabidopsis thaliana GN=At5g05010 PE=1 SV=2	AT5G05010.2	blue	-0.420868	-0.389999	-0.492751	-0.825261	>0.05	>0.05	0.0404715	0.000751368
Ptp.2037.1.S1_x_at	Potri.002G043200	40S ribosomal protein S15 OS=Oryza sativa subsp. japonica GN=RPS15 PE=2 SV=2	AT5G09500.1	blue	-0.374395	-0.791369	-0.80274	-1.24405	>0.05	0.00122609	0.00138446	9.9522e-06
Ptp.2065.1.A1_at	Potri.001G096900	Disease resistance response protein 206 OS=Pisum sativum GN=PI206 PE=2 SV=2	AT4G23690.1	blue	-1.1721	-1.13542	0.262582	-0.417474	0.0135164	0.0150362	>0.05	>0.05
Ptp.2071.1.S1_at	Potri.009G099300	Polyadenylate-binding protein 2 OS=Arabidopsis thaliana GN=PAB2 PE=1 SV=1	AT4G34110.1	blue	-0.0956402	-0.0958202	-0.659804	-0.697948	>0.05	>0.05	0.00784713	0.00274134
Ptp.2072.1.S1_at	Potri.010G208900	Ras-related protein RABE1c OS=Arabidopsis thaliana GN=RABE1C PE=1 SV=1	AT3G46060.3	blue	-0.324198	-0.48421	-0.577304	-0.565146	>0.05	0.031098	0.0154434	0.0098756
Ptp.2078.2.S1_s_at	Potri.010G084800	Proteasome subunit beta type-2-A OS=Arabidopsis thaliana GN=PBD1 PE=1 SV=1	AT3G22630.1	blue	-0.712989	-0.516234	-0.388058	-0.772952	0.00875086	0.0425859	>0.05	0.00288286
Ptp.2079.1.A1_at	Potri.001G114600	TVP38/TMEM64 family membrane protein slr0305 OS=Synechocystis sp. (strain PCC 6803 / Kazusa) GN=slr0305 PE=3 SV=1	AT4G22850.1	blue	0.171615	0.411109	0.560285	0.757916	>0.05	0.042618	0.0104473	0.000548625
Ptp.2087.1.S1_s_at	Potri.008G168600	60S ribosomal protein L14-1 OS=Arabidopsis thaliana GN=RPL14A PE=2 SV=1	AT2G20450.1	blue	-1.24387	-1.33175	-0.863336	-1.47168	0.00394549	0.0019086	0.0342662	0.000478579
Ptp.21.1.S1_s_at	Potri.004G188800	Histone deacetylase HDT1 OS=Solanum chacoense GN=HDT1 PE=2 SV=1	AT3G44750.2	blue	-0.916476	-0.48788	-1.05422	-1.5876	>0.05	>0.05	>0.05	0.00313412
Ptp.2101.1.S1_at	Potri.005G211200	40S ribosomal protein S18 OS=Arabidopsis thaliana GN=RPS18A PE=1 SV=1	AT4G09800.1	blue	-0.560097	-0.547067	-0.566141	-0.984066	0.0178417	0.0193275	0.0201542	0.000165512
Ptp.2101.1.S1_x_at	Potri.005G211200	40S ribosomal protein S18 OS=Arabidopsis thaliana GN=RPS18A PE=1 SV=1	AT4G09800.1	blue	-0.530064	-0.45991	-0.571814	-0.897865	0.0207819	0.0402034	0.0166445	0.000301794
Ptp.2112.1.S1_at	Potri.007G095300	Mediator of RNA polymerase II transcription subunit 18 OS=Arabidopsis thaliana GN=MED18 PE=1 SV=1	AT2G22370.1	blue	-0.349615	-0.364898	-0.196663	-0.385655	>0.05	>0.05	>0.05	0.049181
Ptp.2116.1.A1_at	Potri.005G026500	Histone H2A.1 OS=Solanum lycopersicum PE=2 SV=1	AT5G27670.1	blue	-1.27795	-1.03797	-2.23339	-2.7107	>0.05	>0.05	0.00568145	0.000609963
Ptp.2117.1.S1_s_at	Potri.003G161200	40S ribosomal protein S27-2 OS=Arabidopsis thaliana GN=RPS27B PE=2 SV=2	AT3G61110.1	blue	-0.582072	-0.987605	-0.777947	-1.4619	0.0136731	0.000260743	0.0023696	2.81671e-06
Ptp.2121.1.S1_x_at	Potri.005G115700	60S ribosomal protein L8-3 OS=Arabidopsis thaliana GN=RPL8C PE=1 SV=2	AT4G36130.1	blue	-0.295968	-0.469473	-0.430105	-0.71039	>0.05	>0.05	>0.05	0.00352694
Ptp.2127.1.S1_at	Potri.002G021500	Peptidyl-prolyl cis-trans isomerase OS=Catharanthus roseus GN=PCKR1 PE=2 SV=1	AT2G16600.1	blue	-0.150886	-1.10439	-0.263574	-0.414155	>0.05	0.000336232	>0.05	>0.05
Ptp.2163.1.S1_at	Potri.011G142300	Photosystem II 10 kDa polypeptide, chloroplastic OS=Nicotiana tabacum GN=PSBR PE=2 SV=1	AT1G79040.1	blue	3.3543	3.24063	1.67699	1.25253	1.09051e-07	1.47825e-07	0.000264388	0.00133771
Ptp.2163.1.S1_x_at	Potri.011G142300	Photosystem II 10 kDa polypeptide, chloroplastic OS=Nicotiana tabacum GN=PSBR PE=2 SV=1	AT1G79040.1	blue	3.61167	3.04009	1.47689	1.21059	7.84648e-09	6.4507e-08	0.000263284	0.000614181
Ptp.219.2.S1_s_at	Potri.005G060000	Alcohol dehydrogenase OS=Malus domestica GN=ADH PE=2 SV=1	AT1G77120.1	blue	0.310323	0.498396	1.00887	1.04022	>0.05	>0.05	0.011083	0.00489431
Ptp.22.1.S1_s_at	Potri.012G126000	BAG family molecular chaperone regulator 7 OS=Arabidopsis thaliana GN=BAG7 PE=1 SV=1	AT5G62390.1	blue	-1.67731	0.00368936	-1.74473	-1.56099	0.0012724	>0.05	0.000837114	0.00091161
Ptp.22.2.S1_s_at	Potri.012G126000	BAG family molecular chaperone regulator 7 OS=Arabidopsis thaliana GN=BAG7 PE=1 SV=1	AT5G62390.1	blue	-1.86885	-0.532545	-0.880463	-0.855804	0.00149764	>0.05	>0.05	>0.05
Ptp.221.1.S1_s_at	Potri.017G097100	Eukaryotic translation initiation factor 3 subunit M OS=Dictyostelium discoideum GN=eif3m PE=1 SV=1	AT5G15610.2	blue	-0.559148	-0.435545	-0.557059	-1.79836	>0.05	>0.05	>0.05	8.44309e-06
Ptp.221.2.A1_s_at	Potri.017G097100	Eukaryotic translation initiation factor 3 subunit M OS=Dictyostelium discoideum GN=eif3m PE=1 SV=1	AT5G15610.2	blue	-0.768312	-0.95146	-0.760615	-1.10382	0.0240891	0.00687688	0.0307424	0.00150205
Ptp.2218.1.S1_s_at	Potri.001G122200	NADH dehydrogenase [ubiquinone] 1 beta subcomplex subunit 8, mitochondrial OS=Arabidopsis thaliana GN=At5g47570 PE=2 SV=1	AT5G47570.1	blue	-0.553484	-0.856397	-0.389278	-1.14361	0.00664575	0.000180896	0.0479648	5.32526e-06
Ptp.2235.2.A1_a_at	Potri.005G259900	Calcium-binding protein CML38 OS=Arabidopsis thaliana GN=CML38 PE=2 SV=1	AT1G76650.3	blue	-4.36937	-5.74828	0.267023	0.826415	3.13034e-05	1.08918e-06	>0.05	>0.05
Ptp.2270.1.A1_at	Potri.003G114900	Maspardin OS=Xenopus laevis GN=spg21 PE=2 SV=1	AT4G12230.1	blue	-0.382998	-0.561284	-0.549713	-0.673823	>0.05	0.0132193	0.0186676	0.00266613
Ptp.2273.1.S1_at	Potri.001G250500	Phospholipase C 4 OS=Mycobacterium tuberculosis GN=plcD PE=3 SV=1	AT1G07230.1	blue	5.43036	4.94798	2.57034	2.47796	9.433e-11	2.89877e-10	2.21265e-06	1.28817e-06
Ptp.2275.2.S1_s_at	Potri.010G190000	Protein yippee-like OS=Solanum tuberosum PE=2 SV=1	AT2G40110.1	blue	-0.362459	-0.628842	-0.409385	-0.668549	>0.05	0.00614222	>0.05	0.00259091
Ptp.228.2.A1_s_at	Potri.014G192800	Pre-mRNA-processing factor 39 OS=Homo sapiens GN=PRPF39 PE=1 SV=3	AT1G04080.1	blue	0.191215	0.440883	-0.00806361	0.492893	>0.05	>0.05	>0.05	0.0359496
Ptp.2290.1.S1_s_at	Potri.001G071100	60S ribosomal protein L21-1 OS=Arabidopsis thaliana GN=RPL21A PE=2 SV=2	AT1G09690.1	blue	-0.527491	-0.303792	-0.730839	-1.03281	0.0285935	>0.05	0.00535073	0.000151076
Ptp.2290.1.S1_x_at	Potri.001G071100	60S ribosomal protein L21-1 OS=Arabidopsis thaliana GN=RPL21A PE=2 SV=2	AT1G09690.1	blue	-0.468508	-0.315887	-0.387623	-0.411047	0.0326088	>0.05	>0.05	0.0471616
Ptp.2291.1.S1_a_at	Potri.008G107700	60S ribosomal protein L29-1 OS=Arabidopsis thaliana GN=RPL29A PE=1 SV=1	AT3G06700.3	blue	-0.754953	-0.909653	-0.722932	-1.09828	0.00241985	0.000392895	0.00313596	3.63726e-05
Ptp.2291.3.S1_at	Potri.008G107700	60S ribosomal protein L29-1 OS=Arabidopsis thaliana GN=RPL29A PE=1 SV=1	AT3G06700.3	blue	-1.03239	-1.27365	-0.60725	-1.32188	0.00209234	0.000262896	0.0467788	9.94363e-05
Ptp.2312.1.A1_at	Potri.004G118900	Probable mitochondrial-processing peptidase subunit beta OS=Arabidopsis thaliana GN=At3g02090 PE=1 SV=2	AT3G02090.1	blue	-0.651769	-0.895161	0.0409531	0.0765527	0.00559182	0.000398554	>0.05	>0.05
Ptp.2314.1.S1_s_at	Potri.013G137700	ATP synthase subunit c, chloroplastic OS=Vitis vinifera GN=atpH PE=3 SV=1	ATCG00140.1	blue	0.277028	0.609546	0.315035	0.576722	>0.05	0.0196944	>0.05	0.0199761
Ptp.2317.1.S1_at	Potri.006G159900	Nudix hydrolase 20, chloroplastic OS=Arabidopsis thaliana GN=NUDT20 PE=2 SV=1	AT5G19460.1	blue	0.32555	0.637704	0.424581	0.678843	>0.05	0.0077114	>0.05	0.00331232
Ptp.2324.1.A1_at	Potri.007G023200	Putative glucose-6-phosphate 1-epimerase OS=Cenchrus ciliaris PE=2 SV=1	AT5G66530.2	blue	1.53209	1.16462	1.50086	1.34294	0.00126166	0.00646358	0.00134139	0.00148051
Ptp.2324.1.A1_s_at	Potri.007G023200	Putative glucose-6-phosphate 1-epimerase OS=Cenchrus ciliaris PE=2 SV=1	AT5G66530.2	blue	1.82877	1.82155	1.43235	1.08889	4.74401e-05	3.72339e-05	0.000455937	0.00187885
Ptp.2347.1.A1_at	Potri.004G203800	Cytochrome c1-1, heme protein, mitochondrial OS=Solanum tuberosum GN=CYCL PE=2 SV=1	AT5G40810.1	blue	0.0874831	-0.385306	-0.0386481	-0.442211	>0.05	>0.05	>0.05	0.033797
Ptp.2347.1.A1_x_at	Potri.004G203800	Cytochrome c1-1, heme protein, mitochondrial OS=Solanum tuberosum GN=CYCL PE=2 SV=1	AT5G40810.1	blue	-0.0315834	-0.449454	0.037049	-0.434618	>0.05	0.0330734	>0.05	0.0306073
Ptp.2358.1.S1_at	Potri.012G057500	Enolase 1, chloroplastic OS=Arabidopsis thaliana GN=ENO1 PE=1 SV=1	AT1G74030.1	blue	-0.254017	-0.473799	-0.762052	-1.17206	>0.05	>0.05	0.00649653	9.1732e-05
Ptp.236.1.S1_s_at	Potri.014G147100	Eukaryotic translation initiation factor 3 subunit H OS=Arabidopsis thaliana GN=TIF3H1 PE=2 SV=2	AT1G10840.1	blue	-0.38558	-0.189975	-0.945399	-1.28716	>0.05	>0.05	0.00250884	7.87727e-05
Ptp.2361.1.S1_at	Potri.008G182300	T-complex protein 1 subunit epsilon OS=Arabidopsis thaliana GN=At1g24510 PE=2 SV=1	AT1G24510.1	blue	-0.545595	-0.364248	-0.541343	-0.841959	>0.05	>0.05	>0.05	0.0135566
Ptp.2370.1.A1_at	Potri.008G105300	ATP-citrate synthase beta chain protein 1 OS=Oryza sativa subsp. japonica GN=ACLB-1 PE=2 SV=1	AT5G49460.1	blue	-0.251858	-0.215479	-0.366689	-0.397542	>0.05	>0.05	>0.05	0.0461685
Ptp.2380.1.A1_s_at	Potri.001G292900	Pollen-specific protein SF3 OS=Helianthus annuus GN=SF3 PE=2 SV=1	AT1G10200.1	blue	-1.30383	-0.542944	-0.417982	-0.284592	0.00313497	>0.05	>0.05	>0.05
Ptp.2382.2.A1_a_at	Potri.005G209800	Cyclin-P3-1 OS=Oryza sativa subsp. japonica GN=CYCP3-1 PE=3 SV=1	AT3G63120.1	blue	-0.247292	-0.728583	0.139294	0.123414	>0.05	0.00404816	>0.05	>0.05
Ptp.2393.1.S1_at	Potri.014G111100	39S ribosomal protein L47, mitochondrial OS=Mus musculus GN=Mrpl47 PE=2 SV=2	AT1G07830.1	blue	-1.22154	-0.908141	-0.438758	-0.577954	0.00504071	0.0237991	>0.05	>0.05
Ptp.2393.1.S1_s_at	Potri.014G111100	39S ribosomal protein L47, mitochondrial OS=Mus musculus GN=Mrpl47 PE=2 SV=2	AT1G07830.1	blue	-0.989023	-0.737283	-0.384619	-0.674778	0.00979155	0.0410451	>0.05	0.0485379
Ptp.2395.1.S1_at	Potri.009G094800	Methylthioribose kinase OS=Arabidopsis thaliana GN=MTK PE=1 SV=1	AT1G49820.1	blue	-0.332165	0.244491	0.539821	0.739837	>0.05	>0.05	>0.05	0.0227458
Ptp.2434.1.S1_x_at	Potri.009G018600	Elongation factor 1-delta OS=Pimpinella brachycarpa PE=2 SV=3	AT2G18110.1	blue	-0.225898	-0.38153	-0.373069	-0.636508	>0.05	0.0451952	>0.05	0.00139781
Ptp.2448.1.S1_at	Potri.002G242600	60S ribosomal protein L13a-3 OS=Arabidopsis thaliana GN=RPL13AC PE=2 SV=1	AT4G13170.1	blue	-0.856059	-0.855985	-1.13248	-1.80369	0.0175269	0.0167459	0.00367634	2.81459e-05
Ptp.2450.1.S1_at	Potri.004G163400	V-type proton ATPase 16 kDa proteolipid subunit c5 OS=Arabidopsis thaliana GN=VHA-C5 PE=2 SV=1	AT4G34720.1	blue	-0.393984	-0.498465	-0.223399	-0.498536	>0.05	0.0226929	>0.05	0.017027
Ptp.2454.1.S1_s_at	Potri.006G239900	Casein kinase I isoform delta-like OS=Arabidopsis thaliana GN=At4g26100 PE=2 SV=2	AT4G28880.1	blue	-0.344068	-0.522903	-0.297949	-0.548402	>0.05	0.0178957	>0.05	0.00963866
Ptp.2464.1.A1_s_at	Potri.007G086800	60S ribosomal protein L30 OS=Euphorbia esula GN=RPL30 PE=3 SV=1	AT1G77940.1	blue	-0.856481	-1.49726	-1.08675	-1.60803	0.00300124	1.53692e-05	0.000441362	3.81929e-06
Ptp.2488.1.S1_at	Potri.001G094900	Ubiquitin-conjugating enzyme E2-17 kDa OS=Solanum lycopersicum PE=2 SV=1	AT1G64230.2	blue	-0.338203	-0.386391	-0.698655	-0.733628	>0.05	0.0448372	0.00158487	0.000470293
Ptp.2488.1.S1_x_at	Potri.001G094900	Ubiquitin-conjugating enzyme E2-17 kDa OS=Solanum lycopersicum PE=2 SV=1	AT1G64230.2	blue	-0.355635	-0.393447	-0.603491	-0.823592	>0.05	0.0435862	0.00503716	0.000190988
Ptp.2510.2.S1_s_at	Potri.008G012400	Fasciclin-like arabinogalactan protein 17 OS=Arabidopsis thaliana GN=FLA17 PE=2 SV=1	AT5G06390.1	blue	0.661088	0.782837	0.587506	1.07706	0.0371063	0.0160978	>0.05	0.00123388
Ptp.2512.1.S1_at	Potri.002G034400	Isoflavone reductase homolog P3 OS=Arabidopsis thaliana GN=At1g75280 PE=1 SV=1	AT1G75280.1	blue	0.456691	1.88618	0.707118	0.135003	>0.05	8.24721e-05	>0.05	>0.05
Ptp.2512.1.S1_x_at	Potri.002G034400	Isoflavone reductase homolog P3 OS=Arabidopsis thaliana GN=At1g75280 PE=1 SV=1	AT1G75280.1	blue	0.467491	1.83104	0.717707	0.151656	>0.05	6.25054e-05	>0.05	>0.05
Ptp.2514.1.S1_at	Potri.003G192900	Auxin-induced protein 5NG4 OS=Pinus taeda PE=2 SV=1	AT3G28050.1	blue	-1.02231	-0.89101	-0.144556	-0.291162	0.000667871	0.0013872	>0.05	>0.05
Ptp.2533.1.S1_at	Potri.018G006100	COP9 signalosome complex subunit 5b OS=Arabidopsis thaliana GN=CSN5B PE=1 SV=2	AT1G22920.1	blue	-0.406013	-0.764727	-0.487961	-0.717236	0.0436554	0.000929053	0.023176	0.000871599
Ptp.2544.1.A1_at	Potri.002G251700	Putative kinase-like protein TMKL1 OS=Arabidopsis thaliana GN=TMKL1 PE=1 SV=1	AT3G24660.1	blue	-0.684013	-0.882188	-1.39512	-1.91479	0.0440077	0.0126222	0.000615585	1.2296e-05
Ptp.2545.1.S1_at	Potri.013G128600	60S ribosomal protein L5 OS=Cucumis sativus GN=RPL5 PE=2 SV=1	AT5G39740.2	blue	-0.560168	-0.778718	-1.25048	-1.56586	0.0186145	0.00221345	4.6631e-05	1.78679e-06
Ptp.2545.1.S1_x_at	Potri.013G128600	60S ribosomal protein L5 OS=Cucumis sativus GN=RPL5 PE=2 SV=1	AT5G39740.2	blue	-0.526294	-0.797368	-1.21958	-1.51218	0.0223426	0.00153743	4.65333e-05	1.95729e-06
Ptp.2549.1.S1_at	Potri.009G019400	40S ribosomal protein S14 OS=Zea mays PE=3 SV=1	AT3G52580.1	blue	-0.448382	-0.705681	-0.559096	-0.923196	>0.05	0.00883524	0.0389856	0.000787702
Ptp.2556.1.S1_s_at	Potri.017G029700	Calmodulin-like protein 3 OS=Arabidopsis thaliana GN=CML3 PE=2 SV=1	AT3G07490.1	blue	-2.12009	-2.21895	-1.23273	-2.03293	0.000329879	0.000154314	0.0159998	0.000180522
Ptp.2560.1.S1_s_at	Potri.013G067300	NADH-cytochrome b5 reductase 1 OS=Candida albicans (strain SC5314 / ATCC MYA-2876) GN=CBR1 PE=3 SV=1	AT5G17770.1	blue	-0.894013	-0.458277	-0.272188	-0.90135	0.00886011	>0.05	>0.05	0.00490811
Ptp.2561.1.A1_s_at	Potri.005G219700	40S ribosomal protein S15 OS=Oryza sativa subsp. japonica GN=RPS15 PE=2 SV=2	AT5G09500.1	blue	-0.705479	-0.680572	-0.562146	-0.799295	0.0345934	0.0410451	>0.05	0.0137506
Ptp.2566.1.S1_at	Potri.015G041600	Guanine nucleotide-binding protein subunit beta-like protein OS=Medicago sativa GN=GB1 PE=2 SV=1	AT1G18080.1	blue	-0.453298	-0.55195	-0.528402	-0.780775	>0.05	>0.05	>0.05	0.00571176
Ptp.2574.1.S1_at	Potri.009G056900	40S ribosomal protein S8 OS=Oryza sativa subsp. japonica GN=RPS8 PE=2 SV=2	AT5G59240.1	blue	-0.741917	-1.08109	-0.95532	-1.27604	0.00743738	0.000356774	0.00130843	4.13391e-05
Ptp.2594.1.S1_at	Potri.012G093500	Probable 26S proteasome non-ATPase regulatory subunit 6 OS=Arabidopsis thaliana GN=At4g24820 PE=2 SV=1	AT4G24820.2	blue	-0.556842	-0.628685	-0.715803	-0.826675	0.0114751	0.00485997	0.00246569	0.000341513
Ptp.2599.1.S1_at	Potri.002G021800	Tubulin beta-3 chain OS=Triticum aestivum GN=TUBB3 PE=2 SV=1	AT1G20010.1	blue	-0.723051	-1.05743	-0.772723	-1.24373	>0.05	0.0170218	>0.05	0.00427275
Ptp.2609.1.S1_s_at	Potri.006G222100	40S ribosomal protein S3-3 OS=Arabidopsis thaliana GN=RPS3C PE=1 SV=1	AT5G35530.1	blue	-0.182101	-0.773079	-0.882275	-1.22128	>0.05	0.00166645	0.000743866	1.41302e-05
Ptp.2620.1.S1_at	Potri.007G129900	Protein YIF1B-A OS=Xenopus laevis GN=yif1b-a PE=2 SV=1	AT1G30890.2	blue	-0.231201	-0.423963	-0.0965825	-0.474502	>0.05	0.0246683	>0.05	0.00955953
Ptp.2632.1.S1_at	Potri.011G113600	Photosystem II reaction center protein H OS=Populus deltoides GN=psbH PE=3 SV=3	ATCG00710.1	blue	1.06455	1.50634	0.619197	0.953093	0.00611862	0.000344868	>0.05	0.00700644
Ptp.2639.1.S1_at	Potri.006G052400	40S ribosomal protein S2-4 OS=Arabidopsis thaliana GN=RPS2D PE=2 SV=1	AT3G57490.1	blue	-0.315495	-0.479736	-0.797134	-1.20981	>0.05	>0.05	0.00664156	0.000104738
Ptp.264.1.A1_at	Potri.001G057100	F-box only protein 6 OS=Arabidopsis thaliana GN=FBX6 PE=2 SV=1	AT1G27340.1	blue	-0.542844	-0.808311	-0.510171	-0.249573	0.0165332	0.00109257	0.0274759	>0.05
Ptp.2644.1.S1_s_at	Potri.003G043200	Coatomer subunit zeta-2 OS=Arabidopsis thaliana GN=At3g09800 PE=2 SV=1	AT1G60970.1	blue	-0.738052	-1.14617	-0.230804	-1.22919	0.00481752	0.000105333	>0.05	2.67928e-05
Ptp.266.1.S1_at	Potri.002G062400	Ras-related protein Rab7 OS=Glycine max PE=2 SV=1	AT4G09720.1	blue	-0.382531	-0.578536	-0.533452	-0.704152	>0.05	0.0154265	0.0295638	0.00294122
Ptp.2660.1.A1_at	Potri.005G093200	Glutamine synthetase cytosolic isozyme 1-1 OS=Oryza sativa subsp. japonica GN=GLN1-1 PE=1 SV=1	AT1G66200.1	blue	-1.20038	-1.47968	-1.59314	-1.73151	0.000551872	5.59372e-05	3.49692e-05	5.66564e-06
Ptp.2678.1.S1_s_at	Potri.012G093500	Probable 26S proteasome non-ATPase regulatory subunit 6 OS=Arabidopsis thaliana GN=At4g24820 PE=2 SV=1	AT4G24820.2	blue	-0.488522	-0.891067	-0.496571	-0.895501	0.0098092	7.52385e-05	0.00980541	3.57262e-05
Ptp.2689.1.S1_at	Potri.001G245300	Methylsterol monooxygenase 2-2 OS=Arabidopsis thaliana GN=SMO2-2 PE=2 SV=1	AT1G07420.1	blue	-0.809852	-0.538481	-0.738721	-1.1628	0.0235873	>0.05	0.0445978	0.0014582
Ptp.2706.1.S1_s_at	Potri.015G127200	Monocopper oxidase-like protein SKS1 OS=Arabidopsis thaliana GN=SKS1 PE=1 SV=1	AT4G25240.1	blue	-1.1221	-1.31669	-1.4425	-1.62883	0.0151937	0.00543297	0.00363606	0.000651454
Ptp.2710.1.S1_s_at	Potri.010G142000	60S ribosomal protein L29-1 OS=Arabidopsis thaliana GN=RPL29A PE=1 SV=1	AT3G06680.1	blue	-0.443371	-0.54278	-0.522127	-0.932206	>0.05	0.0209351	0.0319959	0.000285723
Ptp.2711.1.S1_at	Potri.004G235900	ABC transporter E family member 2 OS=Arabidopsis thaliana GN=ABCE2 PE=2 SV=1	AT4G19210.1	blue	-0.164955	-0.644711	-0.434054	-0.798426	>0.05	0.0143004	>0.05	0.00234956
Ptp.272.2.A1_a_at	Potri.001G344100	Putative glucose-6-phosphate 1-epimerase OS=Cenchrus ciliaris PE=2 SV=1	AT3G01590.1	blue	0.7177	0.484056	1.00824	1.35602	0.00202957	0.0190392	0.00010071	1.9595e-06
Ptp.2736.1.S1_at	Potri.019G079300	Patellin-3 OS=Arabidopsis thaliana GN=PATL3 PE=1 SV=2	AT1G72160.1	blue	-0.0277309	0.043151	0.59494	0.602856	>0.05	>0.05	0.0162403	0.00830278
Ptp.280.1.A1_at	Potri.002G081900	L-ascorbate peroxidase T, chloroplastic OS=Arabidopsis thaliana GN=APXT PE=2 SV=2	AT1G77490.1	blue	-0.349541	-0.417794	-0.844004	-1.00857	>0.05	>0.05	>0.05	0.032817
Ptp.281.1.S1_at	Potri.018G071200	Probable protein arginine N-methyltransferase 4.2 OS=Arabidopsis thaliana GN=PRMT4.2 PE=1 SV=1	AT1G04870.2	blue	-0.927296	-0.839139	-0.818129	-1.2188	0.0055959	0.0087392	0.0128222	0.000316479
Ptp.2860.1.A1_at	Potri.001G079000	Ferric reduction oxidase 6 OS=Arabidopsis thaliana GN=FRO6 PE=2 SV=1	AT5G49730.1	blue	1.33198	1.44517	0.595457	0.534076	0.000492929	0.000167926	>0.05	>0.05
Ptp.2869.1.A1_at	Potri.001G461400	Patellin-4 OS=Arabidopsis thaliana GN=PATL4 PE=1 SV=2	AT1G30690.2	blue	-0.722621	-0.18148	-1.64737	-2.63452	>0.05	>0.05	>0.05	0.00665248
Ptp.2893.1.S1_at	Potri.005G251000	1,4-alpha-glucan-branching enzyme OS=Solanum tuberosum GN=SBE1 PE=2 SV=2	AT5G03650.1	blue	0.0914201	0.403314	1.46437	1.85206	>0.05	>0.05	0.000295598	1.17892e-05
Ptp.2893.1.S1_s_at	Potri.005G251000	1,4-alpha-glucan-branching enzyme OS=Solanum tuberosum GN=SBE1 PE=2 SV=2	AT5G03650.1	blue	-0.39556	0.856977	1.61023	2.05619	>0.05	>0.05	0.0112791	0.000992266
Ptp.2894.1.A1_at	Potri.009G109700	Allene oxide synthase, chloroplastic OS=Linum usitatissimum GN=CYP74A PE=1 SV=1	AT5G42650.1	blue	-2.33079	-2.18621	0.143384	0.017432	0.000115961	0.000153793	>0.05	>0.05
Ptp.2903.1.A1_s_at	Potri.012G001600	Alternative oxidase 1a, mitochondrial OS=Arabidopsis thaliana GN=AOX1A PE=1 SV=2	AT3G22370.1	blue	1.3054	1.17482	2.49296	2.96165	0.00765494	0.0124109	4.10375e-05	2.61674e-06
Ptp.2909.1.A1_s_at	Potri.T000800	Myrcene synthase, chloroplastic OS=Quercus ilex PE=1 SV=1	AT3G25830.1	blue	2.02424	2.82081	-0.866943	-0.42988	0.000302344	7.93152e-06	>0.05	>0.05
Ptp.2911.1.S1_s_at	Potri.006G203000	BEL1-like homeodomain protein 1 OS=Arabidopsis thaliana GN=BLH1 PE=1 SV=1	AT2G35940.3	blue	0.811767	1.01506	0.531285	1.50455	0.0425183	0.0143268	>0.05	0.000547541
Ptp.2919.1.S1_a_at	Potri.005G039300	Tropinone reductase homolog At1g07440 OS=Arabidopsis thaliana GN=At1g07440 PE=1 SV=1	AT2G29150.1	blue	2.40861	3.13949	0.421362	0.925886	2.72627e-05	1.06198e-06	>0.05	0.0231195
Ptp.2924.1.A1_at	Potri.004G175600	CDP-diacylglycerol--inositol 3-phosphatidyltransferase 1 OS=Arabidopsis thaliana GN=PIS1 PE=1 SV=2	AT1G68000.1	blue	-0.48754	-0.594608	-0.336595	-0.893511	0.0382729	0.0142063	>0.05	0.000476532
Ptp.2927.2.S1_at	Potri.006G194200	Gamma-tubulin complex component 3 homolog OS=Xenopus laevis GN=tubgcp3 PE=1 SV=1	AT5G06680.1	blue	-0.5255	-0.389145	-0.702799	-0.716442	0.0475834	>0.05	0.0146176	0.00713288
Ptp.2935.1.A1_at	Potri.011G103100	Protein Jade-1 OS=Danio rerio GN=phf17 PE=2 SV=1	AT3G14740.2	blue	-0.185218	-0.143359	-1.16659	-1.54342	>0.05	>0.05	0.000455937	1.26886e-05
Ptp.2962.1.A1_a_at	Potri.010G030800	TVP38/TMEM64 family membrane protein slr0305 OS=Synechocystis sp. (strain PCC 6803 / Kazusa) GN=slr0305 PE=3 SV=1	AT5G19070.1	blue	-0.438056	-0.426508	-0.148747	-0.467006	0.0206959	0.0229803	>0.05	0.0100877
Ptp.2965.1.A1_at	Potri.012G075500	Mannose-1-phosphate guanyltransferase alpha OS=Dictyostelium discoideum GN=gmppA PE=2 SV=1	AT1G74910.2	blue	1.30315	1.40544	1.48209	1.51538	0.000510162	0.000179603	0.000142268	4.52576e-05
Ptp.3001.2.A1_s_at	Potri.002G216100	Protoheme IX farnesyltransferase, mitochondrial OS=Arabidopsis thaliana GN=COX10 PE=2 SV=4	AT2G44520.1	blue	-0.290598	-0.679935	-0.034633	-0.225192	>0.05	0.00134668	>0.05	>0.05
Ptp.3022.1.A1_s_at	Potri.007G008200	Homeobox-leucine zipper protein HAT22 OS=Arabidopsis thaliana GN=HAT22 PE=1 SV=1	AT4G37790.1	blue	-0.938629	-1.33673	-0.242747	0.415928	0.0223484	0.00239455	>0.05	>0.05
Ptp.3041.2.S1_at	Potri.004G034800	ABC transporter C family member 12 OS=Arabidopsis thaliana GN=ABCC12 PE=2 SV=1	AT1G30410.1	blue	0.550772	0.56861	0.858922	1.16094	>0.05	0.049562	0.00696155	0.00032195
Ptp.3060.1.S1_at	Potri.009G087200	Pollen-specific protein SF3 OS=Helianthus annuus GN=SF3 PE=2 SV=1	AT1G10200.1	blue	-0.879933	-0.897601	-1.86609	-3.02255	0.0308182	0.0278085	0.000207439	5.97555e-07
Ptp.3067.1.S1_s_at	Potri.003G045200	IAA-amino acid hydrolase ILR1-like 4 OS=Arabidopsis thaliana GN=ILL4 PE=1 SV=2	AT1G51760.1	blue	-0.815492	-1.12395	-0.00283725	-0.118974	0.00249187	0.000125861	>0.05	>0.05
Ptp.3070.1.S1_at	Potri.006G091300	PRA1 family protein A1 OS=Arabidopsis thaliana GN=PRA1A1 PE=2 SV=1	AT5G02040.2	blue	-0.928258	-0.789971	-0.362651	-0.131346	0.000940229	0.0023106	>0.05	>0.05
Ptp.3073.2.S1_a_at	Potri.004G234100	Protein notum homolog OS=Mus musculus GN=Notum PE=2 SV=2	AT4G19420.1	blue	0.27433	1.20339	0.493976	0.346889	>0.05	0.00423664	>0.05	>0.05
Ptp.3077.1.A1_s_at	Potri.006G141200	Subtilisin-like protease OS=Arabidopsis thaliana GN=ARA12 PE=1 SV=1	AT2G05920.1	blue	-1.18244	-0.43703	-0.556481	-0.308848	0.0206959	>0.05	>0.05	>0.05
Ptp.3082.1.S1_s_at	Potri.010G171000	UPF0496 protein 4 OS=Oryza sativa subsp. indica GN=OsI_033149 PE=3 SV=2	AT1G01550.2	blue	-3.24525	-3.78426	-0.457858	-1.0077	1.03822e-07	1.27939e-08	>0.05	0.00516818
Ptp.3099.1.S1_at	Potri.001G455500	Probable L-type lectin-domain containing receptor kinase S.5 OS=Arabidopsis thaliana GN=LECRKS5 PE=2 SV=1	AT5G06740.1	blue	-1.68578	-1.84845	0.192236	0.0770355	0.000109116	3.34524e-05	>0.05	>0.05
Ptp.31.2.S1_s_at	Potri.018G057600	Profilin-6 OS=Hevea brasiliensis PE=1 SV=1	AT4G29340.1	blue	-0.103945	-0.165214	0.00363732	-0.653955	>0.05	>0.05	>0.05	0.00495976
Ptp.3122.1.S1_x_at	Potri.010G245400	40S ribosomal protein S28 OS=Zea mays GN=RPS28 PE=3 SV=1	AT5G64140.1	blue	-0.176727	-0.830797	-0.756417	-1.25355	>0.05	0.0095034	0.0202559	0.000256741
Ptp.3126.1.S1_s_at	Potri.001G218700	40S ribosomal protein S14 OS=Zea mays PE=3 SV=1	AT3G52580.1	blue	0.0174572	-0.490202	-0.628367	-1.04077	>0.05	0.0206123	0.00590757	3.83228e-05
Ptp.3145.1.S1_s_at	Potri.010G182200	Wound-induced protein 1 OS=Solanum tuberosum GN=WUN1 PE=2 SV=1	AT3G10985.1	blue	0.354409	0.354331	1.82703	1.77309	>0.05	>0.05	1.68136e-06	9.014e-07
Ptp.3152.1.A1_at	Potri.T077100	Protein SUPPRESSOR OF npr1-1, CONSTITUTIVE 1 OS=Arabidopsis thaliana GN=SNC1 PE=1 SV=3	AT5G17680.1	blue	-1.92305	-1.99372	0.0760223	0.114	0.000164793	8.41013e-05	>0.05	>0.05
Ptp.3155.1.S1_at	Potri.004G140100	U-box domain-containing protein 26 OS=Arabidopsis thaliana GN=PUB26 PE=2 SV=1	AT1G49780.1	blue	-2.08544	-2.16829	-0.31025	0.0896896	5.21334e-06	2.7188e-06	>0.05	>0.05
Ptp.317.1.S1_at	Potri.001G240000	Glucan endo-1,3-beta-glucosidase OS=Triticum aestivum GN=GLC1 PE=2 SV=1	AT5G24318.1	blue	-0.279275	-0.408713	-0.757683	-0.909565	>0.05	>0.05	0.0308897	0.00609211
Ptp.3180.1.S1_x_at	Potri.002G095600	Annexin D1 OS=Arabidopsis thaliana GN=ANN1 PE=1 SV=1	AT1G35720.1	blue	-1.06863	-0.55892	-0.755162	-1.49894	0.0107346	>0.05	>0.05	0.000507403
Ptp.320.1.S1_at	Potri.010G147600	Probable prefoldin subunit 3 OS=Arabidopsis thaliana GN=At5g49510 PE=2 SV=1	AT5G49510.2	blue	-0.526495	-0.823017	-0.261843	-0.602482	0.0495201	0.00456845	>0.05	0.0215363
Ptp.3207.1.S1_at	Potri.002G136700	Putative dual specificity protein phosphatase DSP8 OS=Arabidopsis thaliana GN=DSP8 PE=2 SV=2	AT2G35680.1	blue	2.50615	2.36375	1.59968	1.41832	6.92611e-08	1.35025e-07	1.9091e-05	2.39118e-05
Ptp.3216.1.S1_at	Potri.009G063900	Zinc finger A20 and AN1 domain-containing stress-associated protein 5 OS=Arabidopsis thaliana GN=SAP5 PE=2 SV=1	AT3G12630.1	blue	-1.40684	-1.61229	-0.238133	-0.18623	0.000120014	2.28198e-05	>0.05	>0.05
Ptp.3225.1.S1_at	Potri.008G035500	Uncharacterized RNA pseudouridine synthase aq_1464 OS=Aquifex aeolicus (strain VF5) GN=aq_1464 PE=3 SV=1	AT2G39140.1	blue	0.760948	1.29163	0.659511	1.31474	>0.05	0.0137393	>0.05	0.00879873
Ptp.3225.1.S1_s_at	Potri.008G035500	Uncharacterized RNA pseudouridine synthase aq_1464 OS=Aquifex aeolicus (strain VF5) GN=aq_1464 PE=3 SV=1	AT2G39140.1	blue	0.994999	1.58438	0.111155	-0.171898	0.00633638	0.000130853	>0.05	>0.05
Ptp.327.1.S1_at	Potri.001G088200	26S proteasome non-ATPase regulatory subunit RPN12A OS=Arabidopsis thaliana GN=RPN12A PE=1 SV=1	AT1G64520.1	blue	-0.475066	-0.663129	-0.744642	-1.18467	0.0310449	0.00458399	0.00253825	1.69395e-05
Ptp.3277.1.S1_at	Potri.007G088300	L-ascorbate oxidase OS=Cucumis sativus PE=1 SV=1	AT4G39830.1	blue	-1.94446	-2.58623	0.373251	0.378379	2.27861e-05	6.74044e-07	>0.05	>0.05
Ptp.3277.1.S1_s_at	Potri.T079700	L-ascorbate oxidase OS=Cucumis sativus PE=1 SV=1	AT4G39830.1	blue	-2.16283	-2.83592	0.386126	0.49878	2.02769e-05	7.11617e-07	>0.05	>0.05
Ptp.3278.1.S1_at	Potri.010G118000	E3 ubiquitin-protein ligase RHA2A OS=Arabidopsis thaliana GN=RHA2A PE=1 SV=1	AT1G15100.1	blue	-0.213747	-0.431073	2.12331	2.36064	>0.05	>0.05	4.46905e-06	5.23213e-07
Ptp.3284.1.S1_s_at	Potri.003G051500	Peroxisome biogenesis protein 2 OS=Arabidopsis thaliana GN=PEX2 PE=1 SV=1	AT1G79810.1	blue	0.888926	1.1112	-0.137078	-0.415009	0.00348346	0.000462709	>0.05	>0.05
Ptp.3289.1.A1_at	Potri.004G025900	Cysteine-rich receptor-like protein kinase 5 OS=Arabidopsis thaliana GN=CRK5 PE=1 SV=1	AT4G23130.2	blue	0.964631	1.13074	0.482817	0.855842	0.014296	0.00503558	>0.05	0.0197762
Ptp.331.1.S1_at	Potri.014G129900	Pre-mRNA-splicing factor SF2 OS=Arabidopsis thaliana GN=SF2 PE=1 SV=1	AT1G02840.3	blue	-0.823689	-0.780732	-0.614905	-1.17606	0.0232859	0.0297206	>0.05	0.00154579
Ptp.3311.1.S1_at	Potri.009G094200	UPF0631 protein At3g19508 OS=Arabidopsis thaliana GN=At3g19508 PE=3 SV=1	AT3G19508.1	blue	-0.461206	-0.923985	-0.334745	-0.774185	0.0265522	0.000193991	>0.05	0.000494402
Ptp.3323.1.S1_s_at	Potri.003G150800	Ethylene-responsive transcription factor ERF105 OS=Arabidopsis thaliana GN=ERF105 PE=2 SV=1	AT5G51190.1	blue	-2.65626	-3.09723	0.95212	0.936368	0.000194826	3.14913e-05	>0.05	>0.05
Ptp.3332.1.S1_at	Potri.006G204300	Putative syntaxin-24 OS=Arabidopsis thaliana GN=SYP24 PE=3 SV=1	AT2G35980.1	blue	-4.11891	-4.42974	0.386744	0.165163	1.06146e-08	3.54719e-09	>0.05	>0.05
Ptp.3338.1.S1_s_at	Potri.005G106200	Serine/threonine-protein kinase HT1 OS=Arabidopsis thaliana GN=HT1 PE=1 SV=1	AT4G35780.1	blue	-1.39464	-1.3197	-0.34593	-0.354176	0.00103515	0.00114658	>0.05	>0.05
Ptp.3359.1.S1_at	Potri.T046200	Chloride channel protein CLC-c OS=Arabidopsis thaliana GN=CLC-C PE=1 SV=1	AT5G49890.1	blue	-1.10799	-0.712055	-0.709672	-1.08315	0.00620219	>0.05	>0.05	0.00386535
Ptp.3380.1.S1_at	Potri.006G138800	Ethylene-responsive transcription factor ERF017 OS=Arabidopsis thaliana GN=ERF017 PE=2 SV=1	AT1G19210.1	blue	-6.52846	-7.81779	-0.147297	0.106328	3.1621e-06	3.05137e-07	>0.05	>0.05
Ptp.3391.1.S1_at	Potri.010G072700	RING-H2 finger protein ATL16 OS=Arabidopsis thaliana GN=ATL16 PE=2 SV=1	AT5G43420.1	blue	-2.12438	-1.30391	-0.342194	-0.351392	3.69796e-06	0.00039258	>0.05	>0.05
Ptp.3396.1.S1_at	Potri.005G139300	Mitogen-activated protein kinase kinase kinase 3 OS=Arabidopsis thaliana GN=ANP3 PE=1 SV=1	AT5G67080.1	blue	-5.67107	-6.24065	0.833057	1.17368	9.61779e-10	2.46036e-10	>0.05	0.00738901
Ptp.3415.1.S1_at	Potri.016G139700	Acid phosphatase 1 OS=Solanum lycopersicum GN=APS1 PE=2 SV=1	AT2G38600.1	blue	-0.903074	-2.40434	-0.855034	-0.79643	>0.05	0.000135929	>0.05	>0.05
Ptp.3443.1.S1_at	Potri.012G089000	MORC family CW-type zinc finger protein 3 OS=Homo sapiens GN=MORC3 PE=1 SV=3	AT1G19100.1	blue	1.0089	1.45658	1.4641	2.04738	0.0105257	0.000689914	0.000850484	1.4835e-05
Ptp.3481.1.A1_a_at	Potri.007G045200	PI-PLC X domain-containing protein At5g67130 OS=Arabidopsis thaliana GN=At5g67130 PE=1 SV=1	AT4G36945.1	blue	-1.76676	-1.66648	-0.101645	-0.637701	0.000261438	0.000303765	>0.05	>0.05
Ptp.3484.1.S1_at	Potri.019G128600	Probable serine/threonine-protein kinase WNK4 OS=Arabidopsis thaliana GN=WNK4 PE=1 SV=1	AT5G58350.1	blue	-3.6651	-3.58345	-0.127881	0.458769	2.2934e-10	2.89877e-10	>0.05	>0.05
Ptp.3510.1.S1_at	Potri.007G120500	Cysteine-rich repeat secretory protein 38 OS=Arabidopsis thaliana GN=CRRSP38 PE=2 SV=1	AT3G22060.1	blue	-1.69455	-1.60218	-0.0509686	0.295424	0.00187659	0.00210149	>0.05	>0.05
Ptp.3513.1.S1_at	Potri.015G106000	Protein MEI2-like 1 OS=Arabidopsis thaliana GN=ML1 PE=1 SV=1	AT5G61960.2	blue	0.65641	0.810749	1.27026	2.03632	0.0226886	0.00662382	0.000258839	8.73194e-07
Ptp.3523.1.S1_s_at	Potri.015G141400	E3 ubiquitin-protein ligase XBAT33 OS=Arabidopsis thaliana GN=XBAT33 PE=2 SV=1	AT5G07270.1	blue	-0.763668	-0.724833	-0.329507	-0.238365	0.0035518	0.0040251	>0.05	>0.05
Ptp.3526.1.S1_at	Potri.003G071300	Polyphosphoinositide phosphatase OS=Mus musculus GN=Fig4 PE=1 SV=1	AT3G14205.1	blue	0.762142	0.738934	0.890771	1.27893	>0.05	>0.05	0.0434039	0.00286613
Ptp.3535.1.A1_at	Potri.006G016200	Scarecrow-like protein 13 OS=Arabidopsis thaliana GN=SCL13 PE=2 SV=2	AT4G17230.1	blue	-1.56991	-1.50861	0.21412	0.430339	0.00410707	0.00430378	>0.05	>0.05
Ptp.3549.1.S1_at	Potri.007G031200	UPF0496 protein At2g18630 OS=Arabidopsis thaliana GN=At2g18630 PE=2 SV=3	AT2G18630.1	blue	-1.28986	-1.07649	-0.939706	-0.996032	0.000149807	0.000532778	0.00196546	0.000559638
Ptp.3592.1.S1_at	Potri.002G235700	Probable zinc protease pqqL OS=Escherichia coli (strain K12) GN=pqqL PE=3 SV=2	AT5G42390.1	blue	0.887063	0.65477	0.667852	1.47876	0.00302422	0.0162496	0.0179382	1.28737e-05
Ptp.3605.1.A1_s_at	Potri.016G060000	DNA-3-methyladenine glycosylase OS=Arabidopsis thaliana GN=MAG PE=2 SV=1	AT3G12040.1	blue	-0.34425	-0.894888	-0.304986	-0.146824	>0.05	0.000263926	>0.05	>0.05
Ptp.3612.1.S1_s_at	Potri.001G072500	Probable glycosyltransferase At3g07620 OS=Arabidopsis thaliana GN=At3g07620 PE=3 SV=1	AT4G38040.1	blue	-0.273245	-0.173076	-0.517183	-0.740221	>0.05	>0.05	>0.05	0.00605188
Ptp.3616.1.S1_s_at	Potri.004G230500	PHD finger protein Alfin1 OS=Medicago sativa GN=ALFIN-1 PE=1 SV=1	AT2G02470.1	blue	-0.231974	-0.371258	-0.460097	-0.223287	>0.05	>0.05	0.0342972	>0.05
Ptp.3664.1.S1_at	Potri.007G063100	Serine/threonine-protein kinase SRPK OS=Physarum polycephalum PE=1 SV=1	AT2G17530.3	blue	-0.747164	-0.376917	-0.772949	-0.960974	>0.05	>0.05	>0.05	0.0487864
Ptp.3677.2.S1_at	Potri.011G074500	30S ribosomal protein S12-B, chloroplastic OS=Populus trichocarpa GN=rps12-B PE=3 SV=1	ATCG00905.1	blue	1.82361	2.03518	-0.447529	0.64476	0.00494799	0.00182562	>0.05	>0.05
Ptp.3680.1.S1_at	Potri.008G209300	Flowering-promoting factor 1-like protein 3 OS=Oryza sativa subsp. japonica GN=Os02g0460200 PE=2 SV=1	AT5G24860.1	blue	-1.60432	-0.914128	-0.0634627	0.308955	0.00285186	>0.05	>0.05	>0.05
Ptp.3684.1.A1_s_at	Potri.001G156000	E3 ubiquitin-protein ligase RBBP6 OS=Mus musculus GN=Rbbp6 PE=1 SV=5	AT5G47430.1	blue	-1.53409	-1.5944	0.0240129	-0.104331	0.00188801	0.0010243	>0.05	>0.05
Ptp.3687.1.A1_s_at	Potri.001G350600	Gibberellin-regulated protein 14 OS=Arabidopsis thaliana GN=GASA14 PE=1 SV=1	AT5G14920.1	blue	-1.28346	-0.736737	-1.93029	-2.77306	>0.05	>0.05	>0.05	0.0256182
Ptp.374.1.A1_a_at	Potri.011G077200	Eukaryotic translation initiation factor 4E-1 OS=Zea mays PE=2 SV=1	AT4G18040.1	blue	-0.713971	-1.06258	-0.966955	-1.09195	0.00615909	0.000224164	0.000672966	9.34084e-05
Ptp.3744.1.S1_s_at	Potri.T030300	RING-H2 finger protein ATL2 OS=Arabidopsis thaliana GN=ATL2 PE=2 SV=2	AT3G16720.1	blue	-1.48008	-2.42991	0.0930543	-0.200278	0.00172335	1.2621e-05	>0.05	>0.05
Ptp.3747.1.S1_s_at	Potri.001G154200	Ethylene-responsive transcription factor 6 OS=Arabidopsis thaliana GN=ERF6 PE=2 SV=2	AT4G17490.1	blue	-3.27448	-2.99703	1.28952	1.71218	1.66778e-08	5.02211e-08	0.000622676	1.71518e-05
Ptp.3810.1.S1_at	Potri.001G389400	Pathogen-related protein OS=Hordeum vulgare PE=2 SV=2	AT1G78780.2	blue	-1.23251	-1.90433	-0.35912	-0.298437	0.00660293	0.000182224	>0.05	>0.05
Ptp.3815.1.S1_at	Potri.009G158200	Short-chain dehydrogenase/reductase 2 OS=Arabidopsis thaliana GN=SDR2 PE=1 SV=1	AT2G24190.2	blue	-0.669924	-0.818006	-0.39895	-0.706483	0.0119828	0.00303141	>0.05	0.00527355
Ptp.3824.1.S1_at	Potri.001G219200	Vesicle-associated membrane protein 714 OS=Arabidopsis thaliana GN=VAMP714 PE=2 SV=1	AT5G22360.1	blue	-0.88201	-0.940053	-0.138391	-0.297656	0.00210883	0.000950997	>0.05	>0.05
Ptp.383.1.A1_at	Potri.004G111000	Probable galacturonosyltransferase 9 OS=Arabidopsis thaliana GN=GAUT9 PE=2 SV=1	AT3G02350.1	blue	-0.633952	-0.823736	-0.882717	-1.24891	0.0180337	0.0034496	0.00264594	5.78488e-05
Ptp.3832.1.S1_at	Potri.014G162600	F-box protein At3g07870 OS=Arabidopsis thaliana GN=At3g07870 PE=2 SV=1	AT3G07870.1	blue	-0.760719	-0.854662	0.423414	0.693472	0.00910721	0.00375119	>0.05	0.00997083
Ptp.3836.1.A1_at	Potri.015G029200	Uncharacterized protein At4g15970 OS=Arabidopsis thaliana GN=At4g15970 PE=2 SV=1	AT1G14590.1	blue	-0.749512	-0.764439	-0.191946	-0.604897	0.00566643	0.00410118	>0.05	0.0124507
Ptp.3837.2.S1_at	Potri.001G278400	Asparagine synthetase [glutamine-hydrolyzing] OS=Arabidopsis thaliana GN=ASN1 PE=2 SV=2	AT3G47340.1	blue	-2.29673	-2.98266	0.109259	0.222987	0.00039417	2.30148e-05	>0.05	>0.05
Ptp.3849.1.S1_s_at	Potri.015G057300	Replication protein A 70 kDa DNA-binding subunit OS=Homo sapiens GN=RPA1 PE=1 SV=2	AT5G08020.1	blue	-0.144039	0.143616	-1.38746	-1.37137	>0.05	>0.05	0.00156977	0.000776995
Ptp.3856.1.S1_s_at	Potri.006G266300	ER membrane protein complex subunit 4 OS=Danio rerio GN=emc4 PE=2 SV=1	AT5G10780.2	blue	-0.267903	-0.722744	-0.171504	-0.746783	>0.05	0.00446365	>0.05	0.00219054
Ptp.3869.1.S1_at	Potri.007G007900	Transcription factor RAX3 OS=Arabidopsis thaliana GN=RAX3 PE=2 SV=1	AT3G49690.1	blue	-1.17805	-0.219665	0.143304	-0.0468389	0.00947645	>0.05	>0.05	>0.05
Ptp.3872.1.S1_at	Potri.017G153200	Miraculin OS=Richadella dulcifica PE=1 SV=3	AT1G17860.1	blue	-0.909757	-0.757876	-0.0535189	-0.363791	0.00192156	0.0052032	>0.05	>0.05
Ptp.3885.1.S1_s_at	Potri.001G140200	Uncharacterized membrane protein At4g09580 OS=Arabidopsis thaliana GN=At4g09580 PE=1 SV=1	AT4G17790.1	blue	-0.0813437	0.434315	2.12057	2.6149	>0.05	>0.05	3.55124e-07	1.32117e-08
Ptp.3890.1.S1_at	Potri.008G028500	Bark storage protein A OS=Populus deltoides GN=BSPA PE=2 SV=1	AT4G24350.1	blue	-0.664689	-1.7468	-0.873001	-1.30869	>0.05	9.74866e-05	0.022332	0.000690366
Ptp.3894.1.S1_s_at	Potri.001G235800	Zinc finger protein ZAT11 OS=Arabidopsis thaliana GN=ZAT11 PE=2 SV=1	AT2G37430.1	blue	-5.14003	-5.88347	0.536413	0.747587	6.95264e-08	1.17643e-08	>0.05	>0.05
Ptp.3902.1.S1_at	Potri.005G130100	STS14 protein OS=Solanum tuberosum GN=STS14 PE=2 SV=1	AT5G66590.1	blue	-1.20953	-2.03601	-1.23355	-2.01908	0.0315106	0.00121762	0.0364579	0.000749354
Ptp.3905.1.S1_s_at	Potri.007G011200	Phosphoenolpyruvate carboxykinase [ATP] OS=Arabidopsis thaliana GN=PCKA PE=1 SV=1	AT4G37870.1	blue	-1.68172	-1.99699	-0.203745	0.182867	2.72627e-05	3.15024e-06	>0.05	>0.05
Ptp.3911.1.S1_s_at	Potri.014G164600	Glucan endo-1,3-beta-glucosidase 4 OS=Arabidopsis thaliana GN=At3g13560 PE=1 SV=1	AT5G35740.1	blue	-0.761646	-0.727707	-0.722268	-1.29972	>0.05	>0.05	>0.05	0.00209325
Ptp.3924.1.S1_s_at	Potri.017G126200	Probable calcium-binding protein CML23 OS=Arabidopsis thaliana GN=CML23 PE=2 SV=1	AT1G66400.1	blue	-1.06057	-1.87262	-0.825063	-0.75841	0.00388576	2.13272e-05	0.0186676	0.0176597
Ptp.3948.1.S1_at	Potri.013G005700	Probable xyloglucan endotransglucosylase/hydrolase protein 23 OS=Arabidopsis thaliana GN=XTH23 PE=2 SV=1	AT4G25810.1	blue	-1.47872	-1.47615	-0.57476	-0.997568	0.000249522	0.000180029	>0.05	0.00267785
Ptp.3950.1.S1_at	Potri.018G099900	Cytochrome c oxidase subunit 6b-2 OS=Arabidopsis thaliana GN=COX6B-2 PE=2 SV=1	AT5G57815.1	blue	-0.469519	-0.886904	-0.37704	-1.06404	0.0216509	0.00022557	>0.05	2.03178e-05
Ptp.4007.1.A1_at	Potri.014G162000	Auxin-induced in root cultures protein 12 OS=Arabidopsis thaliana GN=AIR12 PE=1 SV=3	AT5G47530.1	blue	-1.76465	-1.82105	0.18294	-0.0167721	0.0014195	0.00077088	>0.05	>0.05
Ptp.4022.1.S1_at	Potri.015G074100	Aldehyde dehydrogenase family 2 member B4, mitochondrial OS=Arabidopsis thaliana GN=ALDH2B4 PE=1 SV=1	AT3G48000.1	blue	1.96312	1.51354	1.75111	2.04468	2.0237e-07	3.90538e-06	1.2128e-06	7.87347e-08
Ptp.4022.1.S1_s_at	Potri.015G074100	Aldehyde dehydrogenase family 2 member B4, mitochondrial OS=Arabidopsis thaliana GN=ALDH2B4 PE=1 SV=1	AT3G48000.1	blue	1.26081	1.07221	1.38449	1.43889	0.000111658	0.000350486	4.34431e-05	1.10799e-05
Ptp.4034.1.S1_at	Potri.001G237600	Osmotin-like protein OS=Solanum lycopersicum PE=1 SV=1	AT2G28790.1	blue	-0.619268	-0.410927	-1.734	-2.42525	>0.05	>0.05	0.0384563	0.0028262
Ptp.4046.1.S1_x_at	Potri.012G037500	60S ribosomal protein L19-1 OS=Arabidopsis thaliana GN=RPL19A PE=2 SV=1	AT1G02780.1	blue	-0.822453	-0.790252	-0.48913	-0.822125	0.0258951	0.0309096	>0.05	0.0193554
Ptp.4050.10.A1_at	Potri.T170200	O-acyltransferase WSD1 OS=Arabidopsis thaliana GN=WSD1 PE=2 SV=1	AT5G53390.1	blue	1.50508	1.63815	-0.430559	-0.307691	0.00328811	0.00135461	>0.05	>0.05
Ptp.4050.4.A1_at	Potri.009G124100	Probable fructose-bisphosphate aldolase 2, chloroplastic OS=Arabidopsis thaliana GN=FBA2 PE=1 SV=2	AT4G38970.1	blue	0.176235	-0.00195714	0.322964	0.478327	>0.05	>0.05	>0.05	0.0121593
Ptp.4053.1.A1_at	Potri.015G057300	Replication protein A 70 kDa DNA-binding subunit OS=Homo sapiens GN=RPA1 PE=1 SV=2	AT5G08020.1	blue	-0.722132	-0.535118	-2.46262	-2.89066	>0.05	>0.05	0.000140257	1.10799e-05
Ptp.4058.1.A1_at	Potri.002G079900	Protein TolB OS=Jannaschia sp. (strain CCS1) GN=tolB PE=3 SV=1	AT1G21680.1	blue	0.329819	0.71105	1.73676	2.09344	>0.05	0.011428	8.08079e-06	4.10439e-07
Ptp.4058.3.S1_at	Potri.002G079900	Protein TolB OS=Jannaschia sp. (strain CCS1) GN=tolB PE=3 SV=1	AT1G21680.1	blue	0.250858	0.0425806	1.04137	1.54119	>0.05	>0.05	0.000709081	6.80424e-06
Ptp.4071.1.S1_at	Potri.018G096200	Small nuclear ribonucleoprotein E OS=Sus scrofa GN=SNRPE PE=3 SV=1	AT4G30330.1	blue	-0.263532	-0.546839	-0.706554	-0.770741	>0.05	0.00885816	0.00189964	0.000421209
Ptp.4071.2.S1_s_at	Potri.018G096200	Small nuclear ribonucleoprotein E OS=Sus scrofa GN=SNRPE PE=3 SV=1	AT4G30330.1	blue	-0.314701	-0.242237	-0.587361	-1.03342	>0.05	>0.05	0.0108926	5.43947e-05
Ptp.4078.1.S1_s_at	Potri.002G224100	1-aminocyclopropane-1-carboxylate oxidase 1 OS=Petunia hybrida GN=ACO1 PE=1 SV=1	AT1G05010.1	blue	-0.536873	-0.360365	-0.540309	-1.49395	>0.05	>0.05	>0.05	4.39537e-05
Ptp.4083.1.A1_at	Potri.002G084800	LysM domain-containing GPI-anchored protein 1 OS=Arabidopsis thaliana GN=At1g21880 PE=1 SV=1	AT1G21880.2	blue	-1.43597	-1.11254	-1.03508	-1.54602	0.00855271	0.0306384	>0.05	0.00294776
Ptp.4083.1.A1_s_at	Potri.002G084800	LysM domain-containing GPI-anchored protein 1 OS=Arabidopsis thaliana GN=At1g21880 PE=1 SV=1	AT1G21880.2	blue	-0.779646	-0.391578	-0.974885	-1.27443	>0.05	>0.05	0.0234093	0.00226698
Ptp.4095.1.S1_at	Potri.017G011200	Early nodulin-like protein 2 OS=Arabidopsis thaliana GN=At4g27520 PE=1 SV=1	AT4G32490.1	blue	-0.427922	-0.258469	-0.102255	-0.435487	0.0491136	>0.05	>0.05	0.037965
Ptp.4100.1.A1_a_at	Potri.002G069800	Histidine decarboxylase OS=Solanum lycopersicum GN=HDC PE=2 SV=1	AT1G43710.1	blue	-0.924505	-1.0746	-0.915767	-1.16602	0.00489117	0.00131261	0.0052628	0.00037131
Ptp.4140.1.S1_at	Potri.016G102200	Uncharacterized protein At2g39795, mitochondrial OS=Arabidopsis thaliana GN=At2g39795 PE=1 SV=1	AT5G02050.1	blue	-0.696087	-0.366236	-0.616803	-0.745511	>0.05	>0.05	>0.05	0.0383725
Ptp.4141.1.S1_at	Potri.002G014000	Prolyl endopeptidase OS=Homo sapiens GN=PREP PE=1 SV=2	AT1G76140.1	blue	-1.14776	-1.22842	-0.505043	-0.895389	0.00545439	0.00280376	>0.05	0.0149601
Ptp.4172.1.A1_at	Potri.003G198600	E3 ubiquitin-protein ligase SINAT5 OS=Arabidopsis thaliana GN=SINAT5 PE=1 SV=2	AT3G61790.1	blue	-0.197485	-0.577531	-0.538615	-0.298925	>0.05	0.0177982	0.0318019	>0.05
Ptp.4226.1.S1_at	Potri.006G044600	Polyadenylate-binding protein-interacting protein 2 OS=Arabidopsis thaliana GN=CID2 PE=1 SV=1	AT2G41430.5	blue	-1.74455	-1.09352	-0.190902	-0.134508	8.91443e-05	0.00333657	>0.05	>0.05
Ptp.4237.1.S1_at	Potri.003G114800	40S ribosomal protein S15a-1 OS=Arabidopsis thaliana GN=RPS15AA PE=2 SV=2	AT5G59850.1	blue	-1.48871	-1.21345	-0.734011	-0.965074	2.73226e-05	0.000155379	0.00959599	0.000615738
Ptp.4237.1.S1_s_at	Potri.003G114800	40S ribosomal protein S15a-1 OS=Arabidopsis thaliana GN=RPS15AA PE=2 SV=2	AT5G59850.1	blue	-1.22773	-1.01648	-0.650475	-0.897557	0.000356691	0.00122507	0.0274707	0.00188575
Ptp.4266.1.S1_at	Potri.T034700	Wee1-like protein kinase OS=Arabidopsis thaliana GN=WEE1 PE=1 SV=1	AT1G02970.1	blue	-0.541034	-0.17522	-1.31557	-1.35648	>0.05	>0.05	0.000283807	8.69388e-05
Ptp.427.1.S1_at	Potri.008G041300	Ubiquitin-conjugating enzyme E2 19 OS=Arabidopsis thaliana GN=UBC19 PE=1 SV=1	AT3G20060.1	blue	-1.2101	-1.3088	0.108662	0.183909	0.000194826	6.60101e-05	>0.05	>0.05
Ptp.4279.1.S1_at	Potri.006G205100	Transcription factor E2FA OS=Arabidopsis thaliana GN=E2FA PE=1 SV=1	AT2G36010.1	blue	-0.29214	-0.46099	-0.846332	-0.572903	>0.05	>0.05	0.00752395	0.0388662
Ptp.4280.1.S1_at	Potri.010G241000	Cationic amino acid transporter 7, chloroplastic OS=Arabidopsis thaliana GN=CAT7 PE=3 SV=1	AT3G10600.1	blue	-1.02319	-1.42879	-0.437236	-0.337616	0.00682048	0.000457438	>0.05	>0.05
Ptp.4287.1.S1_s_at	Potri.006G237500	Homeobox-leucine zipper protein ATHB-8 OS=Arabidopsis thaliana GN=ATHB-8 PE=1 SV=1	AT4G32880.1	blue	-0.876905	-0.485505	-0.71103	-0.347611	0.01114	>0.05	0.0384489	>0.05
Ptp.4288.1.S1_at	Potri.007G026700	ATP-dependent DNA helicase DDM1 OS=Arabidopsis thaliana GN=DDM1 PE=1 SV=1	AT5G66750.1	blue	-0.316546	-0.133132	-1.56786	-1.7805	>0.05	>0.05	0.00143153	0.000210688
Ptp.4292.2.S1_s_at	Potri.006G209100	Vacuolar protein sorting-associated protein 55 homolog OS=Arabidopsis thaliana GN=At1g32410 PE=2 SV=1	AT3G11530.2	blue	-0.246747	-0.82347	-0.155295	-0.568223	>0.05	0.00901505	>0.05	0.0474539
Ptp.4300.1.S1_at	Potri.006G233800	Protein EARLY FLOWERING 3 OS=Arabidopsis thaliana GN=ELF3 PE=1 SV=1	AT2G25930.1	blue	-0.861799	-1.04847	-0.0487062	0.118516	0.0145326	0.0040429	>0.05	>0.05
Ptp.4312.1.S1_s_at	Potri.001G118100	40S ribosomal protein S15a-1 OS=Arabidopsis thaliana GN=RPS15AA PE=2 SV=2	AT5G59850.1	blue	-0.277182	-1.14104	-1.11368	-1.7653	>0.05	0.00030159	0.000491139	2.12894e-06
Ptp.4314.1.S1_s_at	Potri.005G040100	40S ribosomal protein S10-3 OS=Arabidopsis thaliana GN=RPS10C PE=2 SV=2	AT4G25740.2	blue	-0.951849	-1.51217	-0.663806	-1.03674	0.00393474	6.33171e-05	0.0331901	0.000952783
Ptp.4316.1.S1_a_at	Potri.018G115400	40S ribosomal protein S11 OS=Glycine max GN=RPS11 PE=2 SV=2	AT5G23740.1	blue	-1.34571	-1.3619	-1.23071	-2.50515	0.000702894	0.000428089	0.0012737	4.9653e-07
Ptp.4331.1.S1_at	Potri.012G076800	40S ribosomal protein S3-3 OS=Arabidopsis thaliana GN=RPS3C PE=1 SV=1	AT5G35530.1	blue	0.196879	-0.236699	-0.533044	-0.581233	>0.05	>0.05	0.0320763	0.0117967
Ptp.4343.1.S1_at	Potri.017G135600	Polyubiquitin 14 OS=Arabidopsis thaliana GN=UBQ14 PE=1 SV=2	AT4G02890.4	blue	-0.302913	-0.911628	-0.509825	-0.48066	>0.05	0.00310442	>0.05	>0.05
Ptp.4350.1.S1_at	Potri.008G009500	D-3-phosphoglycerate dehydrogenase, chloroplastic OS=Arabidopsis thaliana GN=At1g17745 PE=1 SV=2	AT1G17745.1	blue	-0.338361	-0.245846	-0.496522	-0.752025	>0.05	>0.05	>0.05	0.018399
Ptp.4371.1.A1_at	Potri.008G059400	60S ribosomal protein L35a-3 OS=Arabidopsis thaliana GN=RPL35AC PE=2 SV=1	AT1G74270.1	blue	-0.617158	-0.727934	-0.314173	-0.524878	0.0127759	0.00419173	>0.05	0.0216505
Ptp.4371.2.A1_s_at	Potri.008G059400	60S ribosomal protein L35a-3 OS=Arabidopsis thaliana GN=RPL35AC PE=2 SV=1	AT1G74270.1	blue	-0.734588	-0.852419	-0.489505	-0.845371	0.00304307	0.000736077	0.0342662	0.0004299
Ptp.4383.1.S1_at	Potri.007G071800	60S ribosomal protein L44 OS=Gossypium hirsutum GN=RPL44 PE=3 SV=3	AT4G14320.1	blue	-0.599295	-1.43778	-1.52674	-1.94924	0.0222114	2.41343e-05	1.75572e-05	4.87308e-07
Ptp.4398.2.A1_at	Potri.008G134000	Nudix hydrolase 17, mitochondrial OS=Arabidopsis thaliana GN=NUDT17 PE=2 SV=1	AT2G01670.1	blue	-5.3431	-5.50378	-0.146107	-0.139612	2.5004e-10	1.61618e-10	>0.05	>0.05
Ptp.4403.1.S1_at	Potri.010G180700	Gamma-tubulin complex component 2 OS=Pongo abelii GN=TUBGCP2 PE=2 SV=1	AT5G17410.2	blue	-0.658974	-0.287866	-0.5483	-0.877932	0.0473805	>0.05	>0.05	0.00796368
Ptp.4404.1.S1_at	Potri.018G132000	ABC transporter I family member 17 OS=Arabidopsis thaliana GN=ABCI17 PE=2 SV=1	AT1G67940.1	blue	-1.98017	-1.64997	0.320392	0.061244	1.54337e-07	1.24541e-06	>0.05	>0.05
Ptp.4406.2.S1_a_at	Potri.010G226000	Vacuolar amino acid transporter 1 OS=Saccharomyces cerevisiae (strain ATCC 204508 / S288c) GN=AVT1 PE=1 SV=1	AT2G39130.1	blue	-1.0971	-0.900702	0.0130837	-0.531499	0.00154223	0.00474019	>0.05	>0.05
Ptp.4412.2.S1_s_at	Potri.006G235000	Serine/threonine-protein kinase Aurora-1 OS=Arabidopsis thaliana GN=AUR1 PE=2 SV=1	AT4G32830.1	blue	-1.27962	-0.462716	-1.79579	-2.26956	0.0314181	>0.05	0.00559792	0.0004245
Ptp.4432.1.A1_s_at	Potri.004G082200	Eukaryotic translation initiation factor 3 subunit J OS=Drosophila grimshawi GN=Adam PE=3 SV=1	AT1G66070.2	blue	-0.967131	-0.789694	-0.776643	-1.05965	0.0121458	0.0326443	0.0438457	0.00418364
Ptp.4446.1.A1_s_at	Potri.006G253100	DEAD-box ATP-dependent RNA helicase 56 OS=Arabidopsis thaliana GN=RH56 PE=2 SV=2	AT5G11170.1	blue	-0.0230908	-0.235941	-0.742503	-0.853817	>0.05	>0.05	0.00416223	0.000658184
Ptp.4451.1.S1_x_at	Potri.010G199400	60S ribosomal protein L35a-1 OS=Arabidopsis thaliana GN=RPL35AA PE=3 SV=1	AT1G07070.1	blue	-0.466217	-0.95857	-1.09646	-1.52082	0.0382425	0.00032331	0.00012704	1.81559e-06
Ptp.4468.1.S1_at	Potri.007G013300	Histone H4 OS=Glycine max PE=3 SV=1	AT5G59970.1	blue	-0.552168	-0.376988	-0.717037	-0.486361	>0.05	>0.05	0.021633	>0.05
Ptp.4477.1.S1_at	Potri.001G019400	ADP,ATP carrier protein, mitochondrial OS=Solanum tuberosum GN=ANT PE=2 SV=1	AT5G13490.2	blue	-1.23735	-1.57192	-0.643813	-1.59733	0.00171947	0.000163125	>0.05	7.42453e-05
Ptp.4480.1.S1_at	Potri.002G131400	Exocyst complex component SEC3A OS=Arabidopsis thaliana GN=SEC3A PE=1 SV=1	AT1G47550.1	blue	-0.483045	-0.100155	-0.540259	-0.637007	>0.05	>0.05	0.0477842	0.0124578
Ptp.450.1.A1_s_at	Potri.004G084000	Probable receptor protein kinase TMK1 OS=Arabidopsis thaliana GN=TMK1 PE=2 SV=1	AT1G66150.1	blue	-0.633783	-0.221798	-0.292563	-0.710563	0.0435134	>0.05	>0.05	0.0199304
Ptp.4502.1.S1_at	Potri.001G230500	Citrate synthase, mitochondrial OS=Daucus carota GN=CS PE=2 SV=1	AT2G44350.2	blue	-0.714401	-0.999057	0.125463	-0.238842	0.00344307	0.000172956	>0.05	>0.05
Ptp.4504.1.S1_at	Potri.018G034200	Serine/threonine protein phosphatase 2A 57 kDa regulatory subunit B' iota isoform OS=Arabidopsis thaliana GN=B'IOTA PE=2 SV=1	AT5G25510.1	blue	-0.661983	-0.156926	-0.382392	-0.53908	0.0199635	>0.05	>0.05	0.0415152
Ptp.4515.1.S1_at	Potri.006G003400	Farnesyl pyrophosphate synthase 1 OS=Lupinus albus GN=FPS1 PE=2 SV=1	AT5G47770.1	blue	-0.737364	-0.78376	-0.450447	-0.829245	0.0150369	0.009938	>0.05	0.00461711
Ptp.4515.1.S1_s_at	Potri.006G003400	Farnesyl pyrophosphate synthase 1 OS=Lupinus albus GN=FPS1 PE=2 SV=1	AT5G47770.1	blue	-0.356431	-0.297758	-0.582887	-0.917957	>0.05	>0.05	0.0446386	0.0014849
Ptp.4520.1.S1_s_at	Potri.T162000	Glycine-rich RNA-binding protein 2, mitochondrial OS=Arabidopsis thaliana GN=GRP2 PE=1 SV=1	AT4G13850.3	blue	-0.925743	-0.983066	-1.04298	-1.39574	0.00891918	0.00536906	0.00451199	0.000194691
Ptp.4530.1.A1_at	Potri.005G245700	Thioredoxin-like protein CDSP32, chloroplastic OS=Arabidopsis thaliana GN=CDSP32 PE=1 SV=1	AT1G76080.1	blue	3.30903	3.21962	-0.0360388	-0.171458	2.08501e-08	3.03974e-08	>0.05	>0.05
Ptp.4543.1.A1_s_at	Potri.T104400	5'-adenylylsulfate reductase 1, chloroplastic OS=Arabidopsis thaliana GN=APR1 PE=1 SV=2	AT4G04610.1	blue	1.01605	1.21953	1.60606	1.63294	>0.05	0.042953	0.0130089	0.00640305
Ptp.4555.1.S1_at	Potri.008G066200	60S acidic ribosomal protein P0-1 OS=Arabidopsis thaliana GN=RPP0A PE=1 SV=1	AT2G40010.1	blue	-0.692584	-1.03179	-0.547025	-1.49818	0.030246	0.00280376	>0.05	6.50502e-05
Ptp.4555.1.S1_s_at	Potri.008G066300	60S acidic ribosomal protein P0-1 OS=Arabidopsis thaliana GN=RPP0A PE=1 SV=1	AT2G40010.1	blue	-1.10433	-1.2526	-0.691892	-1.49137	0.00527423	0.00176376	>0.05	0.000230793
Ptp.4582.1.S1_at	Potri.010G189000	Peptidyl-prolyl cis-trans isomerase CYP19-4 OS=Arabidopsis thaliana GN=CYP19-4 PE=1 SV=2	AT3G55920.1	blue	0.463174	0.431628	0.979656	1.19507	0.0297465	0.0409893	0.000197978	1.096e-05
Ptp.459.1.S1_s_at	Potri.010G193100	Laccase-4 OS=Arabidopsis thaliana GN=IRX12 PE=2 SV=2	AT2G38080.1	blue	0.980856	1.85506	1.34258	0.474094	0.0399199	0.000743493	0.00962532	>0.05
Ptp.4606.1.S1_at	Potri.007G139100	ADP,ATP carrier protein 3, mitochondrial OS=Arabidopsis thaliana GN=AAC3 PE=1 SV=1	AT4G28390.1	blue	-0.547068	-0.45549	-0.373331	-0.765125	>0.05	>0.05	>0.05	0.0328417
Ptp.4624.1.S1_at	Potri.017G076500	Pyruvate dehydrogenase E1 component subunit beta OS=Staurastrum punctulatum GN=pdhB PE=3 SV=1	AT2G34590.1	blue	-0.387756	-0.938625	-0.128138	-0.872583	>0.05	0.0010726	>0.05	0.0011143
Ptp.4661.1.S1_s_at	Potri.011G033100	Flavoprotein WrbA OS=Geobacter sp. (strain FRC-32) GN=wrbA PE=3 SV=1	AT4G27270.1	blue	-0.791692	-0.27674	-0.685337	-1.2789	0.00968415	>0.05	0.024574	0.000120754
Ptp.4662.1.S1_s_at	Potri.014G156300	Ubiquitin fusion degradation protein 1 homolog OS=Dictyostelium discoideum GN=ufd1 PE=3 SV=1	AT4G15420.1	blue	-0.604686	-0.84718	0.128882	0.0974686	0.0207904	0.002443	>0.05	>0.05
Ptp.4665.1.A1_s_at	Potri.005G181400	Cyclin-A1-1 OS=Arabidopsis thaliana GN=CYCA1-1 PE=1 SV=1	AT1G44110.1	blue	-1.93702	-0.820218	-2.02671	-2.16303	>0.05	>0.05	>0.05	0.0393409
Ptp.4675.1.S1_s_at	Potri.006G033300	Cytochrome P450 98A2 OS=Glycine max GN=CYP98A2 PE=2 SV=1	AT2G40890.1	blue	-1.10208	-1.04298	0.136071	-0.788625	0.00561278	0.00665509	>0.05	0.0248649
Ptp.4700.1.S1_s_at	Potri.007G129700	Fructokinase-2 OS=Solanum lycopersicum GN=FRK2 PE=2 SV=2	AT2G31390.1	blue	-0.987472	-1.19796	-0.362612	-0.904308	0.000142773	1.46993e-05	>0.05	0.000122258
Ptp.4706.1.S1_s_at	Potri.017G092000	UDP-glucose 6-dehydrogenase OS=Glycine max PE=2 SV=1	AT3G29360.2	blue	-0.445101	-0.532712	-0.300333	-0.724256	>0.05	>0.05	>0.05	0.0100995
Ptp.474.1.A1_at	Potri.005G250100	Pre-rRNA-processing protein TSR1 homolog OS=Mus musculus GN=Tsr1 PE=2 SV=1	AT1G42440.1	blue	-0.202838	-0.27346	-0.428097	-0.573009	>0.05	>0.05	>0.05	0.0140577
Ptp.474.1.A1_s_at	Potri.005G250100	Pre-rRNA-processing protein TSR1 homolog OS=Mus musculus GN=Tsr1 PE=2 SV=1	AT1G42440.1	blue	-0.155018	-0.370075	-0.511571	-0.644178	>0.05	>0.05	>0.05	0.0163331
Ptp.4740.1.S1_at	Potri.002G034000	Uncharacterized sugar kinase slr0537 OS=Synechocystis sp. (strain PCC 6803 / Kazusa) GN=slr0537 PE=3 SV=1	AT1G19600.1	blue	-1.58195	-1.39265	-0.0862472	-0.218712	0.000334379	0.000711187	>0.05	>0.05
Ptp.4740.1.S1_s_at	Potri.005G229100	Uncharacterized sugar kinase slr0537 OS=Synechocystis sp. (strain PCC 6803 / Kazusa) GN=slr0537 PE=3 SV=1	AT1G19600.1	blue	-1.07813	-0.956195	0.134647	0.090617	8.96991e-05	0.00020153	>0.05	>0.05
Ptp.4743.1.S1_at	Potri.013G032200	Probable serine/threonine-protein kinase At1g54610 OS=Arabidopsis thaliana GN=At1g54610 PE=1 SV=1	AT1G54610.3	blue	-0.666208	-0.501492	-0.999611	-0.641142	>0.05	>0.05	0.0381608	>0.05
Ptp.4744.1.A1_at	Potri.016G063100	40S ribosomal protein S28-2 OS=Arabidopsis thaliana GN=RPS28C PE=2 SV=1	AT5G64140.1	blue	-0.352203	-0.486081	-0.332232	-0.592308	>0.05	0.0300171	>0.05	0.00717539
Ptp.475.1.S1_s_at	Potri.005G020800	Syntaxin-43 OS=Arabidopsis thaliana GN=SYP43 PE=2 SV=2	AT3G05710.2	blue	-0.188364	-0.780996	-0.505613	-0.503335	>0.05	0.0013356	0.0276302	0.0168057
Ptp.4774.1.S1_at	Potri.006G192900	40S ribosomal protein S27-2 OS=Arabidopsis thaliana GN=RPS27B PE=2 SV=2	AT3G61110.1	blue	-1.20078	-1.72931	-2.20331	-2.99954	0.000813655	1.80474e-05	1.88328e-06	2.17693e-08
Ptp.479.1.A1_at	Potri.015G061800	Putative glycosyltransferase 3 OS=Arabidopsis thaliana GN=GT3 PE=2 SV=1	AT5G07720.1	blue	-0.559168	-0.710036	-0.262373	-0.571745	0.0248279	0.00621026	>0.05	0.0161497
Ptp.4802.1.S1_s_at	Potri.014G032400	Uncharacterized protein At1g47420, mitochondrial OS=Arabidopsis thaliana GN=At1g47420 PE=1 SV=1	AT1G47420.1	blue	-0.919062	-0.773295	-0.0409623	-0.27916	0.00186064	0.00475518	>0.05	>0.05
Ptp.4811.2.A1_at	Potri.001G151700	GATA transcription factor 26 OS=Arabidopsis thaliana GN=GATA26 PE=2 SV=1	AT4G17570.3	blue	-0.639066	-1.11384	-0.0396103	0.0860914	0.034287	0.00106064	>0.05	>0.05
Ptp.4815.1.S1_s_at	Potri.001G410700	Flavoprotein WrbA OS=Desulfovibrio magneticus (strain ATCC 700980 / DSM 13731 / RS-1) GN=wrbA PE=3 SV=1	AT4G27270.1	blue	-0.832413	-1.15834	-0.779328	-1.29574	0.000896793	2.99138e-05	0.00134409	4.72166e-06
Ptp.4823.1.S1_at	Potri.011G126400	Dynein light chain 1, cytoplasmic OS=Caenorhabditis elegans GN=dlc-1 PE=1 SV=1	AT4G27360.1	blue	0.583971	0.483728	2.06465	2.60695	0.0484533	>0.05	3.75472e-06	1.02592e-07
Ptp.4827.1.S1_a_at	Potri.005G222300	1-aminocyclopropane-1-carboxylate oxidase homolog 1 OS=Arabidopsis thaliana GN=At1g06620 PE=2 SV=1	AT1G06620.1	blue	2.59548	2.52297	-0.220958	-0.773037	5.44528e-06	6.2314e-06	>0.05	0.0406049
Ptp.486.1.A1_at	Potri.014G013300	Kinesin-related protein 11 OS=Dictyostelium discoideum GN=kif11 PE=3 SV=1	AT1G59540.1	blue	-0.814728	-0.404502	-1.08925	-0.999801	>0.05	>0.05	0.025077	0.023884
Ptp.4898.3.S1_at	Potri.003G085500	Beta-amylase 3, chloroplastic OS=Arabidopsis thaliana GN=BAM3 PE=1 SV=3	AT4G17090.1	blue	1.44444	1.12648	0.170721	0.51007	0.00207665	0.00846106	>0.05	>0.05
Ptp.4919.1.S1_at	Potri.002G069200	Cytochrome b-c1 complex subunit 6 OS=Solanum tuberosum PE=1 SV=2	AT1G15120.1	blue	-0.672536	-1.06765	-0.917837	-1.14068	0.00866421	0.000218254	0.00105059	6.26811e-05
Ptp.492.1.S1_s_at	Potri.015G126800	BAG family molecular chaperone regulator 7 OS=Arabidopsis thaliana GN=BAG7 PE=1 SV=1	AT5G62390.1	blue	-1.66498	-0.791481	-1.4765	-1.55765	0.0161999	>0.05	0.0358085	0.016519
Ptp.4925.1.S1_s_at	Potri.003G072600	Alanine aminotransferase 2, mitochondrial OS=Arabidopsis thaliana GN=ALAAT2 PE=2 SV=1	AT1G72330.1	blue	-1.12685	-1.11789	0.598788	0.568393	0.0039948	0.00333775	>0.05	>0.05
Ptp.495.1.A1_s_at	Potri.012G049300	Beta-glucosidase 44 OS=Arabidopsis thaliana GN=BGLU44 PE=2 SV=1	AT3G18080.1	blue	-0.429216	-0.275091	-0.969396	-1.25969	>0.05	>0.05	0.00560534	0.000339688
Ptp.4954.1.S1_at	Potri.014G066500	Transcription factor UNE10 OS=Arabidopsis thaliana GN=UNE10 PE=2 SV=1	AT4G00050.1	blue	0.965169	1.09325	0.477901	1.28798	0.0136155	0.00599094	>0.05	0.00112578
Ptp.4982.1.S1_s_at	Potri.004G163300	Arginine decarboxylase OS=Pisum sativum PE=2 SV=1	AT4G34710.2	blue	-2.05154	-2.47166	0.0192177	0.552702	0.000900356	0.000121212	>0.05	>0.05
Ptp.4997.2.A1_s_at	Potri.014G132300	WD repeat domain phosphoinositide-interacting protein 3 OS=Xenopus laevis GN=wdr45l PE=2 SV=1	AT3G62770.1	blue	-0.429318	-0.76247	-0.322644	-0.476473	>0.05	0.00415612	>0.05	0.04356
Ptp.5018.1.S1_s_at	Potri.005G077300	Ethylene-responsive transcription factor RAP2-4 OS=Arabidopsis thaliana GN=RAP2-4 PE=1 SV=1	AT1G78080.1	blue	-0.665386	-0.910981	-0.165281	0.185554	0.00558555	0.000407746	>0.05	>0.05
Ptp.5025.1.S1_at	Potri.002G136700	Putative dual specificity protein phosphatase DSP8 OS=Arabidopsis thaliana GN=DSP8 PE=2 SV=2	AT2G35680.1	blue	1.49989	1.56296	1.59317	1.09974	2.92285e-06	1.45991e-06	1.92889e-06	3.41949e-05
Ptp.5025.1.S1_s_at	Potri.002G136700	Putative dual specificity protein phosphatase DSP8 OS=Arabidopsis thaliana GN=DSP8 PE=2 SV=2	AT2G35680.1	blue	2.1026	2.28608	1.75513	1.3823	4.41802e-06	1.34257e-06	3.49974e-05	0.00013731
Ptp.5030.1.A1_at	Potri.002G084100	Long chain acyl-CoA synthetase 9, chloroplastic OS=Arabidopsis thaliana GN=LACS9 PE=2 SV=1	AT1G77590.1	blue	0.239562	0.327215	0.633664	0.814428	>0.05	>0.05	>0.05	0.0126348
Ptp.5030.1.A1_x_at	Potri.002G084100	Long chain acyl-CoA synthetase 9, chloroplastic OS=Arabidopsis thaliana GN=LACS9 PE=2 SV=1	AT1G77590.1	blue	0.426528	0.279703	0.586057	0.704643	>0.05	>0.05	0.0219648	0.00377506
Ptp.5031.1.S1_at	Potri.015G085700	Serine/threonine-protein kinase AFC2 OS=Arabidopsis thaliana GN=AFC2 PE=1 SV=1	AT4G24740.1	blue	1.14193	1.49426	1.14004	1.21615	8.74464e-05	3.74584e-06	8.4864e-05	1.71429e-05
Ptp.5041.2.S1_a_at	Potri.006G097600	GDP-mannose-dependent alpha-mannosyltransferase OS=Mycobacterium tuberculosis GN=mgtA PE=1 SV=1	AT5G01220.1	blue	2.71399	3.06977	2.6819	2.86502	2.59667e-06	4.90356e-07	3.80988e-06	6.89648e-07
Ptp.5041.2.S1_at	Potri.006G097600	GDP-mannose-dependent alpha-mannosyltransferase OS=Mycobacterium tuberculosis GN=mgtA PE=1 SV=1	AT5G01220.1	blue	2.41449	2.72799	2.85428	2.81021	2.75695e-06	5.24564e-07	4.90185e-07	2.4645e-07
Ptp.5043.1.S1_at	Potri.010G107300	Nudix hydrolase 17, mitochondrial OS=Arabidopsis thaliana GN=NUDT17 PE=2 SV=1	AT2G01670.1	blue	-4.31251	-3.99447	0.370709	0.337333	1.93259e-11	4.33815e-11	>0.05	>0.05
Ptp.5043.1.S1_s_at	Potri.010G107300	Nudix hydrolase 17, mitochondrial OS=Arabidopsis thaliana GN=NUDT17 PE=2 SV=1	AT2G01670.1	blue	-4.04776	-4.00515	-0.41767	0.240326	1.64182e-09	1.68226e-09	>0.05	>0.05
Ptp.5046.1.S1_at	Potri.015G058400	Glycerophosphoryl diester phosphodiesterase OS=Escherichia coli (strain K12) GN=glpQ PE=1 SV=2	AT1G74210.1	blue	1.61574	2.30246	1.63412	1.39011	0.012595	0.00101714	0.0136895	0.0200341
Ptp.5053.1.S1_at	Potri.009G057100	50S ribosomal protein L1, chloroplastic OS=Arabidopsis thaliana GN=RPL1 PE=1 SV=1	AT3G63490.1	blue	1.52619	1.29422	-0.534691	-0.83657	0.000336899	0.000968097	>0.05	0.0129294
Ptp.506.1.A1_at	Potri.001G440600	Gamma-soluble NSF attachment protein OS=Arabidopsis thaliana GN=GSNAP PE=2 SV=1	AT4G20410.1	blue	-0.737035	-0.629328	-0.515132	-0.670474	0.00499428	0.0110584	0.039725	0.00499708
Ptp.5070.1.S1_s_at	Potri.009G083300	Pathogenesis-related protein 1 OS=Arabidopsis thaliana GN=At2g14610 PE=1 SV=1	AT2G14610.1	blue	3.49861	3.18694	3.69063	3.62331	4.41802e-06	1.02674e-05	3.07064e-06	1.42819e-06
Ptp.5091.1.A1_at	Potri.004G153400	Ras-related protein Rab7 OS=Pisum sativum PE=2 SV=1	AT3G18820.1	blue	-0.858513	-1.03302	-0.0853432	-0.0297228	0.00362646	0.000679755	>0.05	>0.05
Ptp.5095.2.S1_a_at	Potri.006G248700	V-type proton ATPase 21 kDa proteolipid subunit OS=Homo sapiens GN=ATP6V0B PE=2 SV=1	AT2G25610.1	blue	-0.609747	-0.649874	-0.167226	-0.71286	0.0146109	0.00952291	>0.05	0.00338056
Ptp.5124.2.S1_a_at	Potri.014G016800	Interferon-related developmental regulator 1 OS=Sus scrofa GN=IFRD1 PE=2 SV=1	AT1G27760.3	blue	1.77523	1.71993	0.7545	0.694302	0.000604465	0.000541433	>0.05	>0.05
Ptp.5131.1.S1_at	Potri.017G052000	UDP-glycosyltransferase 85A2 OS=Arabidopsis thaliana GN=UGT85A2 PE=2 SV=1	AT1G22360.1	blue	-0.972336	-1.01327	-1.21497	-1.06262	>0.05	>0.05	0.0367807	0.0435573
Ptp.5132.1.S1_at	Potri.001G255100	Glucan endo-1,3-beta-glucosidase, basic vacuolar isoform OS=Hevea brasiliensis GN=HGN1 PE=1 SV=2	AT4G16260.1	blue	1.60761	1.71651	0.821088	0.866359	8.72794e-05	3.38144e-05	0.0145249	0.00564682
Ptp.5146.1.S1_at	Potri.005G146800	Mitochondrial outer membrane protein porin 2 OS=Arabidopsis thaliana GN=VDAC2 PE=1 SV=1	AT5G67500.1	blue	-0.438602	-0.803089	-0.263301	-1.14166	0.0339571	0.000697255	>0.05	1.33961e-05
Ptp.5148.2.S1_at	Potri.006G218900	NEDD4-binding protein 2 OS=Homo sapiens GN=N4BP2 PE=1 SV=2	AT2G26280.1	blue	0.370335	1.31315	1.49293	2.42868	>0.05	0.00832725	0.0045381	3.04963e-05
Ptp.5158.1.S1_x_at	Potri.004G003000	1-aminocyclopropane-1-carboxylate oxidase OS=Actinidia deliciosa GN=ACO PE=2 SV=1	AT1G05010.1	blue	1.66059	1.75631	-0.242738	0.045482	0.00013114	5.59664e-05	>0.05	>0.05
Ptp.517.1.S1_at	Potri.004G028900	Flavoprotein WrbA OS=Geobacter sp. (strain FRC-32) GN=wrbA PE=3 SV=1	AT4G27270.1	blue	-0.69315	-0.66419	-0.502871	-1.97402	>0.05	>0.05	>0.05	4.62904e-05
Ptp.5252.1.S1_at	Potri.003G091500	Mitochondrial carnitine/acylcarnitine carrier-like protein OS=Arabidopsis thaliana GN=BOU PE=1 SV=1	AT5G46800.1	blue	-0.74857	-1.13115	-0.0480033	-0.301407	0.0107955	0.000484101	>0.05	>0.05
Ptp.5261.1.S1_s_at	Potri.005G245800	24-methylenesterol C-methyltransferase 2 OS=Arabidopsis thaliana GN=SMT2 PE=1 SV=2	AT1G20330.1	blue	-0.593419	-0.58204	-0.58473	-0.896914	0.0391601	0.0434132	>0.05	0.00240881
Ptp.5261.2.S1_a_at	Potri.005G245800	24-methylenesterol C-methyltransferase 2 OS=Arabidopsis thaliana GN=SMT2 PE=1 SV=2	AT1G20330.1	blue	-1.00139	-1.15673	-0.557314	-1.75438	0.0061405	0.00184339	>0.05	2.38551e-05
Ptp.53.1.S1_at	Potri.009G031200	Triosephosphate isomerase, cytosolic OS=Petunia hybrida GN=TPIP1 PE=2 SV=1	AT3G55440.1	blue	-0.72197	-0.534135	-0.475994	-0.945288	0.00366858	0.0187002	0.0410726	0.000178844
Ptp.5308.1.S1_s_at	Potri.010G135100	Chaperonin 60 subunit beta 4, chloroplastic OS=Arabidopsis thaliana GN=CPN60B4 PE=1 SV=1	AT1G26230.1	blue	0.937409	0.948719	0.0874204	0.363854	0.0268832	0.0249455	>0.05	>0.05
Ptp.5310.1.S1_s_at	Potri.003G071200	40S ribosomal protein SA OS=Glycine max PE=2 SV=1	AT1G72370.2	blue	-0.69842	-0.924925	-0.483516	-1.32203	0.0128352	0.00184615	>0.05	4.41726e-05
Ptp.5321.1.S1_s_at	Potri.001G255100	Glucan endo-1,3-beta-glucosidase, basic vacuolar isoform OS=Hevea brasiliensis GN=HGN1 PE=1 SV=2	AT4G16260.1	blue	0.580632	1.05402	0.945187	1.01707	>0.05	0.0115811	0.026258	0.0100508
Ptp.5332.1.S1_at	Potri.014G017300	Zinc finger protein ZAT10 OS=Arabidopsis thaliana GN=ZAT10 PE=2 SV=1	AT1G27730.1	blue	-3.9987	-4.87564	0.796511	1.58877	2.11468e-07	1.43296e-08	>0.05	0.00119679
Ptp.5332.1.S1_x_at	Potri.014G017300	Zinc finger protein ZAT10 OS=Arabidopsis thaliana GN=ZAT10 PE=2 SV=1	AT1G27730.1	blue	-3.62274	-4.60183	0.922117	1.63656	2.37642e-07	9.55903e-09	0.0391911	0.000438944
Ptp.535.2.S1_at	Potri.002G252600	26S proteasome regulatory subunit 4 homolog A OS=Arabidopsis thaliana GN=RPT2A PE=2 SV=1	AT4G29040.1	blue	-0.662236	-0.488787	-0.959913	-1.01429	0.0181588	>0.05	0.00195632	0.000562098
Ptp.5356.1.S1_s_at	Potri.015G072600	Nucleobase-ascorbate transporter 6 OS=Arabidopsis thaliana GN=NAT6 PE=2 SV=2	AT5G62890.3	blue	-0.599006	-0.521478	-0.00693453	-0.670282	0.00880837	0.0174577	>0.05	0.0022974
Ptp.5389.1.S1_at	Potri.015G044500	Non-specific lipid-transfer protein 2 OS=Prunus armeniaca PE=1 SV=1	AT3G18280.1	blue	-0.875716	-0.793424	-0.503825	-0.352569	0.00329314	0.00504345	>0.05	>0.05
Ptp.5389.1.S1_x_at	Potri.015G044500	Non-specific lipid-transfer protein 2 OS=Prunus armeniaca PE=1 SV=1	AT3G18280.1	blue	-0.938291	-0.870876	-0.693243	-0.511844	0.00157581	0.00200122	0.0115776	0.035466
Ptp.5409.1.S1_at	Potri.017G101000	60S ribosomal protein L7a OS=Oryza sativa subsp. japonica GN=RPL7A PE=2 SV=1	AT3G62870.1	blue	-0.928187	-0.698108	-0.666159	-1.04266	0.0106526	0.0427817	>0.05	0.00293222
Ptp.5414.1.S1_at	Potri.010G193800	Pollen-specific protein SF3 OS=Helianthus annuus GN=SF3 PE=2 SV=1	AT3G55770.5	blue	-0.557291	-0.607907	-0.250949	-0.854505	0.0191691	0.0113544	>0.05	0.00060517
Ptp.5414.2.S1_s_at	Potri.008G063600	Pollen-specific protein SF3 OS=Helianthus annuus GN=SF3 PE=2 SV=1	AT3G55770.5	blue	-0.428564	-0.553077	-0.433419	-1.24416	>0.05	0.0194104	>0.05	1.88226e-05
Ptp.5429.2.S1_s_at	Potri.008G156300	40S ribosomal protein S3a OS=Cicer arietinum PE=2 SV=1	AT3G04840.1	blue	-1.31732	-0.58968	-0.613134	-1.6172	0.0160786	>0.05	>0.05	0.00273023
Ptp.5432.1.S1_at	Potri.014G083400	tRNA-splicing endonuclease subunit Sen2-2 OS=Arabidopsis thaliana GN=SEN2 PE=2 SV=1	AT5G60230.1	blue	-0.0345219	0.0651715	-0.827161	-0.978625	>0.05	>0.05	0.00317085	0.000378001
Ptp.5443.2.A1_at	Potri.011G015600	Pyrophosphate--fructose 6-phosphate 1-phosphotransferase subunit beta OS=Ricinus communis GN=PFP-BETA PE=3 SV=1	AT1G12000.1	blue	-0.283278	-0.657528	-0.122849	-0.865732	>0.05	>0.05	>0.05	0.0355131
Ptp.5444.1.S1_at	Potri.018G030700	GTP-binding nuclear protein Ran-3 OS=Arabidopsis thaliana GN=RAN3 PE=1 SV=2	AT5G55190.1	blue	-0.122137	-0.285921	-0.500672	-0.470926	>0.05	>0.05	0.00585977	0.00464863
Ptp.5444.1.S1_x_at	Potri.018G030700	GTP-binding nuclear protein Ran-3 OS=Arabidopsis thaliana GN=RAN3 PE=1 SV=2	AT5G55190.1	blue	-0.12251	-0.322516	-0.532938	-0.460014	>0.05	>0.05	0.00459542	0.00643048
Ptp.5451.1.S1_s_at	Potri.006G095000	Tubulin beta-1 chain OS=Lupinus albus GN=TUBB1 PE=3 SV=1	AT5G23860.2	blue	-0.984159	-1.18103	-0.0160383	-1.23292	0.00469966	0.000977576	>0.05	0.00037254
Ptp.5455.2.S1_at	Potri.001G211000	Uncharacterized protein At1g10890 OS=Arabidopsis thaliana GN=At1g10890 PE=1 SV=1	AT1G10890.1	blue	0.0485913	-0.0449826	0.763726	0.808384	>0.05	>0.05	0.0434039	0.0204089
Ptp.5495.1.S1_at	Potri.003G047700	Profilin-3 OS=Hevea brasiliensis PE=1 SV=1	AT4G29340.1	blue	-0.668557	-0.447308	-0.134675	-0.440644	0.00323786	0.0283267	>0.05	0.0234621
Ptp.5513.1.S1_s_at	Potri.010G191200	60S acidic ribosomal protein P0 OS=Glycine max PE=2 SV=1	AT3G09200.1	blue	-0.99337	-1.2478	-0.602774	-1.24064	0.00249187	0.000285895	0.0461277	0.00016191
Ptp.5545.1.S1_at	Potri.016G084400	60S ribosomal protein L4 OS=Prunus armeniaca GN=RPL4 PE=2 SV=1	AT3G09630.1	blue	-0.631106	-0.371562	-0.31884	-0.750873	>0.05	>0.05	>0.05	0.0361904
Ptp.5545.1.S1_s_at	Potri.016G084400	60S ribosomal protein L4 OS=Prunus armeniaca GN=RPL4 PE=2 SV=1	AT3G09630.1	blue	-1.03763	-0.724498	-0.437577	-0.909879	0.0159761	>0.05	>0.05	0.0229776
Ptp.5561.1.A1_at	Potri.011G048000	Epoxide hydrolase 2 OS=Mus musculus GN=Ephx2 PE=1 SV=2	AT3G51000.1	blue	-0.105074	-0.311849	-0.462178	-0.578576	>0.05	>0.05	>0.05	0.0116238
Ptp.557.1.A1_at	Potri.006G181500	60S ribosomal protein L11-2 OS=Arabidopsis thaliana GN=RPL11B PE=2 SV=2	AT5G45775.2	blue	-0.860353	-0.901125	-1.3622	-1.85498	0.0132698	0.0095034	0.000590058	1.26372e-05
Ptp.5570.1.S1_at	Potri.010G141900	GTP-binding protein SAR1A OS=Arabidopsis thaliana GN=SAR1A PE=2 SV=1	AT4G02080.1	blue	-0.673721	-0.747111	-0.514206	-1.54355	0.013631	0.00678446	>0.05	7.26869e-06
Ptp.5592.1.S1_at	Potri.017G113300	14-3-3-like protein OS=Lilium longiflorum PE=2 SV=1	AT3G02520.1	blue	-0.171972	-0.355682	-0.71626	-0.709372	>0.05	0.0300342	0.000321859	0.000143465
Ptp.5601.1.S1_at	Potri.012G096400	Elongation factor 1-delta 2 OS=Arabidopsis thaliana GN=At2g18110 PE=2 SV=1	AT2G18110.1	blue	-1.04197	-1.5339	-0.479665	-1.56881	0.00283115	8.0929e-05	>0.05	3.32288e-05
Ptp.5610.1.A1_at	Potri.009G148500	Probable ribosome biogenesis protein RLP24 OS=Arabidopsis thaliana GN=At2g44860 PE=2 SV=1	AT2G44860.2	blue	-0.728468	-0.979365	-0.375821	-0.598863	0.0170962	0.00249923	>0.05	0.0342767
Ptp.5614.1.S1_at	Potri.015G130000	40S ribosomal protein S13 OS=Glycine max GN=RPS13 PE=2 SV=1	AT4G00100.1	blue	-0.424772	-0.445846	-0.435435	-0.503099	0.0384015	0.0310395	0.0431364	0.01222
Ptp.5621.1.S1_s_at	Potri.014G053300	40S ribosomal protein S11 OS=Glycine max GN=RPS11 PE=2 SV=2	AT5G23740.1	blue	-0.66642	-0.892417	-0.729696	-1.35342	0.0112006	0.00139614	0.00724044	1.67456e-05
Ptp.5627.1.S1_at	Potri.008G051900	40S ribosomal protein S15a-1 OS=Arabidopsis thaliana GN=RPS15AA PE=2 SV=2	AT5G59850.1	blue	-0.320723	-1.0068	-1.11806	-1.40606	>0.05	0.000977576	0.0005267	2.44654e-05
Ptp.5633.1.S1_at	Potri.010G083200	40S ribosomal protein S3a OS=Cicer arietinum PE=2 SV=1	AT3G04840.1	blue	-0.770526	-0.504519	-0.721383	-1.37726	>0.05	>0.05	>0.05	0.00199817
Ptp.5633.1.S1_s_at	Potri.010G083200	40S ribosomal protein S3a OS=Cicer arietinum PE=2 SV=1	AT3G04840.1	blue	-0.536429	-0.625478	-0.872207	-1.11255	0.0482478	0.0244379	0.00420338	0.000273687
Ptp.5633.1.S1_x_at	Potri.010G083200	40S ribosomal protein S3a OS=Cicer arietinum PE=2 SV=1	AT3G04840.1	blue	-0.699433	-0.471279	-0.684264	-1.21542	>0.05	>0.05	>0.05	0.00133962
Ptp.5635.2.S1_at	Potri.015G027000	Reticulon-like protein B1 OS=Arabidopsis thaliana GN=RTNLB1 PE=1 SV=1	AT4G23630.1	blue	0.00494689	0.211283	0.769942	1.12934	>0.05	>0.05	0.00800257	0.000188359
Ptp.5645.1.S1_s_at	Potri.001G131000	60S ribosomal protein L13-1 OS=Arabidopsis thaliana GN=RPL13B PE=1 SV=1	AT3G49010.3	blue	-0.355691	-0.44268	-0.589001	-0.902613	>0.05	0.0394714	0.010896	0.000197673
Ptp.5645.3.A1_a_at	Potri.001G131000	60S ribosomal protein L13-1 OS=Arabidopsis thaliana GN=RPL13B PE=1 SV=1	AT3G49010.3	blue	-0.490458	-0.729905	-0.912158	-1.84528	>0.05	0.00742413	0.00199242	1.04913e-06
Ptp.5650.1.S1_s_at	Potri.017G054600	60S ribosomal protein L13a-4 OS=Arabidopsis thaliana GN=RPL13AD PE=2 SV=1	AT5G48760.2	blue	-0.522065	-0.710935	-0.808437	-1.27707	>0.05	0.012624	0.00714819	8.18719e-05
Ptp.5651.1.S1_s_at	Potri.016G033200	Tubulin beta-5 chain OS=Zea mays GN=TUBB5 PE=2 SV=1	AT5G12250.1	blue	-0.426458	-0.971118	-0.396659	-1.13401	>0.05	0.00589455	>0.05	0.00116776
Ptp.5658.1.S1_at	Potri.014G128800	60S ribosomal protein L22-2 OS=Arabidopsis thaliana GN=RPL22B PE=2 SV=1	AT3G05560.3	blue	-0.506072	-1.00564	-0.823345	-1.1585	0.0265294	0.000211424	0.00148198	2.84354e-05
Ptp.5658.1.S1_x_at	Potri.014G128800	60S ribosomal protein L22-2 OS=Arabidopsis thaliana GN=RPL22B PE=2 SV=1	AT3G05560.3	blue	-0.65783	-0.980479	-0.859587	-1.24585	0.00611648	0.000218351	0.00088408	1.096e-05
Ptp.566.1.A1_at	Potri.008G197700	Prolyl 4-hydroxylase subunit alpha-1 OS=Rattus norvegicus GN=P4ha1 PE=2 SV=2	AT5G18900.1	blue	-0.431805	-0.309124	-0.128703	-0.57159	>0.05	>0.05	>0.05	0.0264726
Ptp.5674.2.S1_s_at	Potri.014G017200	Adenine phosphoribosyltransferase 1, chloroplastic OS=Arabidopsis thaliana GN=APT1 PE=1 SV=2	AT1G27450.1	blue	-0.609914	-0.90015	-0.354886	-0.660865	0.0162003	0.00114038	>0.05	0.00646984
Ptp.5679.1.S1_at	Potri.015G056300	Protein Asterix OS=Arabidopsis thaliana GN=At5g07960 PE=2 SV=1	AT5G07960.1	blue	-0.667117	-0.762868	-0.442016	-1.08031	0.013631	0.00560262	>0.05	0.000212154
Ptp.5683.1.S1_s_at	Potri.011G148100	Probable cinnamyl alcohol dehydrogenase 1 OS=Arabidopsis thaliana GN=CAD1 PE=2 SV=1	AT1G72680.1	blue	-1.52212	-1.12227	0.423487	0.498711	0.000838155	0.00568658	>0.05	>0.05
Ptp.5699.1.S1_at	Potri.010G194200	60S ribosomal protein L35a-1 OS=Arabidopsis thaliana GN=RPL35AA PE=3 SV=1	AT1G07070.1	blue	-1.04563	-1.36098	-0.754286	-1.34372	0.00122139	8.24906e-05	0.0110472	4.82468e-05
Ptp.5704.1.S1_at	Potri.014G029900	UDP-glucuronate:xylan alpha-glucuronosyltransferase 2 OS=Arabidopsis thaliana GN=GUX2 PE=2 SV=1	AT4G33330.1	blue	-1.41766	-0.959881	-0.946276	-1.96842	0.00740561	0.0493125	>0.05	0.000303009
Ptp.5714.1.S1_at	Potri.015G081300	High affinity nitrate transporter 2.5 OS=Arabidopsis thaliana GN=NRT2.5 PE=2 SV=1	AT1G12940.1	blue	-1.85499	-2.63024	0.857748	1.1292	0.0122667	0.00101814	>0.05	>0.05
Ptp.5719.1.S1_at	Potri.004G033600	Sugar carrier protein C OS=Ricinus communis GN=STC PE=2 SV=1	AT1G11260.1	blue	-0.5914	-1.02679	-0.325331	-0.661511	>0.05	0.00293311	>0.05	0.0298056
Ptp.5736.1.S1_at	Potri.002G257700	Acid phosphatase 1 OS=Solanum lycopersicum GN=APS1 PE=2 SV=1	AT1G04040.1	blue	-2.19555	-0.967435	-1.46021	-2.24425	0.000735094	>0.05	0.0120403	0.000223825
Ptp.5749.1.S1_a_at	Potri.008G171600	Pre-mRNA-processing factor 19 homolog 2 OS=Arabidopsis thaliana GN=PRP19B PE=1 SV=3	AT2G33340.2	blue	-0.0389233	-0.41759	-0.374012	-0.523113	>0.05	>0.05	>0.05	0.0204123
Ptp.5768.2.S1_a_at	Potri.004G202800	60S ribosomal protein L10a-2 OS=Arabidopsis thaliana GN=RPL10AB PE=2 SV=1	AT2G27530.2	blue	-0.81118	-0.838727	-0.915843	-1.32929	>0.05	0.0492417	0.041239	0.0024528
Ptp.5773.1.S1_at	Potri.016G111000	Probable anion transporter 3, chloroplastic OS=Arabidopsis thaliana GN=ANTR3 PE=2 SV=2	AT2G38060.1	blue	-0.177764	-0.172622	0.172871	-0.507399	>0.05	>0.05	>0.05	0.0213805
Ptp.5776.1.S1_a_at	Potri.011G007100	Peroxisomal membrane protein PMP22 OS=Arabidopsis thaliana GN=PMP22 PE=1 SV=1	AT4G04470.1	blue	-0.632076	-0.766287	-0.807826	-1.09664	0.0442258	0.0178622	0.0166853	0.00103734
Ptp.5776.1.S1_s_at	Potri.011G007100	Peroxisomal membrane protein PMP22 OS=Arabidopsis thaliana GN=PMP22 PE=1 SV=1	AT4G04470.1	blue	-0.672867	-0.812824	-1.02488	-1.36924	0.0340208	0.0128185	0.00365096	0.000151435
Ptp.5785.1.S1_s_at	Potri.017G059000	Glycine-rich RNA-binding protein 2, mitochondrial OS=Arabidopsis thaliana GN=GRP2 PE=1 SV=1	AT4G13850.4	blue	-0.171075	-0.553239	-0.391438	-0.767931	>0.05	0.0183922	>0.05	0.00138895
Ptp.5792.1.S1_at	Potri.018G020900	Probable CCR4-associated factor 1 homolog 7 OS=Arabidopsis thaliana GN=CAF1-7 PE=2 SV=2	AT2G32070.1	blue	-0.631557	-0.650916	-0.591516	-0.851001	0.0269645	0.022804	0.0450141	0.00299202
Ptp.580.1.A1_s_at	Potri.005G144600	Aspartic proteinase-like protein 2 OS=Arabidopsis thaliana GN=At1g65240 PE=1 SV=2	AT5G43100.1	blue	-0.225376	-0.0236218	-1.2143	-1.6244	>0.05	>0.05	0.000262911	6.02937e-06
Ptp.5805.1.S1_at	Potri.011G111400	Ubiquitin-conjugating enzyme E2 35 OS=Arabidopsis thaliana GN=UBC35 PE=1 SV=1	AT1G78870.2	blue	-0.807376	-1.03794	-0.437449	-0.298757	0.00112877	8.63511e-05	0.0475687	>0.05
Ptp.5810.1.S1_s_at	Potri.008G026400	Glucomannan 4-beta-mannosyltransferase 9 OS=Arabidopsis thaliana GN=CSLA9 PE=2 SV=1	AT5G03760.1	blue	-1.3133	-1.21158	1.19524	0.662188	0.00886011	0.0126027	0.0171161	>0.05
Ptp.5819.1.S1_at	Potri.006G086400	Oxysterol-binding protein-related protein 3B OS=Arabidopsis thaliana GN=ORP3B PE=2 SV=1	AT3G09300.1	blue	-1.2687	-1.0201	0.0438574	-0.108222	0.00331985	0.0107508	>0.05	>0.05
Ptp.5821.1.S1_at	Potri.007G126600	Probable glutathione peroxidase 2 OS=Arabidopsis thaliana GN=GPX2 PE=1 SV=1	AT2G31570.1	blue	-1.77448	-2.04745	-1.03952	-0.935445	4.64254e-05	7.7746e-06	0.00423623	0.00444886
Ptp.5826.1.S1_at	Potri.009G092700	Thioredoxin domain-containing protein 9 homolog OS=Arabidopsis thaliana GN=At2g18990 PE=2 SV=1	AT2G18990.1	blue	-0.714798	-0.862064	-0.304007	-0.503251	0.0050222	0.00102555	>0.05	0.0242058
Ptp.5838.1.S1_at	Potri.002G035700	60S ribosomal protein L14-2 OS=Arabidopsis thaliana GN=RPL14B PE=2 SV=1	AT4G27090.1	blue	-0.871014	-1.16505	-0.945121	-1.20669	0.01131	0.00144102	0.00781202	0.000613484
Ptp.5838.1.S1_s_at	Potri.002G035700	60S ribosomal protein L14-2 OS=Arabidopsis thaliana GN=RPL14B PE=2 SV=1	AT4G27090.1	blue	-0.734885	-0.638531	-0.796231	-1.24558	0.0181443	0.0350578	0.013864	0.000235219
Ptp.584.1.A1_at	Potri.014G140300	Probable xyloglucan endotransglucosylase/hydrolase protein 5 OS=Arabidopsis thaliana GN=XTH5 PE=2 SV=1	AT5G13870.1	blue	-1.48389	-1.1246	-1.78169	-2.1591	>0.05	>0.05	0.0295638	0.00537119
Ptp.5846.1.S1_s_at	Potri.004G118800	40S ribosomal protein S19-3 OS=Arabidopsis thaliana GN=RPS19C PE=2 SV=1	AT5G61170.1	blue	-0.525387	-1.01448	-1.10024	-1.84563	0.0356761	0.000486129	0.000319993	6.62279e-07
Ptp.5847.1.S1_at	Potri.011G139500	Ubiquitin thioesterase OTU1 OS=Dictyostelium discoideum GN=yod1 PE=3 SV=1	AT1G50670.1	blue	0.436701	0.877478	0.842921	0.479842	>0.05	0.0106847	0.0168239	>0.05
Ptp.5856.1.S1_s_at	Potri.015G032600	Calmodulin OS=Solanum lycopersicum GN=CALM1 PE=2 SV=2	AT5G37780.1	blue	0.206803	-0.348017	-1.0595	-0.934531	>0.05	>0.05	0.000455937	0.000557685
Ptp.5858.1.S1_at	Potri.012G056900	NADH dehydrogenase [ubiquinone] 1 beta subcomplex subunit 10-B OS=Arabidopsis thaliana GN=At3g18410 PE=2 SV=1	AT3G18410.2	blue	-0.494815	-0.89739	-0.61554	-0.889125	0.0224393	0.000344704	0.00768528	0.000204771
Ptp.5861.1.S1_s_at	Potri.006G222800	Phytanoyl-CoA dioxygenase domain-containing protein 1 OS=Homo sapiens GN=PHYHD1 PE=1 SV=2	AT2G01490.1	blue	-0.670061	-0.852325	0.213007	0.369567	0.0105071	0.00188758	>0.05	>0.05
Ptp.5871.1.S1_at	Potri.004G074900	Isocitrate dehydrogenase [NADP] OS=Nicotiana tabacum PE=2 SV=1	AT1G65930.1	blue	-0.707217	-1.12431	-0.804841	-1.18547	0.0252629	0.00128622	0.0154848	0.000458996
Ptp.5880.1.S1_at	Potri.003G087500	Vacuolar protein sorting-associated protein 55 homolog OS=Arabidopsis thaliana GN=At1g32410 PE=2 SV=1	AT1G32410.5	blue	0.14811	-0.380592	-0.281528	-0.74438	>0.05	>0.05	>0.05	0.0176799
Ptp.597.1.A1_s_at	Potri.007G064000	Isocitrate dehydrogenase [NAD] regulatory subunit 1, mitochondrial OS=Arabidopsis thaliana GN=IDH1 PE=1 SV=2	AT4G35260.1	blue	-0.563178	-1.2463	0.108098	-0.0570984	0.0263171	7.67859e-05	>0.05	>0.05
Ptp.5973.1.S1_s_at	Potri.004G047600	Ethylene-responsive transcription factor 4 OS=Nicotiana tabacum GN=ERF4 PE=1 SV=1	AT5G44210.1	blue	-1.79178	-2.14337	-0.102708	-0.0273036	2.68444e-05	2.79345e-06	>0.05	>0.05
Ptp.5974.1.S1_s_at	Potri.005G244700	Probable nucleoredoxin 2 OS=Oryza sativa subsp. japonica GN=Os01g0794400 PE=2 SV=1	AT1G60420.1	blue	0.860674	0.502317	0.380391	0.619755	0.00458949	>0.05	>0.05	0.0192767
Ptp.5982.1.S1_at	Potri.018G032100	Probable histone H2A variant 3 OS=Arabidopsis thaliana GN=At1g52740 PE=1 SV=1	AT1G52740.1	blue	-0.852031	-0.832583	-0.299632	-0.475328	0.00276086	0.00248377	>0.05	0.0467792
Ptp.5984.1.S1_s_at	Potri.006G232900	Vacuolar-processing enzyme OS=Citrus sinensis PE=2 SV=1	AT4G32940.1	blue	-1.04825	-1.19604	-0.958093	-0.903628	0.000787535	0.000169808	0.00142793	0.00103962
Ptp.5987.1.A1_at	Potri.007G022700	Soluble inorganic pyrophosphatase OS=Solanum tuberosum GN=PPA PE=2 SV=1	AT1G01050.1	blue	1.15084	0.740405	1.1291	1.18572	1.65804e-05	0.000812243	2.13287e-05	4.85993e-06
Ptp.5992.1.S1_at	Potri.001G379000	Heme-binding protein 2 OS=Homo sapiens GN=HEBP2 PE=1 SV=1	AT1G17100.1	blue	2.26036	2.99524	1.66354	1.69988	0.000402026	1.84886e-05	0.00411648	0.00168989
Ptp.5996.2.S1_s_at	Potri.010G058100	Proteasome subunit beta type-5-B OS=Arabidopsis thaliana GN=PBE2 PE=1 SV=1	AT3G26340.1	blue	-0.464672	-0.594832	-0.4313	-0.75798	0.0197116	0.00429719	0.0347438	0.000379124
Ptp.6022.1.S1_s_at	Potri.004G174200	Proteasome subunit alpha type-7 OS=Solanum lycopersicum GN=PAD1 PE=2 SV=1	AT3G51260.1	blue	-0.803422	-1.07174	-0.544368	-1.08859	0.0042131	0.000341583	0.0403699	0.000162188
Ptp.604.1.S1_at	Potri.015G063600	Protein IQ-DOMAIN 31 OS=Arabidopsis thaliana GN=IQD31 PE=1 SV=1	AT1G74690.1	blue	-0.517313	-0.286549	-0.758158	-0.913021	>0.05	>0.05	0.0243747	0.0043483
Ptp.6052.1.S1_s_at	Potri.008G196800	Inorganic pyrophosphatase 1 OS=Arabidopsis thaliana GN=PS2 PE=1 SV=1	AT1G73010.1	blue	4.44731	3.83716	4.41547	4.22056	3.04391e-11	1.62985e-10	4.95453e-11	6.65392e-11
Ptp.6068.1.S1_s_at	Potri.003G003400	Non-lysosomal glucosylceramidase OS=Homo sapiens GN=GBA2 PE=1 SV=2	AT5G49900.1	blue	-1.39028	-1.43057	-0.125374	0.119455	0.00466998	0.0030736	>0.05	>0.05
Ptp.6082.1.S1_at	Potri.012G042200	Purple acid phosphatase 17 OS=Arabidopsis thaliana GN=PAP17 PE=2 SV=1	AT3G17790.1	blue	5.78569	6.12878	4.11592	3.89179	2.41332e-10	1.06271e-10	3.77748e-08	3.66674e-08
Ptp.6092.1.S1_at	Potri.005G048200	Cysteine synthase OS=Citrullus lanatus PE=1 SV=1	AT5G28020.6	blue	-0.461463	-0.457945	-0.595703	-0.741414	>0.05	>0.05	0.0287548	0.00430429
Ptp.610.1.S1_at	Potri.001G117900	Probable calcium-binding protein CML13 OS=Arabidopsis thaliana GN=CML13 PE=1 SV=1	AT1G12310.1	blue	-0.704484	-0.233518	-0.226981	-0.85884	0.0209178	>0.05	>0.05	0.00421537
Ptp.6142.1.S1_at	Potri.003G098200	Guanine nucleotide-binding protein alpha-2 subunit OS=Glycine max GN=GPA2 PE=2 SV=1	AT1G31930.3	blue	-1.43628	-1.53978	-0.714859	-0.504079	0.00883382	0.00498512	>0.05	>0.05
Ptp.617.1.S1_at	Potri.004G181700	Expansin-like A2 OS=Arabidopsis thaliana GN=EXLA2 PE=2 SV=1	AT4G38400.1	blue	-0.513404	-1.08242	-0.210656	-0.789108	>0.05	0.00694248	>0.05	0.0303547
Ptp.6177.1.S1_at	Potri.009G106200	Peptidyl-prolyl cis-trans isomerase CYP40 OS=Arabidopsis thaliana GN=CYP40 PE=2 SV=1	AT2G15790.1	blue	-1.14762	-0.939597	-1.67975	-1.87299	0.0065001	0.0178057	0.000374012	5.512e-05
Ptp.618.1.A1_at	Potri.018G037900	La protein homolog OS=Saccharomyces cerevisiae (strain ATCC 204508 / S288c) GN=LHP1 PE=1 SV=2	AT4G32720.2	blue	-0.431989	-0.32864	-0.816384	-0.905765	>0.05	>0.05	0.0106942	0.00275519
Ptp.6191.1.S1_at	Potri.016G043600	Probable calcium-binding protein CML49 OS=Arabidopsis thaliana GN=CML49 PE=2 SV=1	AT3G10300.3	blue	-1.1792	-1.25986	-0.141526	0.11751	0.00169814	0.000734278	>0.05	>0.05
Ptp.6200.1.S1_at	Potri.011G077200	Eukaryotic translation initiation factor 4E-1 OS=Zea mays PE=2 SV=1	AT4G18040.1	blue	-0.998652	-0.755477	-0.993022	-1.74942	0.00530274	0.0227482	0.00568145	1.91072e-05
Ptp.6204.2.S1_at	Potri.018G097500	Preprotein translocase subunit SCY1, chloroplastic OS=Arabidopsis thaliana GN=SCY1 PE=1 SV=2	AT2G18710.1	blue	0.673275	0.64788	0.432682	0.701208	0.0173174	0.0202139	>0.05	0.00928642
Ptp.621.2.S1_a_at	Potri.012G042100	Transcription repressor KAN1 OS=Arabidopsis thaliana GN=KAN1 PE=1 SV=1	AT5G16560.1	blue	-1.26279	-1.293	-0.89602	-0.977409	0.0012724	0.000735707	0.0124054	0.00362539
Ptp.6210.1.S1_at	Potri.001G147300	Phosphorylated carbohydrates phosphatase TM_1254 OS=Thermotoga maritima (strain ATCC 43589 / MSB8 / DSM 3109 / JCM 10099) GN=TM_1254 PE=1 SV=1	AT2G38740.1	blue	1.98681	1.86362	1.97773	2.36503	2.1301e-05	3.25669e-05	2.37066e-05	1.39306e-06
Ptp.6210.1.S1_s_at	Potri.001G147300	Phosphorylated carbohydrates phosphatase TM_1254 OS=Thermotoga maritima (strain ATCC 43589 / MSB8 / DSM 3109 / JCM 10099) GN=TM_1254 PE=1 SV=1	AT2G38740.1	blue	2.37664	2.44486	2.14429	2.24912	2.05134e-06	1.1932e-06	7.99885e-06	1.87806e-06
Ptp.6212.1.S1_s_at	Potri.005G178500	Acetyltransferase At1g77540 OS=Arabidopsis thaliana GN=At1g77540 PE=1 SV=2	AT1G77540.1	blue	0.0475651	0.116706	0.689448	0.532767	>0.05	>0.05	0.00593588	0.0162676
Ptp.6230.1.S1_at	Potri.002G014300	Alpha-amylase OS=Vigna mungo GN=AMY1.1 PE=2 SV=1	AT1G76130.1	blue	0.0489463	0.169435	2.43216	3.28347	>0.05	>0.05	3.82416e-06	4.93064e-08
Ptp.626.1.S1_a_at	Potri.002G202800	60S ribosomal protein L18-2 OS=Arabidopsis thaliana GN=RPL18B PE=1 SV=2	AT3G05590.1	blue	-0.68118	-1.07914	-0.842416	-1.26724	0.0146265	0.00053212	0.0045381	6.61664e-05
Ptp.6284.1.S1_at	Potri.008G069400	Zinc finger CCCH domain-containing protein 29 OS=Arabidopsis thaliana GN=At2g40140 PE=2 SV=1	AT2G40140.2	blue	-3.81916	-3.67367	0.112715	0.363365	3.21458e-10	5.25642e-10	>0.05	>0.05
Ptp.6291.1.S1_at	Potri.017G101600	DUF246 domain-containing protein At1g04910 OS=Arabidopsis thaliana GN=At1g04910 PE=1 SV=1	AT3G30300.1	blue	-0.346455	-0.248872	-1.15344	-1.4789	>0.05	>0.05	0.00259026	0.000144277
Ptp.6311.2.S1_at	Potri.002G219200	Eukaryotic translation initiation factor 1A OS=Onobrychis viciifolia PE=2 SV=2	AT2G04520.1	blue	-1.23291	0.00718121	-0.529563	-0.805439	0.00102673	>0.05	>0.05	0.00966855
Ptp.6313.1.S1_s_at	Potri.009G139400	Serine/threonine-protein kinase HT1 OS=Arabidopsis thaliana GN=HT1 PE=1 SV=1	AT4G38470.1	blue	1.19912	1.38245	1.04005	1.07595	0.0017263	0.000381656	0.00452523	0.00171723
Ptp.6320.1.S1_s_at	Potri.006G181500	60S ribosomal protein L11-2 OS=Arabidopsis thaliana GN=RPL11B PE=2 SV=2	AT5G45775.2	blue	-0.446457	-0.54737	-0.936937	-1.72826	>0.05	0.0349113	0.00159165	1.99864e-06
Ptp.6326.1.S1_at	Potri.003G155200	Vacuolar-sorting receptor 6 OS=Arabidopsis thaliana GN=VSR6 PE=2 SV=3	AT1G30900.1	blue	-0.583489	-0.855958	-0.838203	-0.987663	>0.05	>0.05	>0.05	0.0265125
Ptp.6335.2.A1_a_at	Potri.014G067300	Methionine aminopeptidase 1A OS=Arabidopsis thaliana GN=MAP1A PE=2 SV=1	AT2G45240.1	blue	-0.194553	-0.123905	-0.605135	-0.837631	>0.05	>0.05	0.0201141	0.00116176
Ptp.6341.1.S1_s_at	Potri.016G113200	CMP-sialic acid transporter 4 OS=Arabidopsis thaliana GN=At4g35335 PE=2 SV=1	AT4G35335.1	blue	-0.720741	-0.40412	-0.636028	-1.22075	0.0106931	>0.05	0.0246526	9.36746e-05
Ptp.6355.2.S1_at	Potri.008G063200	60S ribosomal protein L35a-1 OS=Arabidopsis thaliana GN=RPL35AA PE=3 SV=1	AT1G07070.1	blue	-0.125631	-0.835372	-0.637767	-1.00823	>0.05	0.00259329	0.0180993	0.000325783
Ptp.6374.1.S1_a_at	Potri.001G274300	10 kDa chaperonin OS=Arabidopsis thaliana GN=CPN10 PE=2 SV=1	AT1G14980.1	blue	-0.978771	-1.43172	-0.894497	-1.4857	0.00456527	0.000169089	0.00824907	6.22275e-05
Ptp.6379.1.S1_s_at	Potri.007G030700	BES1/BZR1 homolog protein 2 OS=Arabidopsis thaliana GN=BEH2 PE=1 SV=1	AT1G75080.2	blue	-1.21334	-0.943971	0.0152026	0.028699	8.85279e-05	0.000629212	>0.05	>0.05
Ptp.6384.2.S1_at	Potri.002G124100	WUSCHEL-related homeobox 4 OS=Arabidopsis thaliana GN=WOX4 PE=2 SV=1	AT1G46480.1	blue	-0.0367796	-0.238461	-0.458964	-0.542197	>0.05	>0.05	0.0462373	0.0117653
Ptp.639.1.S1_at	Potri.013G084500	Acyl carrier protein 2, mitochondrial OS=Arabidopsis thaliana GN=MTACP2 PE=1 SV=1	AT1G65290.1	blue	-0.722941	-0.51449	-0.414639	-0.713293	0.00977305	>0.05	>0.05	0.00641108
Ptp.6393.1.S1_at	Potri.017G092000	UDP-glucose 6-dehydrogenase OS=Glycine max PE=2 SV=1	AT3G29360.2	blue	-0.880028	-1.17275	0.0201409	-0.511781	0.0286977	0.00558256	>0.05	>0.05
Ptp.6410.1.S1_at	Potri.018G131000	50S ribosomal protein L36 OS=Lactobacillus reuteri (strain JCM 1112) GN=rpmJ PE=3 SV=1	AT5G20180.2	blue	-0.658972	-0.923391	0.209524	-0.2162	0.00377076	0.000189276	>0.05	>0.05
Ptp.6414.1.S1_at	Potri.009G148800	Arogenate dehydratase/prephenate dehydratase 6, chloroplastic OS=Arabidopsis thaliana GN=ADT6 PE=1 SV=1	AT1G08250.1	blue	-1.35917	-1.09827	-0.00121543	-0.407701	5.35329e-05	0.000289542	>0.05	>0.05
Ptp.6417.1.S1_s_at	Potri.016G110200	Reticulon-like protein B12 OS=Arabidopsis thaliana GN=RTNLB12 PE=2 SV=1	AT3G54120.1	blue	-0.574787	-0.832674	-0.311147	-1.19188	0.00832792	0.000450261	>0.05	7.60441e-06
Ptp.6432.1.S1_at	Potri.018G102400	ADIPOR-like receptor CG5315 OS=Drosophila melanogaster GN=CG5315 PE=2 SV=2	AT4G30850.2	blue	-0.720299	0.0902746	0.129207	0.216816	0.0170734	>0.05	>0.05	>0.05
Ptp.6445.1.A1_at	Potri.006G090700	Uncharacterized protein At2g39795, mitochondrial OS=Arabidopsis thaliana GN=At2g39795 PE=1 SV=1	AT5G02050.1	blue	-1.28908	-1.33755	-0.918202	-0.692043	0.0176598	0.0138517	>0.05	>0.05
Ptp.6447.1.S1_s_at	Potri.006G090300	Mannose-1-phosphate guanylyltransferase 1 OS=Arabidopsis thaliana GN=CYT1 PE=1 SV=1	AT2G39770.2	blue	-0.692676	-1.19417	-0.136488	-0.390493	0.013805	0.000228979	>0.05	>0.05
Ptp.6452.1.S1_s_at	Potri.003G101600	Cyclin-dependent kinase F-4 OS=Oryza sativa subsp. japonica GN=CDKF-4 PE=2 SV=1	AT4G19110.1	blue	0.211586	0.192336	0.517791	0.878538	>0.05	>0.05	>0.05	0.0294003
Ptp.6456.1.S1_at	Potri.014G121000	Protein PROLIFERA OS=Arabidopsis thaliana GN=PRL PE=1 SV=2	AT4G02060.2	blue	-0.92681	-1.00966	-2.33887	-3.00292	0.0418422	0.028741	7.82534e-05	2.41392e-06
Ptp.646.1.S1_a_at	Potri.001G424900	Ribosomal protein S14, mitochondrial OS=Oenothera berteriana GN=RPS14 PE=3 SV=2	AT2G34520.1	blue	-0.819419	-1.01431	-0.786221	-1.35727	0.00209005	0.000257212	0.00262502	7.89601e-06
Ptp.6487.1.S1_x_at	Potri.001G004600	Tubulin alpha-6 chain OS=Zea mays GN=TUBA6 PE=2 SV=1	AT5G19780.1	blue	-0.566768	-0.409985	-0.744374	-0.818991	>0.05	>0.05	0.028954	0.00987527
Ptp.6489.2.S1_s_at	Potri.004G188700	Cytochrome b-c1 complex subunit 9 OS=Solanum tuberosum PE=1 SV=1	AT3G52730.1	blue	-0.390284	-1.10898	-0.979447	-1.32071	>0.05	0.000565486	0.00193123	6.21772e-05
Ptp.652.1.S1_s_at	Potri.012G128600	40S ribosomal protein S13-2 OS=Arabidopsis thaliana GN=RPS13B PE=2 SV=1	AT4G00100.1	blue	-0.482974	-0.694348	-0.835362	-1.30444	>0.05	0.00822152	0.00296835	2.55865e-05
Ptp.6521.1.S1_at	Potri.009G168500	Monosaccharide-sensing protein 2 OS=Arabidopsis thaliana GN=MSSP2 PE=2 SV=2	AT4G35300.4	blue	-0.597831	-0.537588	-0.770398	-1.0373	0.0297655	0.0478599	0.00910396	0.000474264
Ptp.653.1.S1_s_at	Potri.016G073100	Ubiquitin-conjugating enzyme E2 variant 1D OS=Arabidopsis thaliana GN=UEV1D PE=1 SV=1	AT3G52560.1	blue	-0.29709	-0.500934	-0.41665	-0.555259	>0.05	0.0100648	0.0339389	0.00336238
Ptp.6552.1.S1_at	Potri.007G000200	Mitochondrial import receptor subunit TOM40 homolog 1 OS=Arabidopsis thaliana GN=TOM40-1 PE=1 SV=3	AT3G20000.1	blue	-0.108963	-0.384589	-0.384643	-0.484444	>0.05	>0.05	>0.05	0.0216627
Ptp.6557.1.A1_s_at	Potri.008G027100	Pyruvate kinase, cytosolic isozyme OS=Glycine max PE=2 SV=1	AT3G52990.1	blue	0.190101	0.0969054	0.785358	1.03194	>0.05	>0.05	0.0117413	0.000825079
Ptp.6572.1.S1_at	Potri.006G036500	Serine carboxypeptidase-like 45 OS=Arabidopsis thaliana GN=SCPL45 PE=2 SV=1	AT1G28110.2	blue	-0.838816	-0.9952	-1.45098	-1.10677	0.0172043	0.00588319	0.000419326	0.00170261
Ptp.660.1.S1_at	Potri.005G141800	F-box protein SKIP2 OS=Arabidopsis thaliana GN=SKIP2 PE=1 SV=1	AT5G67250.1	blue	-3.25815	-3.83287	0.513828	0.637372	1.16732e-06	1.26146e-07	>0.05	>0.05
Ptp.6619.1.S1_s_at	Potri.010G006800	Ethylene-responsive transcription factor RAP2-3 OS=Arabidopsis thaliana GN=RAP2-3 PE=1 SV=2	AT3G16770.1	blue	-2.1968	-1.83992	-0.287656	0.560422	3.34839e-05	0.000141987	>0.05	>0.05
Ptp.6624.1.S1_at	Potri.001G247700	Proliferating cell nuclear antigen OS=Nicotiana tabacum GN=PCNA PE=2 SV=1	AT2G29570.1	blue	-0.621367	-0.367105	-1.37045	-1.7821	0.0415558	>0.05	0.000281059	8.53383e-06
Ptp.6643.1.S1_at	Potri.008G131500	Probable ADP-ribosylation factor GTPase-activating protein AGD13 OS=Arabidopsis thaliana GN=AGD13 PE=2 SV=1	AT1G70790.1	blue	0.0566084	0.151568	1.64317	1.92006	>0.05	>0.05	0.000349918	3.19049e-05
Ptp.6656.1.S1_s_at	Potri.008G088300	Expansin-A1 OS=Arabidopsis thaliana GN=EXPA1 PE=2 SV=1	AT1G69530.2	blue	-0.638926	-0.688361	-1.21891	-2.09602	>0.05	0.0492273	0.00220499	6.49581e-06
Ptp.6662.1.S1_at	Potri.012G024300	Ubiquitin-60S ribosomal protein L40 OS=Brassica rapa PE=2 SV=2	AT3G52590.1	blue	-1.05503	-1.40018	-0.896836	-1.43467	0.000806538	4.23226e-05	0.0025519	1.61279e-05
Ptp.6662.1.S1_x_at	Potri.012G024300	Ubiquitin-60S ribosomal protein L40 OS=Brassica rapa PE=2 SV=2	AT3G52590.1	blue	-0.957371	-1.27804	-0.87545	-1.47029	0.00126778	6.84717e-05	0.00226479	8.47419e-06
Ptp.6668.1.S1_at	Potri.014G168700	Acetyl-CoA acetyltransferase, cytosolic 1 OS=Arabidopsis thaliana GN=AAT1 PE=2 SV=1	AT5G48230.2	blue	-1.16694	-1.21178	-0.306843	-0.622432	0.0014554	0.000764987	>0.05	0.0381175
Ptp.6674.1.S1_at	Potri.002G196300	Protein fat-free homolog OS=Xenopus tropicalis GN=ffr PE=2 SV=1	AT4G02030.1	blue	-0.24361	-0.423308	-0.618403	-0.657355	>0.05	>0.05	0.0143032	0.00526615
Ptp.6678.1.S1_at	Potri.006G154400	DeSI-like protein At4g17486 OS=Arabidopsis thaliana GN=At4g17486 PE=2 SV=1	AT4G17486.1	blue	-0.442752	-0.408803	-0.385128	-0.600488	0.0472311	>0.05	>0.05	0.0071598
Ptp.6685.1.S1_at	Potri.014G117000	Myb-related protein 305 OS=Antirrhinum majus GN=MYB305 PE=2 SV=1	AT5G49620.1	blue	-2.53018	-2.48602	-0.607449	-0.421476	8.14615e-06	7.9237e-06	>0.05	>0.05
Ptp.6702.1.S1_s_at	Potri.002G251000	Putative lipid-transfer protein DIR1 OS=Arabidopsis thaliana GN=DIR1 PE=1 SV=1	AT5G48485.1	blue	-0.76185	-0.165913	-0.366139	-1.42326	0.0414196	>0.05	>0.05	0.000494402
Ptp.6706.1.S1_x_at	Potri.002G028800	Histone H3.2 OS=Triticum aestivum PE=1 SV=2	AT5G65360.1	blue	-1.22101	-1.20587	-2.10451	-3.24523	>0.05	>0.05	0.00305089	3.00551e-05
Ptp.671.1.S1_s_at	Potri.014G029900	UDP-glucuronate:xylan alpha-glucuronosyltransferase 2 OS=Arabidopsis thaliana GN=GUX2 PE=2 SV=1	AT4G33330.1	blue	-0.631156	-0.404494	-0.811422	-1.91439	>0.05	>0.05	0.0289172	1.63172e-05
Ptp.6712.1.S1_at	Potri.001G341100	T-complex protein 1 subunit beta OS=Macaca fascicularis GN=CCT2 PE=2 SV=3	AT5G20890.1	blue	-0.49692	-0.330172	-0.841015	-1.28853	>0.05	>0.05	0.00499775	6.54082e-05
Ptp.6716.1.S1_at	Potri.T172300	60S ribosomal protein L34 OS=Nicotiana tabacum GN=RPL34 PE=2 SV=1	AT1G26880.1	blue	-0.825462	-1.42648	-1.31392	-1.90382	0.00214635	1.0194e-05	3.26616e-05	2.37059e-07
Ptp.6723.1.S1_at	Potri.001G246500	Mitochondrial import inner membrane translocase subunit Tim10 OS=Arabidopsis thaliana GN=TIM10 PE=2 SV=1	AT2G29530.2	blue	-0.874886	-1.13004	-0.754084	-1.06611	0.00338992	0.000332682	0.00896047	0.000306372
Ptp.6744.1.S1_at	Potri.014G096900	Histone H3.2 OS=Triticum aestivum PE=1 SV=2	AT5G65360.1	blue	-1.11535	-1.39894	-2.46025	-3.07125	0.0277005	0.00776541	0.000114662	4.83104e-06
Ptp.6745.1.S1_a_at	Potri.015G058500	Mitochondrial import receptor subunit TOM5 homolog OS=Arabidopsis thaliana GN=TOM5 PE=1 SV=3	AT5G08040.1	blue	-0.79094	-1.13685	-0.53893	-1.09528	0.00387589	0.000158292	0.0369915	0.00011656
Ptp.6748.1.S1_at	Potri.001G013500	Enoyl-[acyl-carrier-protein] reductase [NADH], chloroplastic OS=Brassica napus PE=1 SV=2	AT2G05990.2	blue	-0.899051	-0.553642	-0.654325	-1.27862	0.0158966	>0.05	>0.05	0.000832335
Ptp.6758.1.A1_at	Potri.012G127500	21 kDa protein OS=Daucus carota PE=2 SV=1	AT5G62350.1	blue	-0.499301	-0.215229	-0.726234	-1.37182	>0.05	>0.05	0.0170365	5.71394e-05
Ptp.6758.1.A1_x_at	Potri.012G127500	21 kDa protein OS=Daucus carota PE=2 SV=1	AT5G62350.1	blue	-0.450595	-0.200615	-0.680633	-1.42558	>0.05	>0.05	0.027011	4.77151e-05
Ptp.676.1.A1_at	Potri.016G117800	Syntaxin-binding protein 5 OS=Rattus norvegicus GN=Stxbp5 PE=1 SV=1	AT5G05570.2	blue	-0.0677829	-0.0863174	-0.667405	-0.291102	>0.05	>0.05	0.0055839	>0.05
Ptp.6761.1.S1_at	Potri.002G148300	Proteasome subunit beta type-1 OS=Petunia hybrida GN=PBF1 PE=2 SV=1	AT3G60820.3	blue	-0.659953	-0.337717	-0.569345	-0.661764	0.0117876	>0.05	0.0302594	0.00731055
Ptp.6762.1.S1_at	Potri.001G304700	40S ribosomal protein S16 OS=Fritillaria agrestis GN=RPS16 PE=2 SV=1	AT2G09990.1	blue	-0.783533	-0.872363	-0.709836	-1.34531	0.00523067	0.00200326	0.0101321	2.28929e-05
Ptp.6762.1.S1_x_at	Potri.001G304700	40S ribosomal protein S16 OS=Fritillaria agrestis GN=RPS16 PE=2 SV=1	AT2G09990.1	blue	-0.66746	-0.819512	-0.773791	-1.38244	0.00978265	0.0022027	0.00417568	1.05842e-05
Ptp.6772.1.A1_x_at	Potri.013G017600	40S ribosomal protein S21-2 OS=Arabidopsis thaliana GN=RPS21C PE=3 SV=2	AT5G27700.1	blue	-0.559164	-0.80726	-0.648166	-1.27923	0.0140704	0.00108451	0.00663645	7.91159e-06
Ptp.6800.1.S1_at	Potri.014G068700	Protein NSP-INTERACTING KINASE 2 OS=Arabidopsis thaliana GN=NIK2 PE=1 SV=1	AT2G45340.1	blue	-1.23505	-0.547041	-1.17602	-1.39655	0.00995633	>0.05	0.0148975	0.00254738
Ptp.6807.1.S1_at	Potri.013G028900	Histone H2AX OS=Cicer arietinum GN=HIS2A PE=2 SV=1	AT1G54690.1	blue	-0.767826	-1.27043	-0.798866	-1.04882	0.0136657	0.000324105	0.0126114	0.000928204
Ptp.6820.1.S1_at	Potri.018G121600	Probable anion transporter 6, chloroplastic OS=Arabidopsis thaliana GN=ANTR6 PE=2 SV=1	AT5G20380.1	blue	0.972105	1.06533	0.256655	0.488303	0.000148742	4.55143e-05	>0.05	0.013349
Ptp.6829.1.S1_at	Potri.005G161900	Thylakoid lumenal 29 kDa protein, chloroplastic OS=Solanum lycopersicum GN=CLEB3J9 PE=3 SV=1	AT4G09010.1	blue	1.6303	0.0261067	0.111854	-0.378795	0.000437338	>0.05	>0.05	>0.05
Ptp.6846.1.S1_s_at	Potri.004G185800	60S acidic ribosomal protein P2 OS=Parthenium argentatum PE=3 SV=1	AT2G27710.4	blue	-0.510055	-0.464198	-0.350591	-0.685107	>0.05	>0.05	>0.05	0.00884288
Ptp.6848.2.S1_s_at	Potri.012G021700	60S acidic ribosomal protein P1 OS=Zea mays GN=RPP1A PE=1 SV=1	AT5G24510.1	blue	-0.764485	-1.56329	-1.12262	-2.38332	0.038824	0.000347677	0.00577237	2.97063e-06
Ptp.6854.1.A1_s_at	Potri.003G110600	Probable ATP-dependent RNA helicase DDX59 OS=Mus musculus GN=Ddx59 PE=2 SV=1	AT3G02065.3	blue	-0.0863158	0.776594	0.802608	1.09544	>0.05	>0.05	>0.05	0.0094097
Ptp.6856.1.S1_at	Potri.012G036800	SufE-like protein, chloroplastic OS=Arabidopsis thaliana GN=EMB1374 PE=1 SV=2	AT1G55805.1	blue	-0.68389	-0.897282	-0.268042	-0.416761	0.00428508	0.000402037	>0.05	0.0425262
Ptp.6857.1.S1_s_at	Potri.009G165800	Cyclin-B2-4 OS=Arabidopsis thaliana GN=CYCB2-4 PE=2 SV=2	AT1G76310.1	blue	-0.847355	-0.994799	-1.43034	-2.06459	>0.05	>0.05	0.0131877	0.000438044
Ptp.6879.1.S1_x_at	Potri.010G208700	40S ribosomal protein S15a-1 OS=Arabidopsis thaliana GN=RPS15AA PE=2 SV=2	AT5G59850.1	blue	-0.860264	-0.861726	-0.81792	-1.41637	0.00172329	0.00123927	0.00233965	6.48223e-06
Ptp.6885.1.S1_at	Potri.004G131800	40S ribosomal protein S14 OS=Zea mays PE=3 SV=1	AT3G52580.1	blue	-1.60751	-2.09875	-0.358043	-0.947351	0.00237178	0.00018952	>0.05	0.0325854
Ptp.6893.1.S1_s_at	Potri.005G221600	Bet1-like SNARE 1-1 OS=Arabidopsis thaliana GN=BET11 PE=1 SV=1	AT3G58170.1	blue	-0.00214378	-0.38916	-0.812392	-0.922613	>0.05	>0.05	0.00358781	0.00060959
Ptp.6895.1.S1_at	Potri.017G091100	BAG family molecular chaperone regulator 8, chloroplastic OS=Arabidopsis thaliana GN=BAG1 PE=1 SV=1	AT3G29310.1	blue	-0.280528	-0.527523	-0.762247	-0.598717	>0.05	0.0267622	0.00371885	0.00975762
Ptp.691.1.S1_s_at	Potri.019G099000	60S ribosomal protein L5 OS=Cucumis sativus GN=RPL5 PE=2 SV=1	AT5G39740.2	blue	-0.965974	-0.899271	-1.36347	-2.06837	0.010114	0.0137965	0.00100598	8.14581e-06
Ptp.6924.1.S1_at	Potri.007G013400	Peptidyl-prolyl cis-trans isomerase Pin1 OS=Malus domestica GN=PIN1 PE=2 SV=1	AT2G18040.1	blue	-1.11515	-0.80107	-1.30719	-1.58816	0.032738	>0.05	0.0179247	0.00273066
Ptp.6928.1.A1_at	Potri.009G169500	Expansin-A20 OS=Arabidopsis thaliana GN=EXPA20 PE=2 SV=1	AT4G38210.1	blue	-0.725403	-0.804334	-0.847357	-0.730364	0.00856064	0.00379034	0.00343839	0.00482575
Ptp.6958.1.S1_s_at	Potri.014G146000	UDP-glycosyltransferase 75D1 OS=Arabidopsis thaliana GN=UGT75D1 PE=2 SV=2	AT4G15550.1	blue	-0.261882	-0.715631	0.0868373	0.0350476	>0.05	0.0032636	>0.05	>0.05
Ptp.70.1.A1_at	Potri.018G082500	Aspartate aminotransferase, cytoplasmic OS=Daucus carota PE=2 SV=1	AT5G19550.1	blue	-0.354233	-0.903616	0.00754762	0.004257	0.0424723	5.74485e-05	>0.05	>0.05
Ptp.7034.1.S1_at	Potri.014G140300	Probable xyloglucan endotransglucosylase/hydrolase protein 5 OS=Arabidopsis thaliana GN=XTH5 PE=2 SV=1	AT5G13870.1	blue	-0.889736	-1.22344	-1.42616	-1.42974	0.0142954	0.0016584	0.000634102	0.000263034
Ptp.7050.1.S1_s_at	Potri.008G102900	Glutelin type-A 2 OS=Oryza sativa subsp. japonica GN=GLUA2 PE=1 SV=1	AT2G28680.1	blue	-1.49039	-1.71538	0.244087	0.0394566	4.62742e-05	7.82192e-06	>0.05	>0.05
Ptp.7067.1.S1_at	Potri.001G295500	Zinc finger protein ZAT10 OS=Arabidopsis thaliana GN=ZAT10 PE=2 SV=1	AT1G27730.1	blue	-2.67225	-2.83832	-0.399529	-1.15337	2.37095e-06	9.50482e-07	>0.05	0.00284659
Ptp.7075.1.S1_at	Potri.013G066800	Peroxidase 44 OS=Arabidopsis thaliana GN=PER44 PE=2 SV=1	AT4G26010.1	blue	-2.4693	-2.06144	-0.465786	-0.407971	0.000108437	0.000405909	>0.05	>0.05
Ptp.7078.1.S1_s_at	Potri.009G073800	6-phosphofructo-2-kinase/fructose-2,6-bisphosphatase OS=Arabidopsis thaliana GN=FKFBP PE=1 SV=1	AT1G07110.1	blue	1.16642	1.36582	1.24969	1.91689	0.00376354	0.000895509	0.00222947	2.04892e-05
Ptp.7093.1.A1_at	Potri.016G073900	Momilactone A synthase OS=Oryza sativa subsp. japonica GN=Os04g0179200 PE=2 SV=1	AT3G51680.1	blue	-1.44499	-1.14384	0.542449	0.233502	0.000561626	0.00249923	>0.05	>0.05
Ptp.7095.1.S1_at	Potri.008G187000	60S ribosomal protein L27a-3 OS=Arabidopsis thaliana GN=RPL27AC PE=2 SV=2	AT1G70600.1	blue	-0.588868	-0.817038	-0.602056	-0.886202	0.0315037	0.00490152	0.0352454	0.00168843
Ptp.7099.1.S1_s_at	Potri.013G142100	Photosystem II reaction center protein M OS=Glycine max GN=psbM PE=3 SV=1	ATCG00220.1	blue	1.64835	1.64866	-0.163895	-0.465841	0.00512883	0.00421052	>0.05	>0.05
Ptp.7132.1.S1_at	Potri.015G024200	Hevamine-A OS=Hevea brasiliensis PE=1 SV=2	AT5G24090.1	blue	-1.17641	-1.57867	-0.879975	-0.633835	0.00457509	0.00035865	0.026578	>0.05
Ptp.7140.1.S1_at	Potri.T055100	V-type proton ATPase subunit E OS=Citrus limon GN=VATE PE=2 SV=1	AT4G11150.1	blue	-1.09533	-0.895907	-0.809635	-1.26109	0.0494384	>0.05	>0.05	0.0208242
Ptp.715.2.A1_at	Potri.004G133800	T-complex protein 1 subunit gamma OS=Mus musculus GN=Cct3 PE=1 SV=1	AT5G26360.1	blue	-0.141586	-0.262633	-0.463041	-0.637746	>0.05	>0.05	0.0221188	0.0013846
Ptp.7160.1.S1_s_at	Potri.013G059000	Short-chain type dehydrogenase/reductase OS=Picea abies PE=2 SV=1	AT4G13180.1	blue	-0.996771	-1.5119	-0.250864	-0.0162815	0.00173455	3.05997e-05	>0.05	>0.05
Ptp.7160.2.A1_a_at	Potri.013G059000	Short-chain type dehydrogenase/reductase OS=Picea abies PE=2 SV=1	AT4G13180.1	blue	-0.2477	-1.372	-0.00179361	-0.0615764	>0.05	7.41752e-05	>0.05	>0.05
Ptp.7178.1.S1_at	Potri.016G040300	L-galactono-1,4-lactone dehydrogenase, mitochondrial OS=Arabidopsis thaliana GN=GLDH PE=1 SV=1	AT3G47930.1	blue	0.384123	0.10177	0.468887	0.927772	>0.05	>0.05	>0.05	0.000397799
Ptp.7184.1.S1_at	Potri.017G121800	Probable S-adenosylmethionine-dependent methyltransferase At5g37990 OS=Arabidopsis thaliana GN=At5g37990 PE=2 SV=2	AT5G37990.1	blue	-1.77054	-1.42553	0.306891	0.273736	0.00184302	0.00623188	>0.05	>0.05
Ptp.7186.1.A1_at	Potri.009G014400	Vacuolar fusion protein MON1 homolog A OS=Homo sapiens GN=MON1A PE=1 SV=2	AT2G28390.1	blue	-0.549628	-0.709969	-1.0465	-0.753425	0.0181008	0.00360058	0.000201742	0.00139748
Ptp.7190.1.S1_a_at	Potri.006G076400	Oxysterol-binding protein-related protein 4C OS=Arabidopsis thaliana GN=ORP4C PE=2 SV=1	AT5G57240.2	blue	-0.57156	0.220402	-1.09289	-1.7422	>0.05	>0.05	0.0196431	0.000339055
Ptp.7196.1.S1_at	Potri.007G026500	Cytochrome P450 90B1 OS=Arabidopsis thaliana GN=CYP90B1 PE=1 SV=2	AT3G50660.1	blue	0.548066	0.902402	0.910548	0.904443	0.0469982	0.00289811	0.00339776	0.00172018
Ptp.7201.1.A1_s_at	Potri.008G203100	Basic 7S globulin OS=Glycine max GN=BG PE=1 SV=2	AT1G03220.1	blue	-1.64682	-1.76722	-0.617986	-0.259873	5.21334e-06	1.82694e-06	0.0197587	>0.05
Ptp.7205.1.S1_s_at	Potri.010G052300	Estradiol 17-beta-dehydrogenase 12 OS=Rattus norvegicus GN=Hsd17b12 PE=2 SV=1	AT1G67730.1	blue	-0.340418	-0.126076	-0.765994	-1.25127	>0.05	>0.05	0.000681854	2.33887e-06
Ptp.7214.1.A1_at	Potri.003G083600	Uncharacterized protein ylbA OS=Escherichia coli (strain K12) GN=ylbA PE=1 SV=1	AT4G17050.1	blue	-0.838527	-1.01998	-0.300834	-0.14466	0.0115687	0.00296748	>0.05	>0.05
Ptp.725.1.A1_at	Potri.002G146500	UDP-glucuronate 4-epimerase 2 OS=Arabidopsis thaliana GN=GAE2 PE=2 SV=1	AT1G02000.1	blue	-0.358673	-0.267059	-0.678877	-1.16504	>0.05	>0.05	0.0102381	6.3005e-05
Ptp.7259.1.A1_at	Potri.006G214600	Ankyrin repeat-containing protein At5g02620 OS=Arabidopsis thaliana GN=At5g02620 PE=1 SV=1	AT1G07710.1	blue	-0.992157	-1.32555	-0.191213	0.20916	0.0014293	7.92157e-05	>0.05	>0.05
Ptp.7259.1.A1_s_at	Potri.006G214600	Ankyrin repeat-containing protein At5g02620 OS=Arabidopsis thaliana GN=At5g02620 PE=1 SV=1	AT1G07710.1	blue	-1.165	-1.30396	-0.222509	0.174251	7.37969e-05	1.71968e-05	>0.05	>0.05
Ptp.7282.1.S1_at	Potri.010G029500	BTB/POZ and MATH domain-containing protein 2 OS=Arabidopsis thaliana GN=BPM2 PE=1 SV=1	AT3G06190.1	blue	-0.270283	-0.314998	-0.37203	-0.552098	>0.05	>0.05	>0.05	0.0341756
Ptp.734.1.A1_at	Potri.011G091100	BTB/POZ domain-containing protein At1g30440 OS=Arabidopsis thaliana GN=At1g30440 PE=1 SV=2	AT1G30440.1	blue	-1.21606	-1.20228	-1.10185	-0.915831	0.00565842	0.00506243	0.0108926	0.0184284
Ptp.7342.1.S1_at	Potri.005G033500	Putative UDP-glucuronate:xylan alpha-glucuronosyltransferase 5 OS=Arabidopsis thaliana GN=GUX5 PE=2 SV=1	AT1G08990.1	blue	-1.76887	-1.68131	0.166036	0.337982	0.00377529	0.00424462	>0.05	>0.05
Ptp.7348.1.S1_s_at	Potri.013G139600	NAD(P)H-quinone oxidoreductase subunit H, chloroplastic OS=Chloranthus spicatus GN=ndhH PE=3 SV=1	ATCG01110.1	blue	1.67701	1.97642	0.0569477	0.0310789	0.00133002	0.000228979	>0.05	>0.05
Ptp.7376.1.S1_a_at	Potri.018G095200	Probable xyloglucan endotransglucosylase/hydrolase protein 23 OS=Arabidopsis thaliana GN=XTH23 PE=2 SV=1	AT4G25810.1	blue	-4.52693	-4.52746	0.529485	0.558458	2.06399e-08	2.02522e-08	>0.05	>0.05
Ptp.7381.1.S1_at	Potri.010G010500	RING-H2 finger protein ATL2 OS=Arabidopsis thaliana GN=ATL2 PE=2 SV=2	AT3G16720.1	blue	-1.63054	-2.38822	0.100299	0.223799	0.00035339	5.39331e-06	>0.05	>0.05
Ptp.739.1.A1_at	Potri.001G467600	Kinesin-4 OS=Arabidopsis thaliana GN=ATK4 PE=1 SV=2	AT3G44730.1	blue	-1.0481	-0.839458	-1.34665	-1.29046	0.0182273	>0.05	0.00469901	0.00318304
Ptp.7440.1.S1_at	Potri.009G109700	Allene oxide synthase, chloroplastic OS=Linum usitatissimum GN=CYP74A PE=1 SV=1	AT5G42650.1	blue	-1.31307	-1.21756	0.010143	0.0274746	0.000228728	0.000310461	>0.05	>0.05
Ptp.7446.1.S1_s_at	Potri.012G105600	Momilactone A synthase OS=Oryza sativa subsp. japonica GN=Os04g0179200 PE=2 SV=1	AT2G47140.1	blue	-0.903312	-0.346956	-0.497857	-0.937716	0.0193675	>0.05	>0.05	0.011
Ptp.7456.1.S1_s_at	Potri.012G123700	Glycine cleavage system H protein, mitochondrial OS=Flaveria anomala GN=GDCSH PE=2 SV=1	AT2G35120.1	blue	-1.25754	-1.20961	-0.841821	-1.66157	0.00111116	0.00106822	0.0158729	3.21927e-05
Ptp.7458.1.S1_at	Potri.011G129100	Calcium-binding protein PBP1 OS=Arabidopsis thaliana GN=PBP1 PE=1 SV=1	AT4G27280.1	blue	-2.97026	-3.87627	0.594379	0.416674	2.27148e-06	6.75421e-08	>0.05	>0.05
Ptp.746.1.A1_at	Potri.004G168500	Translocon-associated protein subunit alpha OS=Arabidopsis thaliana GN=At2g21160 PE=2 SV=3	AT2G16595.1	blue	-0.382706	-0.683322	-1.01552	-1.589	>0.05	0.0125554	0.00103294	6.1231e-06
Ptp.7512.1.S1_s_at	Potri.011G074200	30S ribosomal protein S19, chloroplastic OS=Populus trichocarpa GN=rps19-1 PE=3 SV=1	ATCG00820.1	blue	1.32095	1.77075	-0.586453	-0.355337	0.000376102	1.50173e-05	>0.05	>0.05
Ptp.7514.1.S1_at	Potri.T058800	Photosystem I assembly protein Ycf4 OS=Populus trichocarpa GN=ycf4 PE=3 SV=1	ATCG00520.1	blue	1.40761	2.13287	0.363019	0.973082	7.90919e-05	5.8743e-07	>0.05	0.000849645
Ptp.7527.1.S1_at	Potri.007G036400	Dof zinc finger protein DOF3.4 OS=Arabidopsis thaliana GN=DOF3.4 PE=1 SV=2	AT3G50410.1	blue	-0.985092	-0.413291	-1.04589	-1.22342	0.0139988	>0.05	0.0115268	0.00205199
Ptp.7527.1.S1_s_at	Potri.007G036400	Dof zinc finger protein DOF3.4 OS=Arabidopsis thaliana GN=DOF3.4 PE=1 SV=2	AT3G50410.1	blue	-1.38432	-0.234642	-1.47856	-1.41274	0.00342311	>0.05	0.00208446	0.00138391
Ptp.7536.1.A1_at	Potri.015G143600	Remorin OS=Solanum tuberosum PE=1 SV=1	AT5G23750.2	blue	-0.867591	-0.91216	-1.19646	-1.84123	0.00344307	0.00187919	0.000255251	1.3359e-06
Ptp.7558.1.A1_at	Potri.001G019400	ADP,ATP carrier protein, mitochondrial OS=Solanum tuberosum GN=ANT PE=2 SV=1	AT5G13490.2	blue	-0.84764	-1.0587	-0.481698	-1.27701	0.00866828	0.00164305	>0.05	0.000187717
Ptp.7561.1.S1_s_at	Potri.016G063200	40S ribosomal protein S5-1 OS=Arabidopsis thaliana GN=RPS5A PE=1 SV=1	AT2G37270.2	blue	-0.0908113	-0.500052	-0.536694	-0.818189	>0.05	0.0355201	0.0315386	0.00107025
Ptp.7575.1.S1_s_at	Potri.007G069600	Glutamine synthetase cytosolic isozyme 1-1 OS=Oryza sativa subsp. japonica GN=GLN1-1 PE=1 SV=1	AT5G37600.1	blue	-0.196307	-0.454002	-0.405769	-0.468588	>0.05	>0.05	>0.05	0.0386562
Ptp.759.1.S1_at	Potri.017G081000	Tubulin alpha-1 chain OS=Pisum sativum GN=TUBA1 PE=3 SV=1	AT4G14960.2	blue	-1.05501	-0.418168	-1.12218	-1.04604	0.0206381	>0.05	0.0176864	0.015427
Ptp.7607.1.S1_at	Potri.001G062500	Protein TIFY 9 OS=Arabidopsis thaliana GN=TIFY9 PE=1 SV=1	AT5G13220.1	blue	-1.05556	-1.37708	-1.32491	-0.393448	0.00955115	0.00134485	0.00227807	>0.05
Ptp.7607.1.S1_s_at	Potri.001G062500	Protein TIFY 9 OS=Arabidopsis thaliana GN=TIFY9 PE=1 SV=1	AT5G13220.1	blue	-0.785492	-0.917586	-1.33641	-0.380322	0.0472099	0.02357	0.00294554	>0.05
Ptp.7624.1.S1_s_at	Potri.014G141000	Eukaryotic peptide chain release factor subunit 1-3 OS=Arabidopsis thaliana GN=ERF1-3 PE=2 SV=1	AT3G26618.1	blue	-0.806352	-0.807781	-0.771633	-0.818428	0.0356903	0.03556	>0.05	0.0265539
Ptp.763.1.S1_s_at	Potri.017G088600	Lamin-like protein OS=Arabidopsis thaliana GN=At5g15350 PE=1 SV=1	AT5G15350.1	blue	-0.469525	-0.42453	-0.89004	-2.2964	>0.05	>0.05	0.0153126	1.98045e-06
Ptp.7632.1.S1_at	Potri.009G034600	Zinc transporter 1 OS=Oryza sativa subsp. japonica GN=ZIP1 PE=1 SV=1	AT5G59520.1	blue	-2.14488	-2.34011	-0.172562	-0.212247	5.77648e-07	1.61732e-07	>0.05	>0.05
Ptp.7663.1.S1_at	Potri.012G047100	Probable ADP-ribosylation factor GTPase-activating protein AGD11 OS=Arabidopsis thaliana GN=AGD11 PE=2 SV=1	AT3G17980.1	blue	-0.936233	-1.2503	-0.357322	-0.82563	0.00250227	0.000168688	>0.05	0.00287168
Ptp.7675.1.S1_at	Potri.017G089000	UDP-glycosyltransferase 88A1 OS=Arabidopsis thaliana GN=UGT88A1 PE=2 SV=1	AT3G16520.3	blue	-0.72309	-0.700585	-1.04999	-1.21142	0.044687	>0.05	0.00793313	0.00145039
Ptp.7695.1.S1_s_at	Potri.T160800	Receptor-like protein 12 OS=Arabidopsis thaliana GN=RLP12 PE=2 SV=2	AT3G28890.2	blue	-1.45322	-0.728217	-0.341123	0.478641	0.0215918	>0.05	>0.05	>0.05
Ptp.7754.1.S1_a_at	Potri.009G116300	Probable LRR receptor-like serine/threonine-protein kinase At2g16250 OS=Arabidopsis thaliana GN=At2g16250 PE=1 SV=1	AT2G16250.1	blue	-1.1475	-1.22318	-0.542252	-0.449807	0.00382865	0.00188113	>0.05	>0.05
Ptp.7772.1.S1_at	Potri.003G212700	Enoyl-[acyl-carrier-protein] reductase [NADH], chloroplastic OS=Brassica napus PE=1 SV=2	AT2G05990.2	blue	-0.481818	-0.644	-1.0272	-1.55976	>0.05	>0.05	0.038675	0.00156226
Ptp.7794.1.S1_at	Potri.013G144100	Probable protein phosphatase 2C 52 OS=Arabidopsis thaliana GN=At4g03415 PE=2 SV=1	AT4G03415.2	blue	-0.0177003	-0.179708	-0.827667	-0.909082	>0.05	>0.05	0.00096837	0.000182665
Ptp.78.3.A1_a_at	Potri.017G076500	Pyruvate dehydrogenase E1 component subunit beta OS=Staurastrum punctulatum GN=pdhB PE=3 SV=1	AT2G34590.1	blue	-0.10723	-0.126831	-0.200666	-0.608434	>0.05	>0.05	>0.05	0.0235103
Ptp.7802.1.S1_at	Potri.001G091600	Putative E3 ubiquitin-protein ligase UBR7 OS=Mus musculus GN=Ubr7 PE=2 SV=1	AT4G23860.3	blue	-0.518501	-0.449964	-0.708318	-1.14056	>0.05	>0.05	>0.05	0.00501295
Ptp.7830.1.S1_at	Potri.018G054800	Inorganic pyrophosphatase 2 OS=Arabidopsis thaliana GN=At1g17710 PE=2 SV=1	AT1G17710.1	blue	0.416873	0.698943	0.889024	1.34284	>0.05	>0.05	0.0211474	0.000602359
Ptp.7861.1.S1_s_at	Potri.003G165000	Protein TIFY 9 OS=Arabidopsis thaliana GN=TIFY9 PE=1 SV=1	AT5G13220.1	blue	-2.45244	-3.50324	0.541081	1.42038	0.00122246	3.40969e-05	>0.05	0.022379
Ptp.7897.1.S1_at	Potri.002G205500	ABC transporter C family member 14 OS=Arabidopsis thaliana GN=ABCC14 PE=1 SV=1	AT3G62700.1	blue	-0.418461	-0.782849	-0.233335	-0.288298	>0.05	0.00532269	>0.05	>0.05
Ptp.7917.1.S1_at	Potri.004G033600	Sugar carrier protein C OS=Ricinus communis GN=STC PE=2 SV=1	AT1G11260.1	blue	-0.745687	-1.06805	-0.764918	-1.15252	0.0347491	0.00458399	0.0388186	0.00163527
Ptp.798.1.A1_at	Potri.005G082600	60S ribosomal protein L26-1 OS=Arabidopsis thaliana GN=RPL26A PE=2 SV=2	AT3G49910.1	blue	-0.728133	-0.746697	-0.522263	-1.29543	0.0104194	0.00807131	>0.05	5.58956e-05
Ptp.798.1.A1_x_at	Potri.005G082600	60S ribosomal protein L26-1 OS=Arabidopsis thaliana GN=RPL26A PE=2 SV=2	AT3G49910.1	blue	-0.973768	-1.03541	-0.343904	-1.11348	0.00462952	0.00242569	>0.05	0.000795243
Ptp.7984.1.S1_at	Potri.002G109000	CBL-interacting serine/threonine-protein kinase 8 OS=Arabidopsis thaliana GN=CIPK8 PE=1 SV=1	AT4G24400.1	blue	0.130178	0.0628481	0.4344	0.625294	>0.05	>0.05	>0.05	0.025562
Ptp.7984.1.S1_s_at	Potri.002G109000	CBL-interacting serine/threonine-protein kinase 8 OS=Arabidopsis thaliana GN=CIPK8 PE=1 SV=1	AT4G24400.1	blue	0.387121	0.502694	0.799867	1.15157	>0.05	>0.05	0.0250694	0.00115704
Ptp.7990.1.A1_s_at	Potri.005G251800	Niemann-Pick C1 protein OS=Sus scrofa GN=NPC1 PE=2 SV=1	AT4G38350.1	blue	-0.693211	-0.733053	-0.220448	-0.83905	0.00785533	0.00475734	>0.05	0.00104691
Ptp.8018.1.S1_at	Potri.016G071800	Chaperone protein ClpB1 OS=Arabidopsis thaliana GN=CLPB1 PE=1 SV=2	AT3G52490.1	blue	-0.70201	-0.869763	-1.08126	-1.14953	0.0138333	0.00332924	0.000795153	0.000195084
Ptp.803.2.S1_a_at	Potri.010G250900	60S ribosomal protein L7-4 OS=Arabidopsis thaliana GN=RPL7D PE=2 SV=1	AT3G13580.1	blue	-0.786979	-0.986389	-0.672851	-1.10233	0.0176401	0.00427225	0.0459027	0.00113806
Ptp.8040.1.S1_at	Potri.001G050700	Uncharacterized protein sll0005 OS=Synechocystis sp. (strain PCC 6803 / Kazusa) GN=sll0005 PE=3 SV=1	AT3G24190.1	blue	1.33517	0.593014	1.84825	2.04041	0.000743831	>0.05	3.22532e-05	4.4308e-06
Ptp.8041.2.A1_s_at	Potri.T105900	Probable mitochondrial 2-oxoglutarate/malate carrier protein OS=Dictyostelium discoideum GN=ucpC PE=3 SV=1	AT2G22500.1	blue	-3.94942	-4.69255	-0.119615	0.381731	1.06146e-08	9.62847e-10	>0.05	>0.05
Ptp.8053.1.S1_at	Potri.004G065400	LRR receptor-like serine/threonine-protein kinase FLS2 OS=Arabidopsis thaliana GN=FLS2 PE=1 SV=1	AT5G46330.1	blue	-1.21086	-1.23036	0.0270185	0.451053	0.000931549	0.000568967	>0.05	>0.05
Ptp.8062.1.S1_s_at	Potri.001G325800	Glutaredoxin-C1 OS=Oryza sativa subsp. japonica GN=GRXC1 PE=3 SV=1	AT3G02000.1	blue	-0.616754	-0.742253	-0.866163	-0.976157	>0.05	0.0256272	0.0143419	0.00350395
Ptp.8069.1.S1_at	Potri.005G146400	BTB/POZ domain-containing protein NPY2 OS=Arabidopsis thaliana GN=NPY2 PE=2 SV=1	AT2G14820.1	blue	-0.533902	-0.697896	-0.595142	-1.04798	>0.05	>0.05	>0.05	0.00465859
Ptp.8083.1.S1_at	Potri.007G009500	WD repeat-containing protein 5 OS=Rattus norvegicus GN=Wdr5 PE=2 SV=1	AT3G49660.1	blue	-0.309887	-0.528556	-0.689702	-0.766433	>0.05	>0.05	0.0266117	0.00832487
Ptp.8097.1.S1_at	Potri.001G338000	GPI inositol-deacylase OS=Chaetomium globosum (strain ATCC 6205 / CBS 148.51 / DSM 1962 / NBRC 6347 / NRRL 1970) GN=BST1 PE=3 SV=2	AT3G27325.2	blue	-0.807605	-0.531509	-0.789829	-0.649067	0.0154081	>0.05	0.020645	0.0346098
Ptp.8107.1.S1_at	Potri.005G257000	3-hydroxy-3-methylglutaryl-coenzyme A reductase 1 OS=Hevea brasiliensis GN=HMGR1 PE=2 SV=1	AT1G76490.1	blue	0.186258	0.277456	0.878766	1.29385	>0.05	>0.05	0.0428734	0.00233692
Ptp.814.1.S1_at	Potri.006G201300	Uncharacterized protein At5g39865 OS=Arabidopsis thaliana GN=At5g39865 PE=1 SV=1	AT5G06470.1	blue	-0.601846	-0.449285	-1.27237	-1.13735	>0.05	>0.05	0.000630119	0.000687385
Ptp.817.1.S1_a_at	Potri.001G332100	Uridine kinase-like protein 1, chloroplastic OS=Arabidopsis thaliana GN=UKL1 PE=1 SV=1	AT5G40870.1	blue	-0.214828	0.528179	2.46419	2.62422	>0.05	>0.05	5.98438e-05	1.24169e-05
Ptp.826.1.S1_at	Potri.011G048400	Cytosolic sulfotransferase 17 OS=Arabidopsis thaliana GN=SOT17 PE=1 SV=1	AT1G18590.1	blue	-0.976002	-1.04978	-1.17969	-2.33979	0.00550939	0.00273043	0.00140151	7.93967e-07
Ptp.829.1.A1_at	Potri.009G138900	Hippocampus abundant transcript 1 protein OS=Homo sapiens GN=HIAT1 PE=2 SV=2	AT2G16990.2	blue	1.81972	1.89977	0.147018	0.503625	0.00227783	0.00121924	>0.05	>0.05
Ptp.834.1.A1_at	Potri.010G240000	Uncharacterized protein At2g38710 OS=Arabidopsis thaliana GN=At2g38710 PE=2 SV=1	AT2G38710.2	blue	-0.500192	-1.05002	-0.725137	-1.14446	0.0297696	0.00016679	0.00426905	3.81093e-05
Ptp.849.1.S1_at	Potri.014G004100	Mitochondrial import receptor subunit TOM40 homolog 1 OS=Arabidopsis thaliana GN=TOM40-1 PE=1 SV=3	AT3G20000.1	blue	-0.748927	-1.38806	-0.742657	-1.27859	0.0205593	0.000244841	0.026037	0.000276731
Ptp.866.1.S1_at	Potri.007G138100	Ethylene-responsive transcription factor 9 OS=Arabidopsis thaliana GN=ERF9 PE=2 SV=1	AT5G44210.1	blue	-2.16537	-2.9484	0.619339	0.762579	8.74464e-05	2.33422e-06	>0.05	>0.05
Ptp.866.1.S1_s_at	Potri.007G138100	Ethylene-responsive transcription factor 9 OS=Arabidopsis thaliana GN=ERF9 PE=2 SV=1	AT5G44210.1	blue	-1.32475	-1.96288	1.52071	1.59422	0.0168466	0.00118775	0.00891145	0.00338913
Ptp.896.1.A1_at	Potri.014G046000	Protein ARABIDILLO 1 OS=Arabidopsis thaliana GN=FBX5 PE=1 SV=1	AT2G44900.1	blue	-0.682171	-0.744944	0.102775	0.372365	0.0262356	0.016244	>0.05	>0.05
Ptp.934.1.S1_at	Potri.001G236300	Glycine-rich RNA-binding protein 2, mitochondrial OS=Arabidopsis thaliana GN=GRP2 PE=1 SV=1	AT4G13850.4	blue	-0.465826	-0.870054	-0.312916	-0.674949	>0.05	0.00513953	>0.05	0.0170073
Ptp.939.1.A1_a_at	Potri.005G176600	General transcription factor IIH subunit 3 OS=Dictyostelium discoideum GN=gtf2h3 PE=3 SV=1	AT1G18340.1	blue	-0.638995	-0.42911	-0.317858	-0.504295	0.00783559	>0.05	>0.05	0.0197329
Ptp.94.1.S1_at	Potri.003G183100	Putative receptor-like protein kinase At1g80870 OS=Arabidopsis thaliana GN=At1g80870 PE=2 SV=1	AT1G80870.1	blue	-0.335156	-0.407321	-0.604651	-0.824499	>0.05	>0.05	0.0417391	0.00391759
Ptp.95.1.A1_s_at	Potri.010G252500	Uncharacterized membrane protein At1g16860 OS=Arabidopsis thaliana GN=At1g16860 PE=1 SV=1	AT1G16860.1	blue	-0.47192	-0.512824	-0.448784	-0.792069	0.02756	0.0176713	0.0427854	0.000535357
Ptp.982.1.A1_s_at	Potri.007G143600	NADP-dependent alkenal double bond reductase P1 OS=Arabidopsis thaliana GN=P1 PE=1 SV=1	AT5G16970.1	blue	1.03582	1.07486	0.155127	0.00304705	0.000493625	0.000246669	>0.05	>0.05
Ptp.983.1.A1_at	Potri.003G211800	G-type lectin S-receptor-like serine/threonine-protein kinase RLK1 OS=Arabidopsis thaliana GN=RLK1 PE=2 SV=2	AT5G60900.1	blue	-0.698169	-1.71595	-0.831664	-0.369846	0.02756	3.06431e-05	0.0133266	>0.05
Ptp.987.1.S1_at	Potri.013G125000	Endochitinase PR4 OS=Phaseolus vulgaris GN=CHI4 PE=2 SV=1	AT3G54420.1	blue	-1.30961	-2.45381	-0.575018	-0.377647	0.00161813	2.60075e-06	>0.05	>0.05
Ptp.988.1.A1_at	Potri.014G155000	Mitogen-activated protein kinase kinase kinase A OS=Dictyostelium discoideum GN=mkkA PE=1 SV=2	AT1G05100.1	blue	-1.45167	-1.58859	0.0367884	-0.247783	7.67013e-05	2.33456e-05	>0.05	>0.05
PtpAffx.100080.1.A1_at	Potri.007G031800	Uncharacterized membrane protein YOL092W OS=Saccharomyces cerevisiae (strain ATCC 204508 / S288c) GN=YOL092W PE=1 SV=1	AT4G36850.1	blue	3.50681	3.21482	2.42918	2.5853	2.3605e-09	7.26988e-09	4.26285e-07	8.7067e-08
PtpAffx.100112.1.A1_at	Potri.010G049200	Cytochrome P450 71B36 OS=Arabidopsis thaliana GN=CYP71B36 PE=2 SV=1	AT3G26320.1	blue	0.186774	0.357255	1.07176	1.36053	>0.05	>0.05	0.000216969	8.16728e-06
PtpAffx.100235.1.S1_s_at	Potri.002G087000	Auxin transporter-like protein 3 OS=Medicago truncatula GN=LAX3 PE=2 SV=1	AT1G77690.1	blue	-1.43534	-1.28843	-0.540787	-0.660629	0.0173699	0.0289373	>0.05	>0.05
PtpAffx.100713.1.S1_a_at	Potri.005G219400	Signal recognition particle 9 kDa protein OS=Arabidopsis thaliana GN=SRP9 PE=2 SV=1	AT3G49100.1	blue	-0.283967	-0.118865	-0.170101	-0.696628	>0.05	>0.05	>0.05	0.000693816
PtpAffx.10087.1.A1_at	Potri.006G083400	Uridine nucleosidase 1 OS=Arabidopsis thaliana GN=URH1 PE=1 SV=2	AT2G36310.1	blue	-0.728354	-0.990813	-0.369768	-0.68071	0.00576385	0.000453886	>0.05	0.00492548
PtpAffx.101059.1.A1_at	Potri.010G068400	Splicing factor U2AF 65 kDa subunit OS=Caenorhabditis briggsae GN=uaf-1 PE=3 SV=2	AT2G33435.1	blue	0.257409	0.461503	0.469559	0.764202	>0.05	>0.05	>0.05	0.0174353
PtpAffx.101555.1.A1_at	Potri.018G063900	GDSL esterase/lipase 4 OS=Arabidopsis thaliana GN=GLIP4 PE=2 SV=2	AT3G14225.1	blue	0.577756	0.307505	0.952318	1.33411	>0.05	>0.05	0.00590757	0.000184486
PtpAffx.101784.1.A1_at	Potri.017G070300	Cystinosin homolog OS=Arabidopsis thaliana GN=At5g40670 PE=2 SV=1	AT5G40670.1	blue	-0.451996	-0.81121	-0.131571	-0.240823	>0.05	0.0055897	>0.05	>0.05
PtpAffx.101922.1.A1_at	Potri.017G144800	Protein LHY OS=Arabidopsis thaliana GN=LHY PE=1 SV=2	AT5G17300.1	blue	0.366003	0.334062	0.70241	0.996413	>0.05	>0.05	0.0255342	0.00135838
PtpAffx.102128.1.A1_at	Potri.008G016900	PAN domain-containing protein At5g03700 OS=Arabidopsis thaliana GN=At5g03700 PE=1 SV=1	AT5G03700.1	blue	-0.759017	-1.07442	-0.125986	-0.128001	0.013908	0.00123994	>0.05	>0.05
PtpAffx.102143.1.A1_s_at	Potri.001G079800	Ethylene-responsive transcription factor ERF105 OS=Arabidopsis thaliana GN=ERF105 PE=2 SV=1	AT5G51190.1	blue	-3.51304	-3.6025	0.136162	0.789369	1.24142e-08	8.0988e-09	>0.05	0.0143296
PtpAffx.102186.1.A1_s_at	Potri.017G152500	Probable LRR receptor-like serine/threonine-protein kinase At3g47570 OS=Arabidopsis thaliana GN=At3g47570 PE=1 SV=1	AT3G47570.1	blue	0.202593	0.155983	1.09092	1.11584	>0.05	>0.05	0.00165579	0.000614181
PtpAffx.102216.1.A1_s_at	Potri.001G166200	Protein TIFY 10A OS=Arabidopsis thaliana GN=TIFY10A PE=1 SV=1	AT1G19180.1	blue	-1.72696	-1.92523	0.0659282	0.0633001	0.00021323	5.37281e-05	>0.05	>0.05
PtpAffx.102330.1.A1_s_at	Potri.008G026400	Glucomannan 4-beta-mannosyltransferase 9 OS=Arabidopsis thaliana GN=CSLA9 PE=2 SV=1	AT5G03760.1	blue	-1.69571	-1.70338	0.732888	0.634536	0.00616253	0.0049496	>0.05	>0.05
PtpAffx.102352.1.A1_at	Potri.012G125500	Coatomer subunit delta OS=Arabidopsis thaliana GN=At5g05010 PE=1 SV=2	AT5G05010.2	blue	-1.16036	-1.41317	-0.54245	-0.545113	0.00245023	0.000364947	>0.05	>0.05
PtpAffx.102352.1.A1_s_at	Potri.012G125500	Coatomer subunit delta OS=Arabidopsis thaliana GN=At5g05010 PE=1 SV=2	AT5G05010.2	blue	-0.264908	-0.312618	-0.507391	-0.693251	>0.05	>0.05	0.0131942	0.000698582
PtpAffx.102427.1.A1_s_at	Potri.013G005700	Probable xyloglucan endotransglucosylase/hydrolase protein 23 OS=Arabidopsis thaliana GN=XTH23 PE=2 SV=1	AT4G25810.1	blue	-1.81176	-1.23116	-0.592264	-0.942516	0.00865706	>0.05	>0.05	>0.05
PtpAffx.102556.1.S1_at	Potri.015G056100	40S ribosomal protein S19-3 OS=Arabidopsis thaliana GN=RPS19C PE=2 SV=1	AT5G61170.1	blue	-0.397605	-0.620189	-0.671057	-1.13258	>0.05	0.0181412	0.0143419	0.000125396
PtpAffx.102758.1.S1_at	Potri.002G226600	Proline-rich receptor-like protein kinase PERK1 OS=Arabidopsis thaliana GN=PERK1 PE=1 SV=1	AT3G21630.1	blue	-0.948617	-0.980224	-0.431994	-0.0733664	0.0103495	0.00760187	>0.05	>0.05
PtpAffx.102897.1.S1_at	Potri.018G099900	Cytochrome c oxidase subunit 6b-2 OS=Arabidopsis thaliana GN=COX6B-2 PE=2 SV=1	AT5G57815.1	blue	-0.840093	-1.06308	0.199738	-0.291292	0.0166651	0.00369474	>0.05	>0.05
PtpAffx.103022.1.S1_at	Potri.018G092300	Auxin-responsive protein IAA33 OS=Arabidopsis thaliana GN=IAA33 PE=2 SV=1	AT5G57420.1	blue	-1.03169	-0.682828	-0.630378	-0.769095	0.0015196	0.0168946	0.0320967	0.00575424
PtpAffx.103218.1.S1_s_at	Potri.018G102400	ADIPOR-like receptor CG5315 OS=Drosophila melanogaster GN=CG5315 PE=2 SV=2	AT4G30850.2	blue	-1.14098	-0.838821	0.0513204	0.227765	0.00190514	0.0112228	>0.05	>0.05
PtpAffx.103607.1.S1_at	Potri.006G275700	Replication protein A 32 kDa subunit OS=Rattus norvegicus GN=Rpa2 PE=2 SV=2	AT2G24490.2	blue	-0.268044	-0.279319	-2.72142	-3.2723	>0.05	>0.05	4.96054e-08	3.01106e-09
PtpAffx.103616.2.S1_at	Potri.019G081800	Transcription factor TCP22 OS=Arabidopsis thaliana GN=TCP22 PE=2 SV=1	AT1G72010.1	blue	-0.741054	-0.247827	-0.588118	-0.773631	0.0177325	>0.05	>0.05	0.00946174
PtpAffx.10366.1.A1_at	Potri.015G089600	Phosphopantothenoylcysteine decarboxylase OS=Arabidopsis thaliana GN=HAL3A PE=1 SV=1	AT3G18030.1	blue	-0.464612	-0.713069	-0.500337	-0.80357	>0.05	0.00734374	>0.05	0.00201784
PtpAffx.103664.1.A1_at	Potri.018G021900	Ethylene-responsive transcription factor ERF003 OS=Arabidopsis thaliana GN=ERF003 PE=2 SV=1	AT5G25190.1	blue	-0.468365	-0.643527	-0.751852	-1.13334	>0.05	0.0321608	0.0180046	0.000481428
PtpAffx.10376.1.S1_a_at	Potri.014G145700	Aspartokinase 2, chloroplastic OS=Arabidopsis thaliana GN=AK2 PE=1 SV=2	AT5G14060.2	blue	-0.442692	-0.417116	-0.846819	-1.36161	>0.05	>0.05	0.00174163	9.48025e-06
PtpAffx.10376.2.S1_at	Potri.014G145700	Aspartokinase 2, chloroplastic OS=Arabidopsis thaliana GN=AK2 PE=1 SV=2	AT5G14060.2	blue	-0.420702	-0.246523	-0.58196	-0.895014	>0.05	>0.05	>0.05	0.00306672
PtpAffx.103977.1.S1_at	Potri.005G247500	Putative tRNA pseudouridine synthase Pus10 OS=Homo sapiens GN=PUS10 PE=1 SV=1	AT1G20410.1	blue	-0.308472	-0.503254	-0.638497	-0.384413	>0.05	0.0261433	0.00874118	>0.05
PtpAffx.104155.2.S1_at	Potri.009G091600	Probable protein phosphatase 2C 63 OS=Arabidopsis thaliana GN=At4g33920 PE=1 SV=1	AT4G33920.1	blue	-2.19802	-1.99315	-0.360145	-0.395866	4.57208e-06	1.11677e-05	>0.05	>0.05
PtpAffx.104157.1.S1_at	Potri.008G137700	U-box domain-containing protein 21 OS=Arabidopsis thaliana GN=PUB21 PE=2 SV=1	AT5G37490.1	blue	-1.36334	-1.6812	0.267331	0.268851	0.000144551	1.25348e-05	>0.05	>0.05
PtpAffx.104195.1.S1_s_at	Potri.007G044800	Serine/threonine-protein kinase BCK1/SLK1/SSP31 OS=Saccharomyces cerevisiae (strain ATCC 204508 / S288c) GN=BCK1 PE=1 SV=1	AT5G67080.1	blue	-4.73841	-4.92397	0.873544	0.508565	1.01949e-10	5.59736e-11	0.00972809	>0.05
PtpAffx.104237.1.A1_at	Potri.003G037000	Beta-galactosidase 17 OS=Arabidopsis thaliana GN=BGAL17 PE=2 SV=1	AT1G72990.2	blue	-0.27234	-0.444061	-0.32735	-0.394327	>0.05	0.0319999	>0.05	0.0437364
PtpAffx.10469.5.A1_a_at	Potri.004G174900	Rac-like GTP-binding protein ARAC3 OS=Arabidopsis thaliana GN=ARAC3 PE=1 SV=1	AT4G35020.3	blue	-0.24744	-0.620649	-0.356579	-0.528797	>0.05	0.0139995	>0.05	0.0247051
PtpAffx.105170.1.S1_s_at	Potri.014G127400	Probable exocyst complex component 6 OS=Arabidopsis thaliana GN=At3g56640 PE=2 SV=2	AT4G02350.1	blue	-0.977878	-0.707974	-0.1338	-0.426846	0.0144318	>0.05	>0.05	>0.05
PtpAffx.1058.1.S1_a_at	Potri.014G158300	Small ubiquitin-related modifier 2 OS=Arabidopsis thaliana GN=SUMO2 PE=1 SV=1	AT5G55160.1	blue	-0.308567	-0.389335	-0.824893	-0.702611	>0.05	>0.05	0.00107314	0.00172354
PtpAffx.1058.3.S1_a_at	Potri.018G140300	60S ribosomal protein L7-4 OS=Arabidopsis thaliana GN=RPL7D PE=2 SV=1	AT3G13580.1	blue	-0.188121	-0.365667	-0.633502	-0.832012	>0.05	>0.05	0.0222825	0.00202932
PtpAffx.105957.1.S1_s_at	Potri.018G138900	Probable serine/threonine-protein kinase NAK OS=Arabidopsis thaliana GN=NAK PE=2 SV=2	AT2G17220.2	blue	-0.420027	-0.413157	-0.35709	-0.707039	>0.05	>0.05	>0.05	0.00374581
PtpAffx.10597.1.A1_at	Potri.018G053600	Putative GATA transcription factor 22 OS=Arabidopsis thaliana GN=GATA22 PE=2 SV=1	AT4G26150.1	blue	0.982299	1.17594	0.564561	0.515732	0.00348005	0.000663437	>0.05	>0.05
PtpAffx.1060.1.A1_at	Potri.001G242200	Ubiquitin fusion degradation protein 1 homolog OS=Mus musculus GN=Ufd1l PE=1 SV=2	AT2G29070.2	blue	0.239103	0.195465	2.00737	2.7077	>0.05	>0.05	2.93218e-05	4.65293e-07
PtpAffx.10604.2.S1_at	Potri.007G014300	Histone H3.3 OS=Vitis vinifera PE=2 SV=3	AT5G10980.1	blue	-0.215226	-0.392985	-0.313344	-0.497316	>0.05	>0.05	>0.05	0.0120379
PtpAffx.106262.1.A1_at	Potri.013G131800	Riboflavin synthase alpha chain OS=Schizosaccharomyces pombe (strain 972 / ATCC 24843) GN=rib5 PE=1 SV=1	AT2G20690.1	blue	-0.16673	-0.338533	-0.631543	-0.754584	>0.05	>0.05	0.025898	0.00489702
PtpAffx.106267.1.A1_at	Potri.001G006600	Probable acyl-activating enzyme 18, peroxisomal OS=Arabidopsis thaliana GN=AAE18 PE=2 SV=1	AT1G55320.1	blue	-0.27658	-0.178745	-1.16075	-1.80385	>0.05	>0.05	0.000831616	4.97439e-06
PtpAffx.106356.1.S1_at	Potri.005G176000	Ethylene-responsive transcription factor ERF012 OS=Arabidopsis thaliana GN=ERF012 PE=2 SV=1	AT1G21910.1	blue	-3.93533	-3.9388	0.028754	-0.165383	1.18127e-09	1.12055e-09	>0.05	>0.05
PtpAffx.106356.1.S1_s_at	Potri.005G176000	Ethylene-responsive transcription factor ERF012 OS=Arabidopsis thaliana GN=ERF012 PE=2 SV=1	AT1G21910.1	blue	-4.05035	-4.13562	-0.169122	0.166301	3.24653e-08	2.53503e-08	>0.05	>0.05
PtpAffx.106520.1.A1_at	Potri.003G212700	Enoyl-[acyl-carrier-protein] reductase [NADH], chloroplastic OS=Brassica napus PE=1 SV=2	AT2G05990.2	blue	-0.319166	-0.110824	-0.233965	-0.669808	>0.05	>0.05	>0.05	0.0129856
PtpAffx.1066.10.S1_a_at	Potri.015G125400	Coatomer subunit delta OS=Arabidopsis thaliana GN=At5g05010 PE=1 SV=2	AT5G05010.2	blue	-1.09616	-0.687399	-0.381779	-1.01963	0.00357926	0.041622	>0.05	0.00291297
PtpAffx.106631.1.S1_at	Potri.002G230700	Uncharacterized protein At3g49140 OS=Arabidopsis thaliana GN=At3g49140 PE=1 SV=2	AT3G59300.1	blue	0.789441	0.630905	0.890389	1.09367	0.00554308	0.0176713	0.00246218	0.000190664
PtpAffx.10664.1.S1_s_at	Potri.007G139800	Mitogen-activated protein kinase homolog D5 OS=Pisum sativum PE=2 SV=1	AT2G43790.1	blue	-0.501003	-0.460615	-0.485176	-0.770391	0.0391276	>0.05	>0.05	0.0021039
PtpAffx.10664.2.S1_at	Potri.006G228000	UDP-sulfoquinovose synthase, chloroplastic OS=Arabidopsis thaliana GN=SQD1 PE=1 SV=1	AT4G33030.1	blue	1.82166	1.38535	2.15257	1.30407	5.44528e-06	7.93654e-05	1.03372e-06	7.20227e-05
PtpAffx.107075.1.S1_at	Potri.004G142300	Presequence protease 1, chloroplastic/mitochondrial OS=Arabidopsis thaliana GN=PREP1 PE=1 SV=2	AT3G19170.1	blue	0.150402	0.374214	0.792119	0.55024	>0.05	>0.05	0.00598717	0.0291113
PtpAffx.10717.1.S1_a_at	Potri.004G118800	40S ribosomal protein S19-3 OS=Arabidopsis thaliana GN=RPS19C PE=2 SV=1	AT5G61170.1	blue	-0.441356	-0.831459	-0.874818	-1.134	>0.05	0.00126	0.00107904	4.37423e-05
PtpAffx.107388.1.A1_at	Potri.008G117000	Probable LRR receptor-like serine/threonine-protein kinase At2g28960 OS=Arabidopsis thaliana GN=At2g28960 PE=2 SV=1	AT1G25570.1	blue	-0.821569	-0.835963	-1.13049	-0.800562	0.00636089	0.00475734	0.000630119	0.0041354
PtpAffx.107444.1.A1_s_at	Potri.003G057200	Uncharacterized acetyltransferase At3g50280 OS=Arabidopsis thaliana GN=At3g50280 PE=1 SV=1	AT5G67150.1	blue	0.295103	0.112824	1.68934	2.03537	>0.05	>0.05	0.00145247	0.000126404
PtpAffx.10759.1.S1_at	Potri.005G079800	Heavy metal-associated isoprenylated plant protein 26 OS=Arabidopsis thaliana GN=HIPP26 PE=1 SV=1	AT4G39700.1	blue	-0.467811	-0.325689	-0.135009	-0.670539	>0.05	>0.05	>0.05	0.0382847
PtpAffx.107622.1.A1_at	Potri.006G109100	Probable WRKY transcription factor 70 OS=Arabidopsis thaliana GN=WRKY70 PE=2 SV=1	AT3G56400.1	blue	0.226111	-0.0621235	0.0830188	0.614074	>0.05	>0.05	>0.05	0.0137532
PtpAffx.107722.1.A1_at	Potri.012G076100	Ribosomal RNA small subunit methyltransferase G OS=Alkaliphilus metalliredigens (strain QYMF) GN=rsmG PE=3 SV=1	AT5G50110.1	blue	0.592316	0.630262	0.876706	0.64776	0.0172469	0.0116642	0.00154818	0.00675105
PtpAffx.10774.1.S1_at	Potri.002G165400	Reticulon-like protein B5 OS=Arabidopsis thaliana GN=RTNLB5 PE=1 SV=1	AT2G46170.1	blue	-0.666574	-0.75723	-0.795905	-1.45394	0.0111777	0.00457574	0.00403516	8.22166e-06
PtpAffx.107909.1.A1_at	Potri.005G091200	Lysine-specific demethylase 3A OS=Homo sapiens GN=KDM3A PE=1 SV=4	AT3G07610.1	blue	-1.04323	-1.11561	-0.67776	-0.809656	0.0082871	0.0047018	>0.05	0.0229667
PtpAffx.107921.1.A1_at	Potri.018G086300	Cell division cycle protein 27 homolog B OS=Arabidopsis thaliana GN=CDC27B PE=1 SV=1	AT2G20000.1	blue	-0.206352	-0.0494127	-0.218149	-0.511153	>0.05	>0.05	>0.05	0.0252532
PtpAffx.108003.1.S1_at	Potri.018G021300	Two-component response regulator ARR12 OS=Arabidopsis thaliana GN=ARR12 PE=2 SV=2	AT2G25180.1	blue	-1.33435	-1.48438	0.439608	0.549272	0.00222426	0.000712266	>0.05	>0.05
PtpAffx.108020.1.A1_at	Potri.007G107800	Zinc finger CCCH domain-containing protein 38 OS=Arabidopsis thaliana GN=At3g18640 PE=1 SV=1	AT3G18640.1	blue	-0.11599	-0.214334	-0.639734	-0.747125	>0.05	>0.05	0.0221064	0.00464412
PtpAffx.108119.1.A1_at	Potri.003G170000	MADS-box transcription factor 18 OS=Oryza sativa subsp. japonica GN=MADS18 PE=1 SV=1	AT5G65070.1	blue	0.402494	0.3435	1.31769	2.13491	>0.05	>0.05	0.000679121	2.52134e-06
PtpAffx.1082.1.S1_at	Potri.017G017400	Prohibitin-2 OS=Dictyostelium discoideum GN=phbB PE=3 SV=1	AT4G28510.1	blue	-1.57984	-1.51589	-0.893172	-1.14984	0.00119954	0.00118722	0.0407282	0.005565
PtpAffx.108310.1.A1_s_at	Potri.008G076300	Phospholipase A(1) LCAT3 OS=Arabidopsis thaliana GN=LCAT3 PE=1 SV=1	AT3G03310.1	blue	0.445238	0.544156	0.752562	1.0345	0.0280305	0.00927754	0.00119591	2.74397e-05
PtpAffx.108572.1.A1_s_at	Potri.006G254500	Putative L-ascorbate peroxidase 6 OS=Arabidopsis thaliana GN=APX6 PE=2 SV=1	AT4G32320.1	blue	0.743485	0.77568	0.0242131	-0.263358	0.0142168	0.0102456	>0.05	>0.05
PtpAffx.108686.1.A1_at	Potri.014G016000	Tetratricopeptide repeat protein 7B OS=Homo sapiens GN=TTC7B PE=1 SV=3	AT1G27460.1	blue	-0.807281	-0.94942	-0.904698	-1.1176	0.00767545	0.0021465	0.00386069	0.000325783
PtpAffx.108947.1.S1_at	Potri.017G013700	Ethylene-responsive transcription factor 9 OS=Arabidopsis thaliana GN=ERF9 PE=2 SV=1	AT5G44210.1	blue	-1.40103	-1.38415	-0.255072	-0.562586	0.000228963	0.000179603	>0.05	>0.05
PtpAffx.10911.1.S1_at	Potri.011G122100	Stem-specific protein TSJT1 OS=Nicotiana tabacum GN=TSJT1 PE=2 SV=1	AT4G27450.1	blue	-2.79309	-2.78543	0.229228	0.157684	0.00166094	0.00123283	>0.05	>0.05
PtpAffx.109440.1.S1_at	Potri.004G146000	Protein SRG1 OS=Arabidopsis thaliana GN=SRG1 PE=2 SV=1	AT3G19000.1	blue	0.371626	0.461819	2.52594	3.78303	>0.05	>0.05	7.49116e-06	3.09867e-08
PtpAffx.109536.1.S1_s_at	Potri.002G021800	Tubulin beta-3 chain OS=Triticum aestivum GN=TUBB3 PE=2 SV=1	AT1G20010.1	blue	-0.912275	-1.11936	-0.643184	-1.2931	0.0231544	0.0069717	>0.05	0.00158049
PtpAffx.109774.1.S1_at	Potri.014G112700	Isopenicillin N epimerase OS=Streptomyces clavuligerus GN=cefD PE=1 SV=3	AT3G62130.1	blue	0.24714	0.401103	0.113151	0.501244	>0.05	>0.05	>0.05	0.0258866
PtpAffx.109785.1.S1_at	Potri.T034500	Metal tolerance protein C1 OS=Arabidopsis thaliana GN=MTPC1 PE=2 SV=1	AT2G47830.1	blue	0.341696	0.798162	0.6122	0.88101	>0.05	0.00300207	0.0197453	0.000822934
PtpAffx.109956.1.A1_s_at	Potri.002G114700	Transcription factor bHLH74 OS=Arabidopsis thaliana GN=BHLH74 PE=2 SV=1	AT1G10120.1	blue	-0.912429	-0.651581	-1.78197	-2.02325	>0.05	>0.05	0.00176235	0.000269492
PtpAffx.110158.2.A1_s_at	Potri.003G159800	Respiratory burst oxidase homolog protein D OS=Arabidopsis thaliana GN=RBOHD PE=1 SV=1	AT5G47910.1	blue	-2.90444	-3.11383	-0.580287	0.872267	3.17915e-06	1.15197e-06	>0.05	0.0314178
PtpAffx.110185.1.S1_at	Potri.003G180100	Nuclear pore complex protein Nup98-Nup96 OS=Homo sapiens GN=NUP98 PE=1 SV=4	AT1G80680.1	blue	-0.436008	-0.563243	-0.558274	-0.134508	>0.05	0.0191119	0.0252855	>0.05
PtpAffx.110427.1.S1_at	Potri.010G153100	Calmodulin-binding transcription activator 3 OS=Arabidopsis thaliana GN=CMTA3 PE=1 SV=1	AT2G22300.2	blue	-1.40945	-1.25546	0.111815	-0.0589588	0.000278023	0.000541092	>0.05	>0.05
PtpAffx.110427.2.S1_a_at	Potri.010G153100	Calmodulin-binding transcription activator 3 OS=Arabidopsis thaliana GN=CMTA3 PE=1 SV=1	AT2G22300.2	blue	-1.73514	-1.61409	-0.495	-0.307164	0.000710955	0.000896919	>0.05	>0.05
PtpAffx.110874.1.S1_at	Potri.T016200	Disease resistance protein At4g27190 OS=Arabidopsis thaliana GN=At4g27190 PE=2 SV=1	AT4G27190.1	blue	-1.05139	-1.12712	-0.312068	-0.403804	0.00215943	0.000929953	>0.05	>0.05
PtpAffx.110895.1.S1_at	Potri.010G126300	Probable nitrite transporter At1g68570 OS=Arabidopsis thaliana GN=At1g68570 PE=2 SV=1	AT1G68570.1	blue	0.853207	1.09411	1.44243	1.80116	0.0232743	0.00533509	0.000878962	4.92373e-05
PtpAffx.110954.1.S1_at	Potri.018G028000	Ethylene-responsive transcription factor SHINE 2 OS=Arabidopsis thaliana GN=SHN2 PE=2 SV=1	AT5G11190.1	blue	1.05729	0.834543	-0.0233979	-0.261282	0.000930172	0.00391184	>0.05	>0.05
PtpAffx.111009.1.S1_at	Potri.010G146400	3-hydroxybutyryl-CoA dehydratase OS=Clostridium acetobutylicum (strain ATCC 824 / DSM 792 / JCM 1419 / LMG 5710 / VKM B-1787) GN=crt PE=3 SV=1	AT4G16210.1	blue	-1.1224	-1.38315	-0.36417	-0.500716	0.00328429	0.00048178	>0.05	>0.05
PtpAffx.111048.1.S1_at	Potri.007G010300	6-phosphofructokinase 5, chloroplastic OS=Arabidopsis thaliana GN=PFK5 PE=1 SV=1	AT2G22480.1	blue	-1.27988	-0.824667	-0.794156	-1.01674	0.0178589	>0.05	>0.05	0.0414252
PtpAffx.111567.1.S1_at	Potri.011G128200	PAP-specific phosphatase HAL2-like OS=Arabidopsis thaliana GN=AHL PE=2 SV=1	AT5G54390.1	blue	0.906891	0.740288	1.07626	0.736421	0.0169925	0.0441895	0.00723677	0.0359457
PtpAffx.111725.1.S1_at	Potri.014G076100	NAC domain-containing protein 72 OS=Arabidopsis thaliana GN=NAC072 PE=2 SV=1	AT4G17980.1	blue	-0.927972	-0.903355	-1.61901	-1.58185	0.00251814	0.00231264	1.64482e-05	7.84185e-06
PtpAffx.1120.1.S1_at	Potri.004G174200	Proteasome subunit alpha type-7 OS=Solanum lycopersicum GN=PAD1 PE=2 SV=1	AT3G51260.1	blue	-0.15746	-0.350748	-0.64962	-0.675448	>0.05	>0.05	0.00180251	0.000586029
PtpAffx.112081.1.S1_at	Potri.018G139300	Probable WRKY transcription factor 11 OS=Arabidopsis thaliana GN=WRKY11 PE=2 SV=2	AT4G31550.1	blue	-0.876306	-1.40257	-0.678457	-0.604371	0.0469982	0.00357493	>0.05	>0.05
PtpAffx.11250.1.S1_at	Potri.002G155600	C2 domain-containing protein At1g63220 OS=Arabidopsis thaliana GN=At1g63220 PE=1 SV=1	AT1G63220.1	blue	-1.02539	-1.83509	-2.15204	-2.14835	0.000422692	6.60536e-07	1.6016e-07	7.06573e-08
PtpAffx.112917.2.A1_at	Potri.009G074100	Zinc transporter 6, chloroplastic OS=Arabidopsis thaliana GN=ZIP6 PE=2 SV=1	AT2G30080.1	blue	-0.819769	-0.843298	-0.0788283	-0.339989	0.00112398	0.000625831	>0.05	>0.05
PtpAffx.11360.1.A1_at	Potri.001G043600	Lamin-like protein OS=Arabidopsis thaliana GN=At5g15350 PE=1 SV=1	AT5G15350.1	blue	-1.49868	-0.799797	-1.83489	-2.39411	0.0171527	>0.05	0.00609547	0.000366538
PtpAffx.113686.1.S1_s_at	Potri.015G141400	E3 ubiquitin-protein ligase XBAT33 OS=Arabidopsis thaliana GN=XBAT33 PE=2 SV=1	AT5G07270.1	blue	-0.722558	-0.708542	-0.38609	-0.239781	0.0097628	0.00990741	>0.05	>0.05
PtpAffx.113782.1.S1_s_at	Potri.004G001600	Mediator of RNA polymerase II transcription subunit 11 OS=Arabidopsis thaliana GN=MED11 PE=1 SV=1	AT3G01435.1	blue	-0.630001	-0.815874	0.189803	-0.0549171	0.00770983	0.00103512	>0.05	>0.05
PtpAffx.113871.1.A1_at	Potri.T053600	UPF0481 protein At3g47200 OS=Arabidopsis thaliana GN=At3g47200 PE=1 SV=1	AT2G44930.1	blue	0.446874	0.507329	0.582496	0.57842	0.0453453	0.0257573	0.0153254	0.00878624
PtpAffx.113944.1.A1_at	Potri.003G054900	Ras-related protein RHN1 OS=Nicotiana plumbaginifolia GN=RHN1 PE=2 SV=1	AT4G19640.1	blue	-0.645042	-1.07103	-0.286596	-0.247281	0.0231576	0.000790222	>0.05	>0.05
PtpAffx.114068.1.S1_s_at	Potri.015G138900	(S)-N-methylcoclaurine 3'-hydroxylase isozyme 1 (Fragment) OS=Eschscholzia californica GN=CYP80B1 PE=2 SV=1	AT1G33720.1	blue	-0.834856	-0.897357	-0.671704	-0.788857	0.0136649	0.00821294	0.0485513	0.0131199
PtpAffx.11424.2.A1_s_at	Potri.009G063900	Zinc finger A20 and AN1 domain-containing stress-associated protein 5 OS=Arabidopsis thaliana GN=SAP5 PE=2 SV=1	AT3G12630.1	blue	-0.966048	-1.0392	0.195862	0.154084	0.000406389	0.000146152	>0.05	>0.05
PtpAffx.114249.1.A1_at	Potri.001G116800	Deoxyribodipyrimidine photo-lyase OS=Arabidopsis thaliana GN=PHR1 PE=2 SV=1	AT1G12370.2	blue	0.728492	0.383619	0.491002	0.689616	0.0192272	>0.05	>0.05	0.0182701
PtpAffx.114272.1.A1_at	Potri.002G074000	Basic blue protein OS=Cucumis sativus PE=1 SV=1	AT2G02850.1	blue	-0.316065	0.000480389	-0.63756	-0.97164	>0.05	>0.05	0.0213949	0.000564745
PtpAffx.114309.1.A1_s_at	Potri.008G035500	Uncharacterized RNA pseudouridine synthase aq_1464 OS=Aquifex aeolicus (strain VF5) GN=aq_1464 PE=3 SV=1	AT2G39140.1	blue	1.3259	0.396246	0.902403	1.18284	0.000756365	>0.05	0.0106942	0.000733561
PtpAffx.114332.1.A1_at	Potri.006G043800	Triacylglycerol lipase SDP1 OS=Arabidopsis thaliana GN=SDP1 PE=1 SV=1	AT5G04040.1	blue	-0.918407	-1.2703	-0.326335	-0.0293189	0.00169004	7.2926e-05	>0.05	>0.05
PtpAffx.11439.1.A1_at	Potri.017G114000	Probable DNA repair protein RAD23 OS=Oryza sativa subsp. japonica GN=RAD23 PE=1 SV=2	AT3G02540.1	blue	-0.786121	-0.592776	-0.615738	-0.482347	0.0124372	0.0477105	0.0496747	>0.05
PtpAffx.114622.1.A1_at	Potri.014G112000	Probable S-acyltransferase At4g01730 OS=Arabidopsis thaliana GN=At4g01730 PE=2 SV=2	AT4G01730.1	blue	-0.908601	-1.1788	-1.73168	-1.95427	0.0145014	0.00255542	0.000132244	1.56177e-05
PtpAffx.114761.1.A1_at	Potri.009G151400	Magnesium transporter MRS2-11, chloroplastic OS=Arabidopsis thaliana GN=MRS2-11 PE=1 SV=1	AT5G22830.1	blue	0.601876	0.600923	0.679863	1.10558	>0.05	>0.05	>0.05	0.00588485
PtpAffx.11485.3.A1_x_at	Potri.019G057000	40S ribosomal protein S26-3 OS=Arabidopsis thaliana GN=RPS26C PE=2 SV=1	AT3G56340.1	blue	-0.596574	-0.933554	-0.741462	-1.36595	0.0126202	0.000462811	0.00361648	6.32866e-06
PtpAffx.114887.1.S1_at	Potri.007G011100	Mechanosensitive ion channel protein 2, chloroplastic OS=Arabidopsis thaliana GN=MSL2 PE=2 SV=1	AT5G10490.1	blue	0.430703	0.922529	1.84485	2.37535	>0.05	0.00197855	4.19431e-06	9.23113e-08
PtpAffx.1149.1.A1_s_at	Potri.017G146400	F-box/LRR-repeat protein 25 OS=Arabidopsis thaliana GN=FBL25 PE=2 SV=1	AT5G02920.1	blue	-0.496461	-0.749633	-0.982447	-0.963091	0.0314181	0.0026681	0.000400892	0.000196984
PtpAffx.114935.1.A1_at	Potri.009G034800	E3 ubiquitin-protein ligase RING1 OS=Gossypium hirsutum GN=RING1 PE=2 SV=1	AT3G46620.1	blue	-3.98177	-3.90479	-0.13909	-0.19458	3.08845e-09	3.63636e-09	>0.05	>0.05
PtpAffx.115106.1.A1_at	Potri.001G419300	Protein disulfide-isomerase 5-3 OS=Arabidopsis thaliana GN=PDIL5-3 PE=2 SV=1	AT3G20560.1	blue	-0.756329	-0.813347	-0.655514	-1.17808	0.0110936	0.00645949	0.0279299	0.000213738
PtpAffx.115155.2.S1_a_at	Potri.001G100000	Probable polygalacturonase OS=Vitis vinifera GN=GSVIVT00026920001 PE=1 SV=1	AT4G23500.1	blue	-0.876174	-0.396619	-0.314512	-1.20357	>0.05	>0.05	>0.05	0.0323674
PtpAffx.115155.2.S1_at	Potri.001G100000	Probable polygalacturonase OS=Vitis vinifera GN=GSVIVT00026920001 PE=1 SV=1	AT4G23500.1	blue	-0.832322	-0.195557	-0.565582	-1.56845	>0.05	>0.05	>0.05	0.0201774
PtpAffx.1152.2.A1_s_at	Potri.006G102200	Proliferation-associated protein 2G4 OS=Mus musculus GN=Pa2g4 PE=1 SV=3	AT3G51800.1	blue	-0.576758	-0.246312	-0.788391	-1.19039	>0.05	>0.05	0.0184376	0.000492085
PtpAffx.115235.1.A1_at	Potri.014G078000	SPX domain-containing membrane protein At4g22990 OS=Arabidopsis thaliana GN=At4g22990 PE=2 SV=2	AT4G22990.2	blue	1.33583	1.4253	1.4881	1.58271	0.000645886	0.00024934	0.000221641	4.96978e-05
PtpAffx.115292.1.S1_at	Potri.002G031100	GTPase HflX OS=Escherichia coli (strain K12) GN=hflX PE=1 SV=3	AT5G57960.1	blue	1.05912	0.913945	0.340374	0.0817193	0.000409573	0.000996644	>0.05	>0.05
PtpAffx.11563.2.A1_a_at	Potri.010G249300	Mitogen-activated protein kinase kinase 5 OS=Arabidopsis thaliana GN=MKK5 PE=1 SV=2	AT3G21220.1	blue	-0.917204	-0.653631	-0.133089	0.0512308	0.000442887	0.00436001	>0.05	>0.05
PtpAffx.115782.1.S1_at	Potri.008G160700	Putative ion channel POLLUX-like 2 OS=Arabidopsis thaliana GN=At5g43745 PE=2 SV=1	AT5G43745.1	blue	0.289734	0.543138	0.188964	0.771229	>0.05	>0.05	>0.05	0.0154853
PtpAffx.11586.1.A1_s_at	Potri.002G103800	14-3-3-like protein GF14 kappa OS=Arabidopsis thaliana GN=GRF8 PE=2 SV=2	AT5G65430.1	blue	-0.429582	-0.405892	-0.450125	-0.640052	0.024675	0.0318642	0.0236831	0.0011841
PtpAffx.115895.1.S1_s_at	Potri.015G058400	Glycerophosphoryl diester phosphodiesterase OS=Escherichia coli (strain K12) GN=glpQ PE=1 SV=2	AT1G74210.1	blue	1.23634	1.6437	1.68577	1.23701	0.019678	0.00327626	0.00341013	0.0136864
PtpAffx.11592.1.A1_at	Potri.004G217400	30S ribosomal protein S16 OS=Silicibacter pomeroyi (strain ATCC 700808 / DSM 15171 / DSS-3) GN=rpsP PE=3 SV=1	AT5G56940.1	blue	-0.403317	-0.7038	-0.363411	-0.531253	>0.05	0.00347147	>0.05	0.0146445
PtpAffx.11595.2.A1_s_at	Potri.001G465300	Histidinol dehydrogenase, chloroplastic OS=Arabidopsis thaliana GN=HDH PE=2 SV=1	AT5G63890.1	blue	-0.815106	-1.10231	-0.598909	-0.455006	0.00415638	0.000294146	0.0274997	>0.05
PtpAffx.1161.1.A1_at	Potri.011G061700	Pathogenesis-related genes transcriptional activator PTI5 OS=Solanum lycopersicum GN=PTI5 PE=2 SV=1	AT3G23240.1	blue	-2.50646	-2.50409	-0.221381	0.378176	5.43404e-05	4.2145e-05	>0.05	>0.05
PtpAffx.11619.1.S1_at	Potri.T061000	DeSI-like protein At4g17486 OS=Arabidopsis thaliana GN=At4g17486 PE=2 SV=1	AT4G25680.1	blue	-0.674582	-0.4214	-0.41916	-0.608733	0.0189891	>0.05	>0.05	0.0236837
PtpAffx.116237.1.A1_a_at	Potri.007G097500	E3 ubiquitin-protein ligase RING1 OS=Arabidopsis thaliana GN=ATL55 PE=1 SV=1	AT5G10380.1	blue	1.45693	-0.181421	0.515163	0.950337	0.000354655	>0.05	>0.05	0.00433022
PtpAffx.11635.2.S1_at	Potri.003G066000	Probable guanosine-3',5'-bis(diphosphate) 3'-pyrophosphohydrolase OS=Synechocystis sp. (strain PCC 6803 / Kazusa) GN=spoT PE=3 SV=1	AT1G54130.1	blue	-0.762637	-0.73501	-0.474456	-0.517469	0.00152628	0.00145543	0.0294401	0.0105961
PtpAffx.1165.2.S1_a_at	Potri.019G115500	GDT1-like protein 4 OS=Arabidopsis thaliana GN=At1g25520 PE=2 SV=1	AT1G25520.1	blue	-0.459786	-0.525462	-0.0258674	-0.671068	>0.05	>0.05	>0.05	0.0482436
PtpAffx.1165.2.S1_at	Potri.010G128400	GDT1-like protein 4 OS=Arabidopsis thaliana GN=At1g25520 PE=2 SV=1	AT1G25520.1	blue	-0.458401	-0.396271	-0.461733	-0.662088	>0.05	>0.05	>0.05	0.0128514
PtpAffx.116591.1.A1_at	Potri.004G132200	Potassium channel KAT1 OS=Arabidopsis thaliana GN=KAT1 PE=1 SV=2	AT5G46240.1	blue	-0.251509	-0.173441	-0.339608	-0.570103	>0.05	>0.05	>0.05	0.0146105
PtpAffx.11670.2.A1_a_at	Potri.002G011200	WD repeat-containing protein DWA2 OS=Arabidopsis thaliana GN=DWA2 PE=1 SV=1	AT1G20540.1	blue	-0.461486	-0.336112	-0.762117	-0.967088	>0.05	>0.05	0.00822488	0.000671885
PtpAffx.116899.1.S1_at	Potri.005G164600	Probable protein phosphatase 2C 10 OS=Arabidopsis thaliana GN=At1g34750 PE=1 SV=1	AT1G34750.1	blue	-0.356146	-0.88698	-0.457996	-0.0937383	>0.05	0.0197947	>0.05	>0.05
PtpAffx.1169.6.A1_s_at	Potri.008G030500	Histone H2B OS=Gossypium hirsutum GN=HIS2B PE=2 SV=3	AT5G59910.1	blue	-0.445655	-0.933756	-0.767686	-1.25374	>0.05	0.000617257	0.00355134	2.07058e-05
PtpAffx.117043.1.S1_s_at	Potri.001G019100	Putative copper-transporting ATPase HMA5 OS=Arabidopsis thaliana GN=HMA5 PE=2 SV=2	AT1G63440.1	blue	-0.472351	-0.389744	-0.69737	-0.805826	>0.05	>0.05	>0.05	0.0480482
PtpAffx.117115.1.S1_at	Potri.006G123200	S-adenosylmethionine synthase 4 OS=Populus trichocarpa GN=METK4 PE=2 SV=1	AT2G36880.2	blue	-1.23318	-2.18651	-1.28437	-2.73135	0.0108645	0.000121496	0.00971867	6.91861e-06
PtpAffx.11742.1.A1_at	Potri.001G047500	Zinc finger protein 3 OS=Arabidopsis thaliana GN=ZFP3 PE=2 SV=1	AT5G10970.1	blue	-0.871739	-0.628366	0.192191	-0.379725	0.00441831	0.0247575	>0.05	>0.05
PtpAffx.11742.2.A1_at	Potri.003G180600	Zinc finger protein 1 OS=Arabidopsis thaliana GN=ZFP1 PE=2 SV=1	AT5G10970.1	blue	-1.89467	-1.51849	0.305664	0.509853	1.51842e-05	0.000109635	>0.05	>0.05
PtpAffx.117669.1.S1_at	Potri.011G144500	MORC family CW-type zinc finger protein 3 OS=Homo sapiens GN=MORC3 PE=1 SV=3	AT1G19100.1	blue	0.0239701	-0.132533	-0.355153	-0.448939	>0.05	>0.05	>0.05	0.0412971
PtpAffx.11778.2.A1_a_at	Potri.015G054700	NADH dehydrogenase [ubiquinone] 1 beta subcomplex subunit 10-B OS=Arabidopsis thaliana GN=At3g18410 PE=2 SV=1	AT3G18410.2	blue	-0.635918	-0.595265	-0.471253	-0.605709	0.0213139	0.0289133	>0.05	0.0200502
PtpAffx.11837.1.S1_s_at	Potri.012G096600	60S ribosomal protein L17-1 OS=Arabidopsis thaliana GN=RPL17A PE=1 SV=1	AT1G27400.1	blue	-0.934182	-1.1307	-0.80399	-1.6076	0.00517847	0.00103512	0.0136951	2.22396e-05
PtpAffx.118706.1.S1_at	Potri.T141500	MLO-like protein 8 OS=Arabidopsis thaliana GN=MLO8 PE=2 SV=2	AT2G17480.1	blue	0.132545	-0.943111	-0.53538	-0.870895	>0.05	0.00314755	>0.05	0.00359028
PtpAffx.119220.1.A1_at	Potri.002G077100	Probable methyltransferase PMT10 OS=Arabidopsis thaliana GN=At1g77260 PE=2 SV=1	AT1G77260.1	blue	-0.514938	-0.408135	-1.14693	-1.07433	>0.05	>0.05	0.00362174	0.0028534
PtpAffx.11933.1.S1_at	Potri.013G028800	Probable histone H2AXa OS=Arabidopsis thaliana GN=At1g08880 PE=1 SV=1	AT1G08880.1	blue	-0.989728	-1.34354	-2.09789	-2.967	0.0316602	0.00570718	0.000221641	2.7432e-06
PtpAffx.11958.2.A1_s_at	Potri.006G087900	40S ribosomal protein S7 OS=Avicennia marina GN=RPS7 PE=2 SV=1	AT3G02560.2	blue	-0.828599	-0.815872	-0.814066	-1.36802	0.00786824	0.0074655	0.00946402	6.81315e-05
PtpAffx.119736.1.S1_s_at	Potri.010G156700	Alpha-1,4-glucan-protein synthase [UDP-forming] OS=Pisum sativum GN=UPTG PE=1 SV=1	AT3G08900.1	blue	-0.661408	-0.564987	-0.147062	-0.691451	0.0263688	>0.05	>0.05	0.0154346
PtpAffx.1199.1.A1_at	Potri.010G126200	Putative DNA repair protein RAD23-4 OS=Arabidopsis thaliana GN=RAD23-4 PE=2 SV=2	AT5G38470.2	blue	0.345631	0.627743	1.04176	1.32033	>0.05	0.0174427	0.000675148	3.04169e-05
PtpAffx.119955.1.S1_at	Potri.007G078400	Lipoyl synthase, mitochondrial OS=Populus trichocarpa GN=LIP1 PE=3 SV=1	AT2G20860.1	blue	0.932575	0.354685	0.446883	0.892998	0.0154237	>0.05	>0.05	0.0131767
PtpAffx.119956.1.S1_at	Potri.009G080600	Glutamyl-tRNA reductase 1, chloroplastic OS=Cucumis sativus GN=HEMA1 PE=2 SV=1	AT1G58290.1	blue	-1.11476	-1.10367	0.0793034	0.0558928	0.000934739	0.000708036	>0.05	>0.05
PtpAffx.120084.1.S1_s_at	Potri.001G305300	Translation factor GUF1 homolog, chloroplastic OS=Populus trichocarpa GN=POPTRDRAFT_815670 PE=3 SV=1	AT5G08650.1	blue	0.320415	0.296874	0.354555	0.684341	>0.05	>0.05	>0.05	0.00935551
PtpAffx.120271.1.S1_at	Potri.005G211600	tRNA (guanine-N(7)-)-methyltransferase subunit WDR4 OS=Dictyostelium discoideum GN=wdr4 PE=3 SV=1	AT1G03110.1	blue	-0.575403	-0.539531	-0.5176	-0.741808	>0.05	>0.05	>0.05	0.0439405
PtpAffx.120654.1.A1_at	Potri.010G048300	Alpha-galactosidase OS=Cyamopsis tetragonoloba PE=1 SV=1	AT3G26380.1	blue	1.12741	0.876298	1.00038	1.38417	0.00557738	0.0208394	0.0125686	0.000577462
PtpAffx.120741.1.A1_at	Potri.004G046700	Squamosa promoter-binding protein 1 OS=Antirrhinum majus GN=SBP1 PE=2 SV=1	AT1G53160.1	blue	0.45729	0.373304	0.637365	0.48554	>0.05	>0.05	0.0175882	0.0425346
PtpAffx.120918.1.A1_at	Potri.010G227000	Armadillo repeat-containing kinesin-like protein 1 OS=Arabidopsis thaliana GN=ARK1 PE=1 SV=2	AT3G54870.1	blue	-1.25012	-1.21481	-1.06183	-1.05639	0.00629593	0.00635724	0.0178893	0.0106925
PtpAffx.120944.1.A1_at	Potri.001G050300	Chromosome transmission fidelity protein 18 homolog OS=Xenopus laevis GN=chtf18 PE=2 SV=1	AT1G04730.1	blue	-0.811533	-0.952383	-2.04014	-1.76214	>0.05	0.0369584	0.000279043	0.000414117
PtpAffx.121079.1.A1_at	Potri.008G097600	Alpha-1,4-glucan-protein synthase [UDP-forming] 2 OS=Solanum tuberosum GN=UPTG2 PE=1 SV=1	AT3G08900.1	blue	-0.507331	-0.378425	-0.448732	-0.608659	>0.05	>0.05	>0.05	0.018741
PtpAffx.121081.1.A1_at	Potri.017G077000	Protein midA, mitochondrial OS=Dictyostelium discoideum GN=midA PE=2 SV=1	AT3G28700.1	blue	-0.298553	-0.369874	-0.401167	-0.422779	>0.05	>0.05	>0.05	0.0400014
PtpAffx.121110.1.A1_at	Potri.007G107900	U3 small nucleolar RNA-interacting protein 2 OS=Mus musculus GN=Rrp9 PE=1 SV=1	AT4G21130.1	blue	-0.390211	-0.426645	-0.211755	-0.647603	>0.05	>0.05	>0.05	0.0203969
PtpAffx.121503.1.A1_s_at	Potri.008G096800	Putative ATP-dependent RNA helicase DHX33 OS=Homo sapiens GN=DHX33 PE=1 SV=2	AT1G26370.1	blue	0.42872	0.483572	0.787223	0.775187	>0.05	>0.05	0.0168783	0.0104428
PtpAffx.121536.1.A1_at	Potri.008G200700	BTB/POZ and MATH domain-containing protein 2 OS=Arabidopsis thaliana GN=BPM2 PE=1 SV=1	AT3G06190.1	blue	0.0673993	-0.449483	-0.532338	-0.456501	>0.05	>0.05	0.041133	>0.05
PtpAffx.121543.1.A1_at	Potri.019G093400	Probable carotenoid cleavage dioxygenase 4, chloroplastic OS=Arabidopsis thaliana GN=CCD4 PE=1 SV=1	AT4G19170.1	blue	0.406624	0.605176	1.42747	1.287	>0.05	0.044694	0.000164595	0.000171996
PtpAffx.121599.1.A1_at	Potri.009G068900	10 kDa chaperonin OS=Arabidopsis thaliana GN=CPN10 PE=2 SV=1	AT1G14980.1	blue	-1.18508	-1.5108	0.0630619	0.0960677	0.0191218	0.00420575	>0.05	>0.05
PtpAffx.121626.1.A1_at	Potri.010G169400	Transcription factor HB29 OS=Arabidopsis thaliana GN=HB29 PE=1 SV=1	AT1G69600.1	blue	0.374826	0.273612	0.42695	1.46173	>0.05	>0.05	>0.05	0.000958464
PtpAffx.121639.1.A1_s_at	Potri.005G100500	Phosphatidylinositide phosphatase SAC1-A OS=Danio rerio GN=sacm1la PE=2 SV=1	AT3G51460.1	blue	-0.99588	-0.937606	-0.445066	-1.05597	0.0228919	0.0301355	>0.05	0.0118762
PtpAffx.121654.1.A1_at	Potri.001G138900	Heat shock factor protein HSF8 OS=Solanum lycopersicum GN=HSF8 PE=3 SV=1	AT1G32330.1	blue	0.260076	0.449087	0.411362	0.912687	>0.05	0.034216	>0.05	0.00015245
PtpAffx.12180.1.A1_at	Potri.002G226200	Serine/threonine protein phosphatase 2A 59 kDa regulatory subunit B' gamma isoform OS=Arabidopsis thaliana GN=B'GAMMA PE=1 SV=2	AT4G15415.1	blue	-0.325872	-0.453836	-0.401441	-0.42669	>0.05	0.0270261	>0.05	0.0284961
PtpAffx.122007.1.S1_s_at	Potri.010G119600	Elongator complex protein 2 OS=Arabidopsis thaliana GN=ELP2 PE=1 SV=1	AT1G49540.1	blue	-1.02291	-0.531954	-0.370433	-0.637657	0.00189757	>0.05	>0.05	0.0206469
PtpAffx.12225.1.S1_at	Potri.007G080600	ABC transporter F family member 5 OS=Arabidopsis thaliana GN=ABCF5 PE=2 SV=1	AT5G64840.1	blue	0.468633	0.340102	0.715851	1.01444	>0.05	>0.05	0.0424491	0.0030668
PtpAffx.122496.1.S1_at	Potri.019G103100	Probable protein phosphatase 2C 52 OS=Arabidopsis thaliana GN=At4g03415 PE=2 SV=1	AT4G03415.2	blue	-0.777864	-0.681101	-0.691454	-0.935574	0.011806	0.022947	0.0265102	0.00207036
PtpAffx.122535.1.S1_at	Potri.001G175000	Monoglyceride lipase OS=Homo sapiens GN=MGLL PE=1 SV=2	AT1G52760.1	blue	-1.05357	-0.981131	-0.176214	-0.484089	0.00624378	0.00820108	>0.05	>0.05
PtpAffx.122552.1.S1_at	Potri.T120300	Putative phagocytic receptor 1b OS=Dictyostelium discoideum GN=phg1b PE=2 SV=1	AT5G37310.1	blue	-0.18219	-0.382458	-0.124133	-0.42935	>0.05	0.0401193	>0.05	0.0173691
PtpAffx.122552.2.S1_at	Potri.T059700	Putative phagocytic receptor 1b OS=Dictyostelium discoideum GN=phg1b PE=2 SV=1	AT5G37310.1	blue	-0.71317	-0.981073	-0.0808263	-0.132439	0.0196731	0.00260577	>0.05	>0.05
PtpAffx.122552.6.S1_at	Potri.T059600	Putative phagocytic receptor 1b OS=Dictyostelium discoideum GN=phg1b PE=2 SV=1	AT5G37310.1	blue	-0.617867	-0.964008	-0.487087	-0.748172	>0.05	0.00788948	>0.05	0.0243045
PtpAffx.122583.1.S1_at	Potri.003G145600	Major facilitator superfamily domain-containing protein 5 OS=Homo sapiens GN=MFSD5 PE=2 SV=2	AT1G64650.1	blue	-0.889815	-0.680781	-0.674912	-0.87329	0.00230067	0.0103879	0.0139251	0.00117962
PtpAffx.122897.1.A1_at	Potri.006G229900	Protein REVERSION-TO-ETHYLENE SENSITIVITY1 OS=Arabidopsis thaliana GN=RTE1 PE=1 SV=1	AT2G26070.1	blue	-0.811413	-1.00988	0.025184	0.014334	0.00733038	0.00131972	>0.05	>0.05
PtpAffx.122982.1.A1_at	Potri.012G111600	Respiratory burst oxidase homolog protein C OS=Solanum tuberosum GN=RBOHC PE=1 SV=2	AT5G51060.1	blue	-0.477929	-0.940396	-0.0122873	-0.419179	>0.05	0.00165067	>0.05	>0.05
PtpAffx.123129.1.A1_s_at	Potri.009G132500	Pathogenesis-related protein 5 OS=Arabidopsis thaliana GN=At1g75040 PE=1 SV=1	AT4G38660.1	blue	-0.631017	-0.207917	-1.08395	-1.86729	>0.05	>0.05	0.0218853	0.000204887
PtpAffx.123144.1.A1_at	Potri.006G090000	Transcription factor LHW OS=Arabidopsis thaliana GN=LHW PE=1 SV=1	AT2G27230.2	blue	-0.503843	-0.763546	-1.01899	-0.519572	>0.05	>0.05	0.0447232	>0.05
PtpAffx.12342.2.S1_s_at	Potri.003G128600	Probable aquaporin PIP1-2 OS=Oryza sativa subsp. japonica GN=PIP1-2 PE=2 SV=3	AT2G45960.1	blue	-0.218006	-0.0830459	-0.21848	-0.435036	>0.05	>0.05	>0.05	0.0201497
PtpAffx.12353.1.A1_at	Potri.018G146100	Trans-cinnamate 4-monooxygenase OS=Zinnia elegans GN=CYP73A12 PE=2 SV=1	AT2G30490.1	blue	-1.88244	-1.10818	0.144787	0.362577	0.00132228	0.0283304	>0.05	>0.05
PtpAffx.123534.1.S1_s_at	Potri.011G131100	Chitin-inducible gibberellin-responsive protein 1 OS=Oryza sativa subsp. japonica GN=CIGR1 PE=2 SV=1	AT1G50600.1	blue	-2.59601	-2.81376	-0.052673	0.301545	2.51633e-07	7.55129e-08	>0.05	>0.05
PtpAffx.123703.1.S1_at	Potri.006G100300	GDSL esterase/lipase CPRD49 OS=Arabidopsis thaliana GN=CPRD49 PE=2 SV=1	AT3G11210.1	blue	0.977796	0.46001	0.0994355	0.20098	0.00146675	>0.05	>0.05	>0.05
PtpAffx.123757.1.S1_s_at	Potri.006G230200	Calcineurin B-like protein 10 OS=Arabidopsis thaliana GN=CBL10 PE=1 SV=1	AT4G33000.2	blue	-1.09646	-1.16495	-0.536347	-0.883787	0.00829195	0.00490206	>0.05	0.018793
PtpAffx.12389.1.A1_x_at	Potri.014G159500	Zinc finger CCCH domain-containing protein 3 OS=Arabidopsis thaliana GN=At1g04990 PE=2 SV=1	AT1G04990.1	blue	-0.196004	0.222393	0.473223	0.670838	>0.05	>0.05	0.0473782	0.00362429
PtpAffx.12410.1.S1_at	Potri.001G380200	60S ribosomal protein L18a-1 OS=Arabidopsis thaliana GN=RPL18AA PE=2 SV=2	AT1G17080.1	blue	-1.16872	-1.30175	-0.654947	-0.70644	0.00751574	0.00309535	>0.05	>0.05
PtpAffx.12458.1.S1_at	Potri.006G140700	Copper transporter 5 OS=Arabidopsis thaliana GN=COPT5 PE=2 SV=1	AT5G20650.1	blue	-0.369358	-0.291403	-0.0506285	-0.511057	>0.05	>0.05	>0.05	0.0114522
PtpAffx.124616.1.S1_s_at	Potri.017G113600	T-complex protein 1 subunit zeta OS=Mus musculus GN=Cct6a PE=1 SV=3	AT3G02530.1	blue	-1.15904	-0.967852	-0.345738	-0.692403	0.00814175	0.019979	>0.05	>0.05
PtpAffx.124644.1.S1_at	Potri.010G134700	LAG1 longevity assurance homolog 3 OS=Arabidopsis thaliana GN=At1g13580 PE=2 SV=2	AT1G13580.3	blue	-1.30968	-0.967677	-0.156243	-0.140068	0.00385383	0.0194795	>0.05	>0.05
PtpAffx.124847.1.S1_s_at	Potri.013G058300	Glutamate dehydrogenase 1 OS=Arabidopsis thaliana GN=GDH1 PE=1 SV=1	AT5G18170.1	blue	-1.04333	-1.03583	0.0298307	0.256488	0.00306995	0.00246899	>0.05	>0.05
PtpAffx.12497.1.S1_s_at	Potri.014G158400	Glucan endo-1,3-beta-glucosidase 12 OS=Arabidopsis thaliana GN=At4g29360 PE=1 SV=1	AT2G05790.1	blue	-1.0275	0.0794154	-0.867793	-1.51932	>0.05	>0.05	>0.05	0.0174351
PtpAffx.125034.1.S1_at	Potri.011G044100	Probable ADP-ribosylation factor GTPase-activating protein AGD5 OS=Arabidopsis thaliana GN=AGD5 PE=1 SV=1	AT5G54310.1	blue	-1.15935	-0.743162	-0.295375	0.313232	0.00937312	>0.05	>0.05	>0.05
PtpAffx.12564.1.A1_at	Potri.019G027800	DNA-directed RNA polymerase subunit beta'' OS=Populus trichocarpa GN=rpoC2 PE=3 SV=1	ATCG00170.1	blue	0.700026	0.759516	0.0608616	0.865317	0.0103929	0.00566771	>0.05	0.00138586
PtpAffx.12564.1.A1_s_at	Potri.019G027800	DNA-directed RNA polymerase subunit beta'' OS=Populus trichocarpa GN=rpoC2 PE=3 SV=1	ATCG00170.1	blue	1.07934	1.36088	-0.156495	0.589517	0.000675499	5.5974e-05	>0.05	0.0206444
PtpAffx.125849.1.A1_at	Potri.002G029700	UPF0559 protein v1g247787 OS=Nematostella vectensis GN=v1g247787 PE=3 SV=1	AT1G06060.1	blue	-0.357622	-0.699951	-0.791116	-0.803654	>0.05	0.00291662	0.0014808	0.000571693
PtpAffx.126599.1.A1_s_at	Potri.004G163300	Arginine decarboxylase OS=Pisum sativum PE=2 SV=1	AT4G34710.2	blue	-0.882774	-1.3063	-0.29901	0.180465	0.0121465	0.000706898	>0.05	>0.05
PtpAffx.1269.2.S1_at	Potri.014G078700	BON1-associated protein 2 OS=Arabidopsis thaliana GN=BAP2 PE=1 SV=1	AT2G45760.1	blue	-3.57761	-4.24231	-0.147709	-0.195079	5.56054e-08	6.06138e-09	>0.05	>0.05
PtpAffx.1269.3.S1_at	Potri.002G155300	BON1-associated protein 2 OS=Arabidopsis thaliana GN=BAP2 PE=1 SV=1	AT2G45760.1	blue	-4.20534	-5.01631	0.239119	0.63183	8.01208e-07	7.1047e-08	>0.05	>0.05
PtpAffx.127335.1.A1_at	Potri.014G109900	Paladin OS=Homo sapiens GN=PALD PE=1 SV=3	AT3G62010.1	blue	-0.425959	-1.40474	0.342772	0.56817	>0.05	0.00364101	>0.05	>0.05
PtpAffx.127398.1.A1_at	Potri.008G051200	Zinc finger protein ZAT11 OS=Arabidopsis thaliana GN=ZAT11 PE=2 SV=1	AT2G28710.1	blue	-1.63177	-1.89898	-0.0158165	0.0834109	0.000329879	5.65616e-05	>0.05	>0.05
PtpAffx.127433.1.A1_at	Potri.016G033000	G2/mitotic-specific cyclin S13-6 OS=Glycine max PE=2 SV=1	AT5G06150.1	blue	-1.04298	-1.34017	-1.71684	-2.20335	>0.05	0.0366129	0.0125163	0.00109711
PtpAffx.127528.1.A1_s_at	Potri.005G048200	Cysteine synthase OS=Citrullus lanatus PE=1 SV=1	AT5G28020.6	blue	-0.647033	-1.03995	-0.800674	-0.95999	0.0475207	0.00351312	0.0221971	0.00394211
PtpAffx.127541.1.A1_at	Potri.001G325400	Probable S-acyltransferase At3g26935 OS=Arabidopsis thaliana GN=At3g26935 PE=1 SV=1	AT3G26935.1	blue	-0.304247	-0.006228	-0.384117	-0.542493	>0.05	>0.05	>0.05	0.0305604
PtpAffx.12794.1.S1_a_at	Potri.002G049000	BI1-like protein OS=Arabidopsis thaliana GN=At4g15470 PE=2 SV=1	AT1G03070.2	blue	0.101469	-0.117028	0.773298	0.687407	>0.05	>0.05	0.0380266	0.0415388
PtpAffx.128057.1.A1_at	Potri.015G145600	Signal peptide peptidase-like 3 OS=Mus musculus GN=Sppl3 PE=2 SV=3	AT4G33410.1	blue	-0.595178	-0.579771	-0.605468	-1.01282	0.0167489	0.0183303	0.018053	0.000195744
PtpAffx.1281.1.A1_at	Potri.008G060000	Eukaryotic translation initiation factor 3 subunit G OS=Xenopus tropicalis GN=eif3g PE=2 SV=1	AT3G11400.1	blue	-0.640355	-0.650033	-0.80504	-1.22331	0.0278232	0.0257573	0.00973934	0.000180352
PtpAffx.128147.1.A1_a_at	Potri.013G035100	Protein MON2 homolog OS=Drosophila melanogaster GN=mon2 PE=2 SV=4	AT5G27970.1	blue	-0.835522	-0.46219	-0.27669	-0.286106	0.00692999	>0.05	>0.05	>0.05
PtpAffx.128489.1.S1_s_at	Potri.004G118600	UDP-glucose 6-dehydrogenase OS=Glycine max PE=2 SV=1	AT5G15490.1	blue	-0.675919	-0.826049	-0.544075	-1.04696	0.0143828	0.00383725	0.04986	0.000346007
PtpAffx.12874.1.S1_s_at	Potri.006G232900	Vacuolar-processing enzyme OS=Citrus sinensis PE=2 SV=1	AT4G32940.1	blue	-1.89798	-1.82122	-0.965628	-1.14681	1.94097e-05	2.33632e-05	0.00635172	0.000851305
PtpAffx.128825.2.S1_a_at	Potri.007G048700	Microtubule-associated protein RP/EB family member 1 OS=Xenopus tropicalis GN=mapre1 PE=2 SV=1	AT5G67270.1	blue	-1.20314	-1.27525	-1.71729	-2.03896	0.0310998	0.0231599	0.00493828	0.000614181
PtpAffx.128848.1.S1_s_at	Potri.005G210100	Patatin group A-3 OS=Solanum tuberosum PE=2 SV=1	AT3G63200.1	blue	-0.469471	-1.01202	-0.264146	-0.407926	>0.05	0.0153239	>0.05	>0.05
PtpAffx.129204.1.S1_at	Potri.002G079900	Protein TolB OS=Jannaschia sp. (strain CCS1) GN=tolB PE=3 SV=1	AT1G21680.1	blue	0.195319	0.371489	1.6532	1.94782	>0.05	>0.05	0.000553853	5.02952e-05
PtpAffx.129594.1.S1_at	Potri.011G151400	Probable beta-1,3-galactosyltransferase 6 OS=Arabidopsis thaliana GN=B3GALT6 PE=2 SV=1	AT1G32930.1	blue	-0.228674	-0.380761	-1.3231	-1.7749	>0.05	>0.05	0.000381728	9.3671e-06
PtpAffx.129717.1.S1_at	Potri.001G110500	Ethylene-responsive transcription factor ERF026 OS=Arabidopsis thaliana GN=ERF026 PE=2 SV=1	AT5G52020.1	blue	-1.06715	-1.016	0.0757782	-0.0406525	0.000812542	0.000843773	>0.05	>0.05
PtpAffx.129961.1.S1_at	Potri.008G179600	Mitotic spindle checkpoint protein MAD2 OS=Arabidopsis thaliana GN=MAD2 PE=2 SV=1	AT3G25980.1	blue	-0.81205	-0.538866	-1.42757	-2.04188	>0.05	>0.05	0.0033098	7.08563e-05
PtpAffx.13014.1.S1_a_at	Potri.018G068700	NAC domain-containing protein 8 OS=Arabidopsis thaliana GN=NAC008 PE=2 SV=1	AT4G29230.1	blue	1.26322	1.3691	0.327437	0.742173	0.000546877	0.000183261	>0.05	0.0117303
PtpAffx.13048.1.S1_a_at	Potri.009G023200	Protein N-terminal asparagine amidohydrolase OS=Mus musculus GN=Ntan1 PE=2 SV=3	AT2G44420.1	blue	-0.53795	-0.60054	-0.407878	-0.461341	0.0222665	0.0117902	>0.05	0.0361544
PtpAffx.130846.2.S1_at	Potri.006G138900	Ethylene-responsive transcription factor ERF016 OS=Arabidopsis thaliana GN=ERF016 PE=2 SV=1	AT5G21960.1	blue	-3.44506	-4.16532	0.0264677	0.400883	3.15803e-07	2.52256e-08	>0.05	>0.05
PtpAffx.131102.1.S1_at	Potri.007G085600	Alanine--glyoxylate aminotransferase 2 homolog 1, mitochondrial OS=Arabidopsis thaliana GN=AGT2 PE=1 SV=1	AT4G39660.1	blue	-1.08813	-0.661852	0.215683	-0.236948	0.00674997	>0.05	>0.05	>0.05
PtpAffx.131142.1.S1_a_at	Potri.014G022800	D-3-phosphoglycerate dehydrogenase, chloroplastic OS=Arabidopsis thaliana GN=At1g17745 PE=1 SV=2	AT3G19480.1	blue	-1.25008	-1.27627	-0.522257	-0.759341	0.00346083	0.00232105	>0.05	0.0380704
PtpAffx.131222.1.S1_at	Potri.007G023200	Putative glucose-6-phosphate 1-epimerase OS=Cenchrus ciliaris PE=2 SV=1	AT5G66530.2	blue	1.42708	1.29418	1.70222	0.566747	0.00328811	0.00498071	0.000839467	>0.05
PtpAffx.131222.1.S1_s_at	Potri.007G023200	Putative glucose-6-phosphate 1-epimerase OS=Cenchrus ciliaris PE=2 SV=1	AT5G66530.2	blue	1.45832	1.10722	1.58021	0.697551	0.000194621	0.00141565	8.35193e-05	0.0201674
PtpAffx.131511.1.S1_s_at	Potri.004G116100	Transcription factor TCP13 OS=Arabidopsis thaliana GN=TCP13 PE=1 SV=1	AT3G02150.2	blue	0.673538	0.226106	0.46891	1.23363	0.0473894	>0.05	>0.05	0.000750274
PtpAffx.131589.1.A1_at	Potri.012G077400	Nucleobase-ascorbate transporter 6 OS=Arabidopsis thaliana GN=NAT6 PE=2 SV=2	AT5G62890.3	blue	-0.509634	-0.673437	-0.447981	-0.779543	0.0220839	0.00413316	0.0497296	0.000812568
PtpAffx.131822.1.S1_s_at	Potri.015G078500	U3 small nucleolar ribonucleoprotein protein MPP10 OS=Homo sapiens GN=MPHOSPH10 PE=1 SV=2	AT5G66540.1	blue	0.340603	0.411381	0.300062	0.686438	>0.05	>0.05	>0.05	0.0120026
PtpAffx.1321.2.S1_a_at	Potri.007G124400	Vesicle transport protein GOT1B OS=Mus musculus GN=Golt1b PE=2 SV=1	AT5G01430.2	blue	-0.627683	-0.964461	-0.317681	-0.577219	0.0219479	0.00132916	>0.05	0.0247227
PtpAffx.132235.1.A1_at	Potri.002G005100	Short-chain dehydrogenase/reductase family 42E member 1 OS=Macaca fascicularis GN=SDR42E1 PE=2 SV=1	AT2G33630.1	blue	-0.475058	-0.255666	-0.496421	-0.613198	0.0371718	>0.05	0.0383812	0.00673101
PtpAffx.132333.1.A1_at	Potri.010G035300	Probable serine/threonine-protein kinase At1g18390 OS=Arabidopsis thaliana GN=At1g18390 PE=1 SV=2	AT1G69910.1	blue	-0.811142	-0.705177	-0.21229	-0.109014	0.00311074	0.00628125	>0.05	>0.05
PtpAffx.132592.1.S1_at	Potri.009G141400	Expansin-like A2 OS=Arabidopsis thaliana GN=EXLA2 PE=2 SV=1	AT4G38400.1	blue	-2.74917	-3.07102	-0.947578	-1.23135	9.96324e-05	2.44084e-05	>0.05	0.0202524
PtpAffx.132618.1.S1_at	Potri.009G145400	Cytochrome P450 94A1 OS=Vicia sativa GN=CYP94A1 PE=2 SV=2	AT2G27690.1	blue	-0.630633	-0.707	0.105689	0.05088	0.00549403	0.00201763	>0.05	>0.05
PtpAffx.132694.1.S1_at	Potri.003G160600	Probable S-acyltransferase At3g26935 OS=Arabidopsis thaliana GN=At3g26935 PE=1 SV=1	AT3G26935.1	blue	-1.2526	-0.950824	-1.41195	-2.11779	0.00576333	0.0238362	0.00259026	3.19285e-05
PtpAffx.13274.1.A1_a_at	Potri.015G097300	Protein transport protein Sec61 subunit gamma OS=Oryza sativa subsp. japonica GN=Os02g0178400 PE=3 SV=1	AT5G50460.1	blue	-0.742288	-1.17278	-0.564719	-1.25482	0.00326325	5.01795e-05	0.0181036	1.26372e-05
PtpAffx.133377.1.A1_at	Potri.007G075200	GEM-like protein 4 OS=Arabidopsis thaliana GN=At5g08350 PE=2 SV=1	AT5G08350.1	blue	-0.418836	-1.63003	-1.34993	-1.55462	>0.05	0.000205028	0.0013189	0.000169703
PtpAffx.133584.1.A1_at	Potri.001G345700	LOB domain-containing protein 25 OS=Arabidopsis thaliana GN=LBD25 PE=2 SV=3	AT3G27650.1	blue	-1.41442	-1.51118	-0.0610734	-0.0190726	0.0022594	0.00100753	>0.05	>0.05
PtpAffx.133674.1.A1_at	Potri.001G118000	Maspardin OS=Bos taurus GN=SPG21 PE=2 SV=1	AT4G12230.1	blue	-0.429417	-1.05961	-0.270715	-0.172829	>0.05	0.000398554	>0.05	>0.05
PtpAffx.133722.1.A1_at	Potri.013G055300	Inhibitor of Bruton tyrosine kinase OS=Homo sapiens GN=IBTK PE=1 SV=3	AT3G03790.2	blue	1.58823	2.04955	1.93129	2.44712	1.6259e-05	6.72644e-07	2.20021e-06	5.84282e-08
PtpAffx.133756.2.A1_a_at	Potri.016G058600	Homeobox-leucine zipper protein HAT14 OS=Arabidopsis thaliana GN=HAT14 PE=2 SV=3	AT5G06710.1	blue	-1.31833	-0.736957	-0.337445	0.153386	8.91869e-05	0.00700968	>0.05	>0.05
PtpAffx.133758.1.A1_at	Potri.003G019400	F-box protein At1g10780 OS=Arabidopsis thaliana GN=At1g10780 PE=2 SV=1	AT1G10780.1	blue	-0.541909	-0.668201	-1.32111	-1.0024	>0.05	0.0321867	0.000435279	0.00183625
PtpAffx.133891.1.A1_at	Potri.018G022300	Probable receptor-like protein kinase At1g80640 OS=Arabidopsis thaliana GN=At1g80640 PE=2 SV=1	AT2G25220.1	blue	-0.476741	-0.285855	-0.146654	-0.595547	>0.05	>0.05	>0.05	0.0261929
PtpAffx.134093.1.A1_at	Potri.016G059900	Gamma-tubulin complex component 3 homolog OS=Xenopus laevis GN=tubgcp3 PE=1 SV=1	AT5G06680.1	blue	-0.474983	-0.510121	-0.763962	-1.22775	>0.05	>0.05	0.0318554	0.000701958
PtpAffx.134132.1.A1_at	Potri.009G011800	Auxin response factor 4 OS=Arabidopsis thaliana GN=ARF4 PE=2 SV=1	AT5G60450.1	blue	-0.0454651	-0.0826641	-0.696374	-0.621925	>0.05	>0.05	0.00259086	0.00287779
PtpAffx.134162.1.A1_at	Potri.004G067000	Alcohol dehydrogenase-like 6 OS=Arabidopsis thaliana GN=At5g24760 PE=2 SV=2	AT5G24760.1	blue	-0.518466	-0.619852	-0.882214	-0.983173	>0.05	0.0304877	0.00499101	0.00106228
PtpAffx.13417.1.S1_at	Potri.010G102400	Probable transmembrane ascorbate ferrireductase 3 OS=Arabidopsis thaliana GN=CYB561C PE=2 SV=1	AT1G14730.1	blue	-0.422543	-0.147026	-0.313322	-1.0905	0.0464656	>0.05	>0.05	3.17723e-05
PtpAffx.134171.1.A1_s_at	Potri.006G201400	Putative phosphatidylglycerol/phosphatidylinositol transfer protein DDB_G0282179 OS=Dictyostelium discoideum GN=DDB_G0282179 PE=3 SV=2	AT3G11780.1	blue	-0.447848	-0.63703	-0.19909	-0.674836	0.0277005	0.00339318	>0.05	0.00134007
PtpAffx.134221.1.A1_at	Potri.005G123800	Scarecrow-like protein 4 OS=Arabidopsis thaliana GN=SCL4 PE=2 SV=1	AT5G66770.1	blue	-0.768044	-1.73069	0.190294	-0.115556	0.0256382	6.25054e-05	>0.05	>0.05
PtpAffx.134305.1.A1_at	Potri.006G184800	Probable WRKY transcription factor 32 OS=Arabidopsis thaliana GN=WRKY32 PE=2 SV=1	AT4G30935.1	blue	0.298883	0.170015	0.636271	0.708123	>0.05	>0.05	>0.05	0.032149
PtpAffx.134361.1.A1_s_at	Potri.003G141800	Uncharacterized protein At5g39865 OS=Arabidopsis thaliana GN=At5g39865 PE=1 SV=1	AT1G64500.1	blue	0.904901	0.774164	0.695991	0.629302	0.000876595	0.00210116	0.0055928	0.00571781
PtpAffx.13438.1.S1_s_at	Potri.017G079200	V-type proton ATPase subunit d2 OS=Arabidopsis thaliana GN=VHA-D2 PE=2 SV=1	AT3G28715.1	blue	-0.598692	-0.635525	-0.500444	-0.798914	0.027494	0.019993	>0.05	0.00329679
PtpAffx.134524.1.A1_at	Potri.014G102200	Ras-related protein RABA3 OS=Arabidopsis thaliana GN=RABA3 PE=2 SV=1	AT1G01200.1	blue	-0.576867	-0.281118	-0.270733	-0.797383	0.0334123	>0.05	>0.05	0.00351751
PtpAffx.13455.1.S1_at	Potri.009G163600	Probable calcium-binding protein CML48 OS=Arabidopsis thaliana GN=CML48 PE=2 SV=2	AT2G27480.1	blue	-0.825792	-0.687139	-0.7498	-1.03411	0.00339537	0.00892534	0.00639257	0.000240307
PtpAffx.13469.1.S1_at	Potri.T096300	Bark storage protein A OS=Populus deltoides GN=BSPA PE=2 SV=1	AT4G28940.1	blue	-1.21395	-2.27518	-0.992136	-0.368008	0.00359638	9.97394e-06	0.0132509	>0.05
PtpAffx.134857.2.S1_at	Potri.001G000700	Transcription factor Pur-alpha 1 OS=Arabidopsis thaliana GN=PURA1 PE=1 SV=2	AT2G32080.1	blue	-1.11696	-1.35533	-0.341852	-0.577532	0.000346124	3.99243e-05	>0.05	0.0184675
PtpAffx.1352.3.A1_s_at	Potri.007G011200	Phosphoenolpyruvate carboxykinase [ATP] OS=Arabidopsis thaliana GN=PCKA PE=1 SV=1	AT4G37870.1	blue	-2.66727	-2.19859	-0.628721	-0.373314	5.53998e-06	3.6926e-05	>0.05	>0.05
PtpAffx.135358.1.S1_s_at	Potri.001G079800	Ethylene-responsive transcription factor ERF105 OS=Arabidopsis thaliana GN=ERF105 PE=2 SV=1	AT5G51190.1	blue	-2.21787	-2.61141	0.121396	0.331502	4.55912e-06	5.46897e-07	>0.05	>0.05
PtpAffx.135670.1.S1_at	Potri.015G070300	E2F transcription factor-like E2FE OS=Arabidopsis thaliana GN=E2FE PE=2 SV=1	AT3G48160.2	blue	-0.797081	-0.882748	-2.185	-2.37744	0.0262618	0.0152502	1.18113e-05	1.8609e-06
PtpAffx.136078.1.A1_at	Potri.016G094300	Protein kinase APK1A, chloroplastic OS=Arabidopsis thaliana GN=APK1A PE=2 SV=1	AT1G07570.1	blue	-0.331446	-0.432486	-0.69804	-0.783858	>0.05	>0.05	0.0198451	0.00543843
PtpAffx.13609.1.S1_at	Potri.011G091100	BTB/POZ domain-containing protein At1g30440 OS=Arabidopsis thaliana GN=At1g30440 PE=1 SV=2	AT1G30440.1	blue	-1.46315	-1.39095	-0.612884	-0.840456	0.00658566	0.00758435	>0.05	>0.05
PtpAffx.136240.1.S1_at	Potri.012G128500	Chloride conductance regulatory protein ICln OS=Arabidopsis thaliana GN=At5g62290 PE=2 SV=1	AT5G62290.2	blue	-0.0978108	-0.317874	-0.927255	-0.918868	>0.05	>0.05	0.00308606	0.00159518
PtpAffx.136359.1.A1_at	Potri.T143600	GDSL esterase/lipase At1g28590 OS=Arabidopsis thaliana GN=At1g28590 PE=2 SV=2	AT1G28590.1	blue	-1.60999	-1.25944	-0.169144	-0.364036	1.96834e-05	0.000169808	>0.05	>0.05
PtpAffx.136381.1.S1_at	Potri.002G161900	E3 ubiquitin-protein ligase RHA1B OS=Arabidopsis thaliana GN=RHA1B PE=2 SV=1	AT3G61460.1	blue	-2.8693	-3.73675	0.204555	0.26608	0.000824017	5.20684e-05	>0.05	>0.05
PtpAffx.136381.2.S1_s_at	Potri.014G087700	E3 ubiquitin-protein ligase RHA1B OS=Arabidopsis thaliana GN=RHA1B PE=2 SV=1	AT3G61460.1	blue	-2.41171	-3.05748	0.686258	0.320582	0.00144731	0.000132297	>0.05	>0.05
PtpAffx.1364.1.A1_a_at	Potri.007G139100	ADP,ATP carrier protein 3, mitochondrial OS=Arabidopsis thaliana GN=AAC3 PE=1 SV=1	AT4G28390.1	blue	-0.373199	-0.239592	-0.628385	-1.07252	>0.05	>0.05	0.0356403	0.000507109
PtpAffx.1364.4.S1_s_at	Potri.007G139100	ADP,ATP carrier protein 3, mitochondrial OS=Arabidopsis thaliana GN=AAC3 PE=1 SV=1	AT4G28390.1	blue	-0.360876	-0.449458	-0.541276	-1.39262	>0.05	>0.05	>0.05	4.25258e-05
PtpAffx.13652.1.S1_s_at	Potri.015G130600	Hypersensitive-induced response protein 4 OS=Arabidopsis thaliana GN=HIR4 PE=1 SV=1	AT5G51570.1	blue	-0.302067	-0.809385	-0.533931	-0.951582	>0.05	0.00206105	0.0333712	0.000317679
PtpAffx.13671.1.S1_at	Potri.007G082200	Nuclear transcription factor Y subunit B-3 OS=Arabidopsis thaliana GN=NFYB3 PE=2 SV=1	AT4G14540.1	blue	-1.61538	-1.83635	0.409617	0.730393	4.06147e-05	7.86051e-06	>0.05	0.0113462
PtpAffx.136723.1.S1_s_at	Potri.T104400	5'-adenylylsulfate reductase 1, chloroplastic OS=Arabidopsis thaliana GN=APR1 PE=1 SV=2	AT4G04610.1	blue	0.574895	0.920862	2.45653	2.39374	>0.05	>0.05	0.000789336	0.000415413
PtpAffx.13676.1.A1_at	Potri.006G218400	3beta-hydroxysteroid-dehydrogenase/decarboxylase isoform 2 OS=Arabidopsis thaliana GN=3BETAHSD/D2 PE=2 SV=2	AT2G26260.1	blue	-0.626302	-0.781495	-0.53697	-1.10118	0.00672337	0.00115499	0.0180607	2.73274e-05
PtpAffx.137981.1.S1_at	Potri.015G074100	Aldehyde dehydrogenase family 2 member B4, mitochondrial OS=Arabidopsis thaliana GN=ALDH2B4 PE=1 SV=1	AT3G48000.1	blue	0.853409	0.731342	1.63452	1.48691	0.0108415	0.0231159	7.33116e-05	7.23397e-05
PtpAffx.13809.1.S1_at	Potri.014G070400	LOB domain-containing protein 18 OS=Arabidopsis thaliana GN=LBD18 PE=2 SV=2	AT2G45420.1	blue	-0.0909591	-0.447982	-0.507227	-0.515624	>0.05	0.028359	0.0190211	0.00999044
PtpAffx.138124.1.S1_at	Potri.002G049700	Serine/threonine-protein kinase HT1 OS=Arabidopsis thaliana GN=HT1 PE=1 SV=1	AT3G22750.1	blue	1.21359	1.6025	0.432697	0.472198	0.0123777	0.00179937	>0.05	>0.05
PtpAffx.138198.1.S1_s_at	Potri.012G091400	BTB/POZ and TAZ domain-containing protein 1 OS=Arabidopsis thaliana GN=BT1 PE=1 SV=1	AT5G63160.1	blue	0.886653	1.24427	2.03833	2.43134	>0.05	0.0154509	0.000627693	5.10112e-05
PtpAffx.138282.1.S1_s_at	Potri.005G108100	Aconitate hydratase 1 OS=Arabidopsis thaliana GN=ACO1 PE=1 SV=2	AT4G35830.1	blue	-1.10533	-1.46548	0.190165	-0.125992	0.000811808	4.25525e-05	>0.05	>0.05
PtpAffx.138367.1.S1_s_at	Potri.008G076300	Phospholipase A(1) LCAT3 OS=Arabidopsis thaliana GN=LCAT3 PE=1 SV=1	AT3G03310.1	blue	1.49067	1.51085	1.93832	2.5303	3.73486e-05	2.43443e-05	2.38235e-06	4.55488e-08
PtpAffx.13846.1.S1_at	Potri.001G112000	Probable rhamnose biosynthetic enzyme 1 OS=Arabidopsis thaliana GN=RHM1 PE=1 SV=1	AT1G63000.1	blue	-0.637309	-0.947064	-0.480381	-0.594617	0.017349	0.00120864	>0.05	0.0178902
PtpAffx.13858.1.A1_at	Potri.003G078700	60S ribosomal protein L15 OS=Petunia hybrida GN=RPL15 PE=2 SV=1	AT4G16720.1	blue	-0.465469	-0.577098	-0.389956	-0.820645	0.0333696	0.0107367	>0.05	0.000505548
PtpAffx.138640.1.A1_at	Potri.008G056400	Protein kinase APK1A, chloroplastic OS=Arabidopsis thaliana GN=APK1A PE=2 SV=1	AT1G07570.1	blue	-0.546754	-1.28722	-0.126312	0.0373306	>0.05	0.000286742	>0.05	>0.05
PtpAffx.138857.1.A1_at	Potri.009G145400	Cytochrome P450 94A1 OS=Vicia sativa GN=CYP94A1 PE=2 SV=2	AT2G27690.1	blue	-4.41906	-4.91608	0.0976334	0.301447	1.88515e-07	4.3282e-08	>0.05	>0.05
PtpAffx.138918.1.A1_at	Potri.006G103300	Importin subunit beta-1 OS=Mus musculus GN=Kpnb1 PE=1 SV=2	AT3G08943.1	blue	-1.65173	-1.62819	-0.940584	-0.925069	1.62958e-05	1.4456e-05	0.00265879	0.00141878
PtpAffx.139.1.S1_at	Potri.019G036500	Probable glycosyltransferase At5g03795 OS=Arabidopsis thaliana GN=At5g03795 PE=3 SV=2	AT4G38040.1	blue	-0.638838	-0.652174	-0.814235	-1.00574	>0.05	>0.05	0.0346359	0.00595529
PtpAffx.139048.1.S1_s_at	Potri.014G178000	Uncharacterized sodium-dependent transporter yocS OS=Bacillus subtilis (strain 168) GN=yocS PE=3 SV=1	AT3G25410.1	blue	0.316217	0.377667	0.752524	1.23634	>0.05	>0.05	0.0195701	0.000250884
PtpAffx.139063.1.S1_at	Potri.002G236400	UDP-glycosyltransferase 75D1 OS=Arabidopsis thaliana GN=UGT75D1 PE=2 SV=2	AT4G15550.1	blue	-1.43461	-1.49459	-0.180245	-0.154403	0.000502769	0.00024162	>0.05	>0.05
PtpAffx.13918.1.S1_at	Potri.004G184000	Early nodulin-93 OS=Glycine max PE=2 SV=1	AT5G25940.1	blue	-2.32633	-2.58639	-0.611567	-0.664258	0.000628587	0.000168503	>0.05	>0.05
PtpAffx.13929.1.A1_at	Potri.001G257100	Calcium-dependent protein kinase 7 OS=Arabidopsis thaliana GN=CPK7 PE=1 SV=1	AT5G12480.1	blue	-0.42798	-0.148364	-0.741512	-0.806692	>0.05	>0.05	0.0084672	0.0024185
PtpAffx.139530.2.S1_s_at	Potri.005G252800	WUSCHEL-related homeobox 8 OS=Oryza sativa subsp. japonica GN=WOX8 PE=2 SV=1	AT4G35550.1	blue	0.252721	0.80178	0.651192	0.572211	>0.05	0.0142731	0.0495715	>0.05
PtpAffx.14002.1.S1_at	Potri.003G035200	PRA1 family protein F2 OS=Arabidopsis thaliana GN=PRA1F2 PE=1 SV=1	AT1G55190.1	blue	-0.530623	-0.437213	-0.0157949	-0.491418	0.0140913	0.0355571	>0.05	0.0148622
PtpAffx.140057.1.A1_at	Potri.006G084200	Dof zinc finger protein DOF2.4 OS=Arabidopsis thaliana GN=DOF2.4 PE=2 SV=1	AT2G37590.1	blue	-0.988313	-0.81189	-0.00428334	0.243416	0.0052486	0.0146998	>0.05	>0.05
PtpAffx.140138.1.A1_s_at	Potri.008G100300	Probable boron transporter 2 OS=Arabidopsis thaliana GN=BOR2 PE=2 SV=1	AT3G62270.1	blue	-0.973078	-0.461118	0.106744	0.123423	0.0147901	>0.05	>0.05	>0.05
PtpAffx.14014.2.A1_at	Potri.003G166900	Serine/threonine-protein kinase PBS1 OS=Arabidopsis thaliana GN=PBS1 PE=1 SV=1	AT5G13160.1	blue	-0.848856	-0.897687	-0.419645	-0.309506	0.00144879	0.000653865	>0.05	>0.05
PtpAffx.14026.2.A1_s_at	Potri.004G059600	Cellulose synthase A catalytic subunit 8 [UDP-forming] OS=Arabidopsis thaliana GN=CESA8 PE=1 SV=1	AT4G18780.1	blue	0.555209	1.67314	0.266108	-0.15206	>0.05	0.00052274	>0.05	>0.05
PtpAffx.140423.1.A1_at	Potri.013G020700	Kinesin-4 OS=Arabidopsis thaliana GN=ATK4 PE=1 SV=2	AT5G27550.1	blue	-0.0312166	-0.0168276	-0.825598	-0.915947	>0.05	>0.05	0.0174199	0.00503047
PtpAffx.140448.1.A1_a_at	Potri.005G062900	GDP-mannose transporter GONST1 OS=Arabidopsis thaliana GN=GONST1 PE=1 SV=2	AT2G13650.3	blue	-1.17243	-1.23924	0.0985902	-0.152641	0.00181677	0.000861533	>0.05	>0.05
PtpAffx.140479.1.A1_at	Potri.006G252200	EG45-like domain containing protein OS=Citrus jambhiri GN=CjBAp12 PE=1 SV=1	AT2G18660.1	blue	-1.33193	-2.28972	0.0235202	0.246894	0.0036045	2.5226e-05	>0.05	>0.05
PtpAffx.140704.1.A1_s_at	Potri.004G168500	Translocon-associated protein subunit alpha OS=Arabidopsis thaliana GN=At2g21160 PE=2 SV=3	AT2G16595.1	blue	-0.502902	-0.892041	-0.870116	-1.08074	>0.05	0.00327626	0.00486757	0.000415413
PtpAffx.140848.1.A1_at	Potri.013G111300	Putative CCA tRNA nucleotidyltransferase 2 OS=Schizosaccharomyces pombe (strain 972 / ATCC 24843) GN=SPCC645.10 PE=2 SV=1	AT1G22660.1	blue	-0.0764103	0.0513577	-0.559567	-0.424033	>0.05	>0.05	0.0117603	0.0320058
PtpAffx.140896.1.A1_s_at	Potri.004G119000	Biotin carboxyl carrier protein of acetyl-CoA carboxylase 1, chloroplastic OS=Arabidopsis thaliana GN=BCCP1 PE=1 SV=2	AT5G16390.1	blue	-0.731956	-0.473477	-0.540062	-0.568202	0.0127405	>0.05	>0.05	0.0339646
PtpAffx.140928.1.A1_at	Potri.003G161300	Indole-3-acetic acid-amido synthetase GH3.17 OS=Arabidopsis thaliana GN=GH3.17 PE=1 SV=1	AT1G28130.1	blue	-0.617764	-0.863084	-0.175879	-0.196245	>0.05	0.0103969	>0.05	>0.05
PtpAffx.14116.1.S1_at	Potri.002G203500	Indole-3-acetic acid-induced protein ARG2 OS=Vigna radiata var. radiata GN=ARG2 PE=2 SV=1	AT4G02380.1	blue	-1.79947	-2.85582	0.0195042	-0.0328925	0.0011701	1.03517e-05	>0.05	>0.05
PtpAffx.14123.1.A1_s_at	Potri.011G111400	Ubiquitin-conjugating enzyme E2 35 OS=Arabidopsis thaliana GN=UBC35 PE=1 SV=1	AT1G78870.2	blue	-0.997753	-0.930044	-0.845951	-0.853168	0.00197317	0.002436	0.00591096	0.00280539
PtpAffx.14123.2.A1_s_at	Potri.011G111400	Ubiquitin-conjugating enzyme E2 35 OS=Arabidopsis thaliana GN=UBC35 PE=1 SV=1	AT1G78870.2	blue	-1.28757	-0.690899	-0.729952	-1.01994	0.00547498	>0.05	>0.05	0.0134716
PtpAffx.141279.1.A1_at	Potri.014G167400	SNF1-related protein kinase regulatory subunit beta-2 OS=Arabidopsis thaliana GN=KINB2 PE=1 SV=1	AT4G16360.1	blue	0.237744	0.292216	0.0775692	0.61451	>0.05	>0.05	>0.05	0.0248059
PtpAffx.141421.1.S1_s_at	Potri.018G124700	Probable sucrose-phosphate synthase 1 OS=Citrus unshiu GN=SPS1 PE=2 SV=1	AT5G20280.1	blue	1.15583	1.08231	1.6104	2.54694	0.00241424	0.00292066	0.000143878	4.83622e-07
PtpAffx.14146.1.A1_s_at	Potri.001G019400	ADP,ATP carrier protein, mitochondrial OS=Solanum tuberosum GN=ANT PE=2 SV=1	AT5G13490.2	blue	-1.24188	-1.11507	-0.795634	-1.5577	0.00432595	0.0069642	>0.05	0.000328067
PtpAffx.141588.1.S1_s_at	Potri.001G013500	Enoyl-[acyl-carrier-protein] reductase [NADH], chloroplastic OS=Brassica napus PE=1 SV=2	AT2G05990.2	blue	-0.430858	-0.357977	-0.203496	-0.646365	>0.05	>0.05	>0.05	0.0252551
PtpAffx.141649.1.S1_at	Potri.006G237200	Monoglyceride lipase OS=Homo sapiens GN=MGLL PE=1 SV=2	AT5G11650.1	blue	-0.757429	-1.06251	0.277848	0.216999	0.00852625	0.000629302	>0.05	>0.05
PtpAffx.14180.1.S1_at	Potri.002G197200	Probable beta-D-xylosidase 2 OS=Arabidopsis thaliana GN=BXL2 PE=2 SV=1	AT1G02640.1	blue	-1.24907	-1.01732	-0.382588	-0.523096	0.00309909	0.00936482	>0.05	>0.05
PtpAffx.141946.1.S1_s_at	Potri.007G095300	Mediator of RNA polymerase II transcription subunit 18 OS=Arabidopsis thaliana GN=MED18 PE=1 SV=1	AT2G22370.1	blue	-0.420788	-0.399088	-0.259105	-0.714131	0.0348211	0.0443061	>0.05	0.00075559
PtpAffx.142301.1.S1_s_at	Potri.010G226700	Glycerol-3-phosphate dehydrogenase SDP6, mitochondrial OS=Arabidopsis thaliana GN=SDP6 PE=1 SV=1	AT3G10370.1	blue	-0.700617	-0.28859	0.0886278	0.260075	0.00279736	>0.05	>0.05	>0.05
PtpAffx.142779.1.S1_at	Potri.003G172500	RanBP2-type zinc finger protein At1g67325 OS=Arabidopsis thaliana GN=At1g67325 PE=1 SV=1	AT1G67325.1	blue	-0.447813	-0.585903	-0.443776	-0.542896	0.0408623	0.0103969	>0.05	0.0116722
PtpAffx.142827.1.S1_a_at	Potri.006G265100	Probable protein phosphatase 2C 60 OS=Arabidopsis thaliana GN=At4g31860 PE=2 SV=1	AT4G31860.1	blue	-0.273574	-0.363112	-0.649308	-0.793125	>0.05	>0.05	0.00687283	0.000744151
PtpAffx.142992.1.S1_at	Potri.008G192600	Probable galacturonosyltransferase-like 9 OS=Arabidopsis thaliana GN=GATL9 PE=2 SV=1	AT1G70090.2	blue	-3.95418	-4.42735	-0.073366	0.172865	2.5004e-10	5.50772e-11	>0.05	>0.05
PtpAffx.142992.1.S1_s_at	Potri.008G192600	Probable galacturonosyltransferase-like 9 OS=Arabidopsis thaliana GN=GATL9 PE=2 SV=1	AT1G70090.2	blue	-3.99866	-3.98997	0.641885	0.769563	1.06759e-08	9.88349e-09	>0.05	0.0309102
PtpAffx.143018.1.S1_at	Potri.009G072400	PHD finger-like domain-containing protein 5B OS=Arabidopsis thaliana GN=At1g07170 PE=2 SV=1	AT2G30000.1	blue	-0.665871	-0.369135	-0.0733468	0.322967	0.00636874	>0.05	>0.05	>0.05
PtpAffx.143031.1.S1_at	Potri.009G139700	(RS)-norcoclaurine 6-O-methyltransferase OS=Coptis japonica PE=1 SV=1	AT4G35160.1	blue	-1.89173	-1.99747	-0.255216	-0.258158	0.00023925	0.000101583	>0.05	>0.05
PtpAffx.143215.1.S1_at	Potri.004G149000	Allene oxide synthase, chloroplastic OS=Linum usitatissimum GN=CYP74A PE=1 SV=1	AT5G42650.1	blue	-1.16945	-1.14351	-0.210465	0.164839	0.000764691	0.000633663	>0.05	>0.05
PtpAffx.143354.1.S1_s_at	Potri.018G009300	Probable xyloglucan glycosyltransferase 5 OS=Arabidopsis thaliana GN=CSLC5 PE=1 SV=1	AT4G31590.1	blue	0.0271128	0.290381	0.702973	0.787183	>0.05	>0.05	0.00785292	0.00179161
PtpAffx.144067.1.S1_s_at	Potri.018G132200	Probable cation transporter HKT6 OS=Oryza sativa subsp. japonica GN=HKT6 PE=2 SV=1	AT4G10310.1	blue	-2.0105	-1.54393	0.0670198	0.256978	0.00332855	0.014025	>0.05	>0.05
PtpAffx.14411.1.A1_at	Potri.002G146800	40S ribosomal protein S13 OS=Glycine max GN=RPS13 PE=2 SV=1	AT3G60770.1	blue	-0.84742	-1.13196	-0.837635	-1.41229	0.00457908	0.00037171	0.00498284	2.44762e-05
PtpAffx.144183.1.S1_s_at	Potri.005G145400	Formamidase OS=Methylophilus methylotrophus GN=fmdA PE=1 SV=1	AT4G37560.1	blue	0.929188	0.459652	0.690099	1.33508	0.0193786	>0.05	>0.05	0.00106834
PtpAffx.14425.1.S1_at	Potri.017G060000	Selenium-binding protein 1 OS=Arabidopsis thaliana GN=SBP1 PE=1 SV=1	AT4G14030.2	blue	-0.710749	-0.845176	-0.608882	-0.852456	0.0343435	0.0141838	>0.05	0.0095836
PtpAffx.1443.1.A1_at	Potri.018G124700	Probable sucrose-phosphate synthase 1 OS=Citrus unshiu GN=SPS1 PE=2 SV=1	AT5G20280.1	blue	2.35683	2.52399	2.45766	3.12548	9.9465e-07	3.61847e-07	8.5054e-07	2.13537e-08
PtpAffx.144679.1.S1_at	Potri.002G257700	Acid phosphatase 1 OS=Solanum lycopersicum GN=APS1 PE=2 SV=1	AT1G04040.1	blue	-1.81702	-0.980946	-1.52684	-2.00132	0.000223677	0.015087	0.000904106	3.12088e-05
PtpAffx.1447.4.A1_s_at	Potri.011G079700	3-oxoacyl-[acyl-carrier-protein] synthase I, chloroplastic OS=Arabidopsis thaliana GN=KAS1 PE=1 SV=2	AT5G46290.1	blue	-0.703686	-0.475885	-0.168584	-0.692573	0.0105071	>0.05	>0.05	0.00712636
PtpAffx.14479.1.S1_at	Potri.002G032900	Inositol-pentakisphosphate 2-kinase OS=Arabidopsis thaliana GN=IPK1 PE=1 SV=1	AT5G42810.1	blue	1.00327	1.43341	-0.297531	-0.645368	0.0052293	0.000255955	>0.05	0.0384273
PtpAffx.14483.1.S1_at	Potri.006G025900	Protein argonaute 4A OS=Oryza sativa subsp. japonica GN=AGO4A PE=2 SV=1	AT2G27040.2	blue	0.579551	0.927937	1.27223	1.7814	0.0312924	0.00175685	0.000156998	2.08308e-06
PtpAffx.144834.1.S1_at	Potri.001G026600	Uncharacterized protein At5g39865 OS=Arabidopsis thaliana GN=At5g39865 PE=1 SV=1	AT5G13810.1	blue	-0.704755	-0.721322	-0.310947	-0.382028	0.0106636	0.0083577	>0.05	>0.05
PtpAffx.145426.1.S1_at	Potri.001G380500	Solanesyl diphosphate synthase 1 OS=Arabidopsis thaliana GN=SPS1 PE=1 SV=1	AT1G78510.1	blue	0.537701	0.788251	0.92023	0.601353	0.0223249	0.0019468	0.000741594	0.00816497
PtpAffx.145434.2.A1_at	Potri.001G397200	Ethylene-responsive transcription factor 4 OS=Arabidopsis thaliana GN=ERF4 PE=1 SV=1	AT3G15210.1	blue	-2.72702	-2.66003	-0.428126	-0.421221	2.32814e-08	3.25842e-08	>0.05	>0.05
PtpAffx.145560.1.S1_at	Potri.004G092400	UPF0760 protein C2orf29 homolog OS=Rattus norvegicus PE=2 SV=1	AT5G18420.1	blue	-0.335384	-0.177666	-0.388784	-0.620051	>0.05	>0.05	>0.05	0.0230436
PtpAffx.14572.1.S1_a_at	Potri.004G097800	Plastidic glucose transporter 4 OS=Arabidopsis thaliana GN=At5g16150 PE=1 SV=2	AT5G16150.3	blue	-0.545744	-0.397441	-0.808434	-1.24101	0.016157	>0.05	0.00138446	1.09158e-05
PtpAffx.145773.1.S1_at	Potri.013G123600	Ras-related protein RABA1f OS=Arabidopsis thaliana GN=RABA1F PE=2 SV=1	AT5G60860.1	blue	-0.641651	-0.395766	-0.778882	-1.2073	0.018012	>0.05	0.00676627	9.01141e-05
PtpAffx.14585.3.S1_at	Potri.001G236100	Ras-related protein RABE1c OS=Arabidopsis thaliana GN=RABE1C PE=1 SV=1	AT5G59840.1	blue	-0.506673	0.0437702	-0.501822	-0.737036	>0.05	>0.05	>0.05	0.00727098
PtpAffx.145915.1.S1_at	Potri.018G149100	Serine/threonine-protein kinase At5g01020 OS=Arabidopsis thaliana GN=At5g01020 PE=1 SV=1	AT2G07180.2	blue	-0.282653	-0.200958	-0.291182	-0.48441	>0.05	>0.05	>0.05	0.0281785
PtpAffx.145983.1.S1_at	Potri.002G114500	Squalene monooxygenase OS=Panax ginseng PE=2 SV=1	AT1G58440.1	blue	-1.88358	-1.70269	-0.46198	-0.599539	4.27348e-06	1.06523e-05	>0.05	0.0266994
PtpAffx.146048.1.A1_at	Potri.004G017500	Abnormal spindle-like microcephaly-associated protein homolog OS=Pan troglodytes GN=ASPM PE=2 SV=1	AT4G21820.1	blue	-0.395059	-0.264818	-1.19699	-1.37736	>0.05	>0.05	0.0101188	0.00198445
PtpAffx.146088.1.S1_at	Potri.010G225100	Putative arsenical pump-driving ATPase OS=Methanothermobacter thermautotrophicus (strain ATCC 29096 / DSM 1053 / JCM 10044 / NBRC 100330 / Delta H) GN=MTH_1511 PE=1 SV=1	AT3G10350.1	blue	0.135508	0.497869	0.728489	0.010512	>0.05	>0.05	0.0171943	>0.05
PtpAffx.146555.1.A1_at	Potri.014G022600	Probable carbohydrate esterase At4g34215 OS=Arabidopsis thaliana GN=At4g34215 PE=1 SV=2	AT3G53010.1	blue	-1.11817	-1.59581	-0.624972	-0.65459	0.0008318	2.07544e-05	0.0340511	0.0163282
PtpAffx.146622.1.A1_at	Potri.004G185300	Cytochrome P450 94A1 OS=Vicia sativa GN=CYP94A1 PE=2 SV=2	AT2G27690.1	blue	-1.99901	-2.54604	-0.0426633	0.71178	1.73806e-05	8.52376e-07	>0.05	0.0275
PtpAffx.14700.1.S1_a_at	Potri.007G077900	UDP-galactose transporter 2 OS=Arabidopsis thaliana GN=UDP-GALT2 PE=2 SV=1	AT4G39390.3	blue	-0.496883	-0.946723	-0.404301	-0.77422	>0.05	0.00415612	>0.05	0.0101633
PtpAffx.14700.2.S1_at	Potri.007G077900	UDP-galactose transporter 2 OS=Arabidopsis thaliana GN=UDP-GALT2 PE=2 SV=1	AT4G39390.3	blue	-0.446745	-0.969725	-0.414117	-0.591851	>0.05	0.00413995	>0.05	0.0477218
PtpAffx.14710.1.A1_a_at	Potri.001G172100	Uncharacterized protein At1g15400 OS=Arabidopsis thaliana GN=At1g15400 PE=1 SV=2	AT1G15400.2	blue	-1.92113	-2.88453	-0.154029	-0.36494	9.64305e-06	5.63012e-08	>0.05	>0.05
PtpAffx.147208.1.A1_at	Potri.001G187500	Dehydration-responsive element-binding protein 3 OS=Arabidopsis thaliana GN=DREB3 PE=2 SV=1	AT5G11590.1	blue	-0.0657324	0.326489	0.818655	0.850383	>0.05	>0.05	0.00743375	0.00295761
PtpAffx.147253.1.A1_at	Potri.004G169500	Zinc finger CCCH domain-containing protein 39 OS=Arabidopsis thaliana GN=At3g19360 PE=2 SV=1	AT3G19360.1	blue	-0.570051	-0.581888	-0.444062	-0.582877	0.0439819	0.0413663	>0.05	0.0328633
PtpAffx.147335.1.A1_at	Potri.011G021000	Tetratricopeptide repeat protein 1 OS=Mus musculus GN=Ttc1 PE=2 SV=1	AT1G62390.1	blue	-0.353837	-0.575953	-0.30175	-0.413294	>0.05	0.00598002	>0.05	0.0292154
PtpAffx.147418.1.A1_at	Potri.015G090100	Kelch domain-containing protein 4 OS=Mus musculus GN=Klhdc4 PE=1 SV=2	AT5G50310.1	blue	-0.127014	0.129625	-0.717011	-0.364216	>0.05	>0.05	0.0108223	>0.05
PtpAffx.147430.1.A1_at	Potri.012G134100	Dehydration-responsive element-binding protein 1D OS=Arabidopsis thaliana GN=DREB1D PE=2 SV=1	AT5G51990.1	blue	-4.17941	-4.16783	0.000170956	0.0646471	1.44311e-10	1.38285e-10	>0.05	>0.05
PtpAffx.147539.1.A1_at	Potri.002G010000	Cyclin-B2-4 OS=Arabidopsis thaliana GN=CYCB2-4 PE=2 SV=2	AT1G76310.1	blue	-0.44091	-0.47916	-1.17352	-1.9531	>0.05	>0.05	0.0332592	0.000567328
PtpAffx.147661.1.S1_s_at	Potri.005G108100	Aconitate hydratase 1 OS=Arabidopsis thaliana GN=ACO1 PE=1 SV=2	AT4G35830.1	blue	-0.791189	-0.914945	-0.446438	-0.877482	0.000990907	0.000193971	0.0362353	0.000151784
PtpAffx.14780.1.S1_at	Potri.017G081700	Homeobox-leucine zipper protein HAT7 OS=Arabidopsis thaliana GN=HAT7 PE=2 SV=4	AT5G15150.1	blue	-1.17509	-0.767192	-0.864201	-1.53709	0.0164448	>0.05	>0.05	0.00175775
PtpAffx.147936.1.S1_s_at	Potri.014G168700	Acetyl-CoA acetyltransferase, cytosolic 1 OS=Arabidopsis thaliana GN=AAT1 PE=2 SV=1	AT5G48230.2	blue	-1.48535	-1.26861	-0.410998	-0.870107	0.00129152	0.00300385	>0.05	0.0216256
PtpAffx.148582.1.S1_at	Potri.009G054300	Origin recognition complex subunit 1 OS=Drosophila melanogaster GN=Orc1 PE=1 SV=2	AT4G14700.1	blue	-0.516808	-0.395751	-2.122	-2.34168	>0.05	>0.05	4.78607e-06	6.22765e-07
PtpAffx.148856.1.S1_s_at	Potri.018G149500	Glycogen synthase OS=Protochlamydia amoebophila (strain UWE25) GN=glgA PE=3 SV=1	AT4G18240.1	blue	1.58879	2.27404	1.7326	2.06107	0.00144731	4.19429e-05	0.000655666	5.44402e-05
PtpAffx.148858.1.S1_at	Potri.010G128200	Protein ASPARTIC PROTEASE IN GUARD CELL 1 OS=Arabidopsis thaliana GN=ASPG1 PE=1 SV=1	AT1G25510.1	blue	-0.619171	-0.165061	-0.448838	-0.922317	>0.05	>0.05	>0.05	0.0324077
PtpAffx.148964.1.A1_s_at	Potri.013G065000	Cationic amino acid transporter 2, vacuolar OS=Arabidopsis thaliana GN=CAT2 PE=1 SV=1	AT1G58030.1	blue	-1.14985	-0.785991	-0.468527	-0.394591	8.01788e-05	0.00165041	0.0466581	>0.05
PtpAffx.148981.1.A1_at	Potri.013G048700	ATP-dependent zinc metalloprotease FtsH 3 OS=Synechocystis sp. (strain PCC 6803 / Kazusa) GN=ftsH3 PE=1 SV=1	AT3G04340.1	blue	0.394801	0.536981	0.278289	0.716269	>0.05	0.0479052	>0.05	0.00768908
PtpAffx.149012.1.A1_at	Potri.008G140500	Serine/threonine-protein kinase BRI1-like 2 OS=Arabidopsis thaliana GN=BRL2 PE=1 SV=1	AT2G01950.1	blue	-1.16621	-0.440336	-0.35326	-0.050599	0.00829772	>0.05	>0.05	>0.05
PtpAffx.149029.1.A1_at	Potri.016G072300	Transcription factor E2FA OS=Arabidopsis thaliana GN=E2FA PE=1 SV=1	AT2G36010.3	blue	0.0445573	-0.431759	-1.49031	-1.41664	>0.05	>0.05	0.000320452	0.000211192
PtpAffx.149060.1.A1_at	Potri.005G110200	F-box protein At4g35930 OS=Arabidopsis thaliana GN=At4g35930 PE=2 SV=1	AT4G35930.1	blue	-0.390711	-0.0267067	-1.31343	-1.76472	>0.05	>0.05	0.000330104	7.34849e-06
PtpAffx.14948.1.S1_at	Potri.005G246000	Phospholipase D delta OS=Arabidopsis thaliana GN=PLDDELTA PE=1 SV=2	AT4G35790.1	blue	0.586795	0.68095	0.184694	0.61724	0.0294252	0.0134224	>0.05	0.0168471
PtpAffx.149608.1.A1_at	Potri.T082300	Serine/threonine protein phosphatase 2A 57 kDa regulatory subunit B' iota isoform OS=Arabidopsis thaliana GN=B'IOTA PE=2 SV=1	AT5G25510.1	blue	-1.10453	-0.744247	-0.380812	-0.753522	0.00328811	0.0276318	>0.05	0.0196055
PtpAffx.149907.1.S1_at	Potri.009G044300	Anthranilate synthase component I-2, chloroplastic OS=Arabidopsis thaliana GN=ASA2 PE=2 SV=1	AT2G29690.1	blue	-0.9994	-0.535552	-0.27785	-0.653744	0.00446195	>0.05	>0.05	0.0318215
PtpAffx.15008.1.S1_at	Potri.018G142100	Protein CHLOROPLAST IMPORT APPARATUS 2 OS=Arabidopsis thaliana GN=CIA2 PE=2 SV=1	AT5G57180.2	blue	1.11049	1.07461	1.14992	1.40873	0.00211763	0.00201188	0.00155433	0.000114494
PtpAffx.1508.1.S1_at	Potri.011G151500	StAR-related lipid transfer protein 7, mitochondrial OS=Mus musculus GN=Stard7 PE=2 SV=2	AT1G64720.1	blue	-2.35855	-2.56682	-0.157107	0.256323	1.27251e-05	3.84815e-06	>0.05	>0.05
PtpAffx.15093.1.S1_at	Potri.003G088900	Probable serine/threonine-protein kinase At4g35230 OS=Arabidopsis thaliana GN=At4g35230 PE=1 SV=1	AT5G46570.1	blue	-1.26587	-1.1555	-1.69454	-2.07613	0.00289998	0.00422146	0.000264388	1.46575e-05
PtpAffx.151056.1.S1_at	Potri.014G016800	Interferon-related developmental regulator 1 OS=Sus scrofa GN=IFRD1 PE=2 SV=1	AT1G27760.3	blue	1.54613	1.91841	1.02677	0.730272	2.21836e-05	1.48618e-06	0.000996059	0.00594404
PtpAffx.15112.1.S1_at	Potri.015G027600	ABC transporter G family member 8 OS=Arabidopsis thaliana GN=ABCG8 PE=2 SV=1	AT5G52860.1	blue	-1.60479	-0.356877	-1.70002	-2.28935	0.0363485	>0.05	0.0347041	0.00324183
PtpAffx.151246.1.S1_s_at	Potri.004G219300	Ubiquitin-like domain-containing CTD phosphatase OS=Arabidopsis thaliana GN=At4g06599 PE=2 SV=1	AT4G06599.1	blue	-0.818985	-1.05023	0.11463	-0.182931	0.0371056	0.0101786	>0.05	>0.05
PtpAffx.151401.1.S1_at	Potri.017G102300	F-box/kelch-repeat protein At5g15710 OS=Arabidopsis thaliana GN=At5g15710 PE=2 SV=1	AT5G15710.1	blue	-0.984263	-0.874698	-0.0487152	-0.0706661	0.00859979	0.0150362	>0.05	>0.05
PtpAffx.151685.1.A1_at	Potri.001G287000	Probable S-acyltransferase At2g14255 OS=Arabidopsis thaliana GN=At2g14255 PE=2 SV=2	AT2G14255.1	blue	-0.296298	-0.605255	-0.520057	-0.59808	>0.05	0.00615671	0.0189138	0.00436502
PtpAffx.151773.1.A1_at	Potri.009G029500	Dof zinc finger protein DOF5.1 OS=Arabidopsis thaliana GN=DOF5.1 PE=2 SV=1	AT5G02460.1	blue	-0.198998	-0.539083	-0.788163	-0.610345	>0.05	>0.05	0.0273584	>0.05
PtpAffx.151874.1.A1_at	Potri.019G038900	2-aminoethanethiol dioxygenase OS=Homo sapiens GN=ADO PE=1 SV=2	AT5G39890.1	blue	-2.0198	-1.56726	-0.0396102	0.23171	0.0077138	0.027574	>0.05	>0.05
PtpAffx.152030.1.S1_at	Potri.001G335300	Lysine histidine transporter 1 OS=Arabidopsis thaliana GN=LHT1 PE=1 SV=1	AT5G40780.1	blue	-0.135644	-1.09027	0.0767633	-0.255314	>0.05	0.00595556	>0.05	>0.05
PtpAffx.152037.1.S1_at	Potri.001G335700	Prohibitin-1, mitochondrial OS=Dictyostelium discoideum GN=phbA PE=3 SV=1	AT5G40770.1	blue	-0.565434	-0.651466	-0.197717	-0.543614	0.0414332	0.0215815	>0.05	0.0402481
PtpAffx.152043.1.S1_s_at	Potri.005G194500	60S ribosomal protein L3 OS=Oryza sativa subsp. japonica GN=RPL3 PE=2 SV=2	AT1G43170.8	blue	-0.258475	-0.324906	-0.839162	-1.30057	>0.05	>0.05	0.0274707	0.000733547
PtpAffx.152054.1.S1_s_at	Potri.001G162800	Alanine aminotransferase 2, mitochondrial OS=Arabidopsis thaliana GN=ALAAT2 PE=2 SV=1	AT1G72330.1	blue	-0.788431	-1.11787	0.153408	0.267561	0.00888565	0.000606888	>0.05	>0.05
PtpAffx.152061.1.S1_at	Potri.013G056800	Tubulin alpha-3/alpha-5 chain OS=Arabidopsis thaliana GN=TUBA3 PE=2 SV=1	AT5G19780.1	blue	0.0925803	0.0829059	0.886503	0.749829	>0.05	>0.05	0.000609956	0.00105935
PtpAffx.15217.2.S1_s_at	Potri.001G278900	Ran-binding protein 1 homolog c OS=Arabidopsis thaliana GN=RANBP1C PE=2 SV=1	AT5G58590.1	blue	-0.308762	-0.200867	-0.369547	-0.675829	>0.05	>0.05	>0.05	0.00724726
PtpAffx.15228.1.S1_a_at	Potri.001G343400	Glucuronokinase 1 OS=Arabidopsis thaliana GN=GLCAK1 PE=1 SV=1	AT3G01640.1	blue	-0.955295	-0.838248	-0.212943	-0.0638053	0.00172335	0.00333657	>0.05	>0.05
PtpAffx.152340.1.S1_s_at	Potri.015G111000	Glutamate dehydrogenase 2 OS=Arabidopsis thaliana GN=GDH2 PE=1 SV=1	AT5G07440.2	blue	-1.11833	-0.846276	0.159343	0.224658	0.00489117	0.0208686	>0.05	>0.05
PtpAffx.152437.1.S1_s_at	Potri.007G146600	Rab GDP dissociation inhibitor alpha OS=Rattus norvegicus GN=Gdi1 PE=1 SV=1	AT2G44100.1	blue	-0.548414	-1.14024	-0.874301	-1.12715	0.0210168	8.95373e-05	0.00119229	5.20121e-05
PtpAffx.152594.1.S1_at	Potri.011G104200	F-box/LRR-repeat protein At3g26922 OS=Arabidopsis thaliana GN=At3g26922 PE=2 SV=2	AT3G26922.1	blue	-1.57755	-1.37889	0.446845	0.0798187	0.00117957	0.00234813	>0.05	>0.05
PtpAffx.15275.1.S1_at	Potri.003G207700	Histone H3.2 OS=Triticum aestivum PE=1 SV=2	AT5G65360.1	blue	-0.299684	-0.475295	-1.48639	-1.89696	>0.05	>0.05	0.00420097	0.000271413
PtpAffx.15315.1.S1_at	Potri.012G090300	Protein-L-isoaspartate O-methyltransferase OS=Arabidopsis thaliana GN=PCM PE=2 SV=3	AT3G48330.2	blue	0.417664	0.311025	0.72917	0.830453	>0.05	>0.05	0.00965986	0.00200341
PtpAffx.153313.2.A1_a_at	Potri.016G137600	Cytochrome P450 71A1 OS=Persea americana GN=CYP71A1 PE=1 SV=2	AT3G48270.1	blue	-2.28751	-2.57089	0.216285	0.276388	5.43404e-05	1.21764e-05	>0.05	>0.05
PtpAffx.153413.1.A1_at	Potri.001G470600	Proteasome activator complex subunit 4 OS=Mus musculus GN=Psme4 PE=1 SV=1	AT3G13330.1	blue	-0.935328	-0.98874	-0.68021	-0.164594	>0.05	0.0410451	>0.05	>0.05
PtpAffx.153434.2.A1_at	Potri.014G168700	Acetyl-CoA acetyltransferase, cytosolic 1 OS=Arabidopsis thaliana GN=AAT1 PE=2 SV=1	AT5G48230.2	blue	-1.14653	-0.823008	-0.731869	-0.643237	0.00500853	0.0279928	>0.05	>0.05
PtpAffx.153528.1.A1_at	Potri.014G111100	39S ribosomal protein L47, mitochondrial OS=Mus musculus GN=Mrpl47 PE=2 SV=2	AT1G07830.1	blue	-0.762938	-0.971686	-0.984937	-0.77261	>0.05	0.0221873	0.026244	>0.05
PtpAffx.153625.1.A1_s_at	Potri.001G461400	Patellin-4 OS=Arabidopsis thaliana GN=PATL4 PE=1 SV=2	AT1G30690.2	blue	-1.18741	-1.12505	-1.86533	-2.66313	>0.05	>0.05	0.0414395	0.00274861
PtpAffx.153735.1.A1_at	Potri.016G035400	Transcription factor bHLH106 OS=Arabidopsis thaliana GN=BHLH106 PE=2 SV=1	AT2G41130.1	blue	-0.608994	-0.675398	-1.12961	-1.24266	0.00864305	0.00384955	6.83283e-05	1.0182e-05
PtpAffx.153929.1.A1_at	Potri.002G248400	Probable xyloglucan glycosyltransferase 6 OS=Arabidopsis thaliana GN=CSLC6 PE=1 SV=1	AT3G07330.1	blue	-0.853489	-1.1201	-0.433792	-0.255828	0.00930267	0.001245	>0.05	>0.05
PtpAffx.153960.1.A1_s_at	Potri.015G058400	Glycerophosphoryl diester phosphodiesterase OS=Escherichia coli (strain K12) GN=glpQ PE=1 SV=2	AT1G74210.1	blue	1.98358	2.4825	1.39241	1.3421	0.00103621	0.000100133	0.0115265	0.00794282
PtpAffx.154035.1.A1_at	Potri.011G043500	Sphingosine kinase 1 OS=Homo sapiens GN=SPHK1 PE=1 SV=1	AT4G21540.1	blue	-0.355139	-0.913859	-0.903318	-0.733203	>0.05	0.000621567	0.000877596	0.00209336
PtpAffx.154317.1.A1_at	Potri.014G039900	Protein DA1 OS=Arabidopsis thaliana GN=DA1 PE=1 SV=1	AT1G19270.1	blue	-3.05147	-3.78098	0.368701	0.718416	2.56819e-07	1.43296e-08	>0.05	0.0382549
PtpAffx.154317.1.A1_s_at	Potri.014G039900	Protein DA1 OS=Arabidopsis thaliana GN=DA1 PE=1 SV=1	AT1G19270.1	blue	-1.86351	-1.85686	0.149427	0.203853	1.71747e-06	1.4601e-06	>0.05	>0.05
PtpAffx.154430.1.S1_at	Potri.007G120300	Cysteine-rich repeat secretory protein 38 OS=Arabidopsis thaliana GN=CRRSP38 PE=2 SV=1	AT3G22060.1	blue	-1.20721	-1.94726	-0.193572	-0.0974902	0.0449707	0.00311396	>0.05	>0.05
PtpAffx.154543.1.A1_a_at	Potri.004G153900	Adenylyl cyclase-associated protein 2 OS=Pongo abelii GN=CAP2 PE=2 SV=1	AT4G34490.1	blue	0.23624	0.586152	0.525609	0.519481	>0.05	0.00766752	0.0182431	0.0112805
PtpAffx.154852.1.S1_at	Potri.014G066500	Transcription factor UNE10 OS=Arabidopsis thaliana GN=UNE10 PE=2 SV=1	AT4G00050.1	blue	0.922236	0.321834	0.0405463	0.666656	0.00853292	>0.05	>0.05	0.0324103
PtpAffx.155435.1.A1_at	Potri.010G164200	26S proteasome non-ATPase regulatory subunit 11 OS=Mus musculus GN=Psmd11 PE=1 SV=3	AT1G29150.1	blue	-0.421392	-0.611936	-0.226536	-0.48768	0.0243166	0.00237957	>0.05	0.00719857
PtpAffx.155868.1.S1_s_at	Potri.006G138700	Ethylene-responsive transcription factor ERF017 OS=Arabidopsis thaliana GN=ERF017 PE=2 SV=1	AT1G19210.1	blue	-3.5793	-4.323	-0.140101	-0.0758245	5.97821e-07	4.7225e-08	>0.05	>0.05
PtpAffx.155905.1.S1_at	Potri.008G066000	Nematode resistance protein-like HSPRO2 OS=Arabidopsis thaliana GN=HSPRO2 PE=1 SV=1	AT2G40000.1	blue	-3.43204	-3.36474	-0.00963089	-0.0501503	3.38961e-11	4.30508e-11	>0.05	>0.05
PtpAffx.155946.1.S1_at	Potri.006G095500	Mitochondrial uncoupling protein 3 OS=Canis familiaris GN=UCP3 PE=2 SV=1	AT3G54110.1	blue	-0.81483	-1.09455	0.352507	0.35359	0.00425371	0.000325724	>0.05	>0.05
PtpAffx.15641.1.S1_s_at	Potri.009G004000	Cyclin-dependent kinases regulatory subunit 2 OS=Arabidopsis thaliana GN=CKS2 PE=2 SV=1	AT2G27970.1	blue	-0.513648	-0.337094	-0.462827	-0.872315	0.0210168	>0.05	0.0422946	0.000299776
PtpAffx.156497.1.S1_s_at	Potri.015G126800	BAG family molecular chaperone regulator 7 OS=Arabidopsis thaliana GN=BAG7 PE=1 SV=1	AT5G62390.1	blue	-1.01974	-0.569274	-0.394025	-0.4628	0.010661	>0.05	>0.05	>0.05
PtpAffx.156619.1.S1_at	Potri.017G049200	Ubiquitin carboxyl-terminal hydrolase 12 OS=Arabidopsis thaliana GN=UBP12 PE=1 SV=2	AT3G17380.1	blue	-0.702849	-0.620346	-0.639747	-0.876023	0.0261716	0.0462144	0.0498775	0.00495976
PtpAffx.15690.1.S1_at	Potri.008G026700	Lysine histidine transporter 1 OS=Arabidopsis thaliana GN=LHT1 PE=1 SV=1	AT1G08230.2	blue	-1.53125	-2.54768	0.43125	0.667681	2.45603e-05	4.62757e-08	>0.05	0.0110795
PtpAffx.15698.1.S1_at	Potri.011G165900	Subtilisin-like protease OS=Arabidopsis thaliana GN=ARA12 PE=1 SV=1	AT2G04160.1	blue	0.619716	0.586282	-0.104359	0.891198	>0.05	>0.05	>0.05	0.00762246
PtpAffx.157201.1.S1_at	Potri.005G027200	Zinc finger protein MAGPIE OS=Arabidopsis thaliana GN=MGP PE=1 SV=1	AT1G03840.1	blue	0.270689	0.123255	0.383503	0.541142	>0.05	>0.05	>0.05	0.0068769
PtpAffx.15749.1.S1_at	Potri.018G060300	Protein phosphatase 2C 16 OS=Arabidopsis thaliana GN=HAB1 PE=1 SV=1	AT1G72770.3	blue	0.0526206	0.142915	-0.75774	-0.428115	>0.05	>0.05	0.00824558	>0.05
PtpAffx.15778.1.S1_at	Potri.002G129600	Dof zinc finger protein DOF1.6 OS=Arabidopsis thaliana GN=DOF1.6 PE=2 SV=1	AT1G47655.1	blue	-1.78982	-2.23855	-1.04367	-1.077	6.14581e-05	4.12103e-06	0.00541964	0.00212937
PtpAffx.1578.1.S1_a_at	Potri.006G052200	Zinc finger AN1 and C2H2 domain-containing stress-associated protein 11 OS=Arabidopsis thaliana GN=SAP11 PE=2 SV=1	AT2G41835.1	blue	-1.9676	-1.91908	-0.139649	-0.356771	9.28451e-05	8.68705e-05	>0.05	>0.05
PtpAffx.1578.1.S1_at	Potri.006G052200	Zinc finger AN1 and C2H2 domain-containing stress-associated protein 11 OS=Arabidopsis thaliana GN=SAP11 PE=2 SV=1	AT2G41835.1	blue	-1.32087	-1.67255	-0.0391504	-0.111566	0.000266796	1.89545e-05	>0.05	>0.05
PtpAffx.157935.1.S1_at	Potri.017G084600	Dof zinc finger protein DOF5.2 OS=Arabidopsis thaliana GN=DOF5.2 PE=1 SV=2	AT5G39660.2	blue	-0.00332811	0.756084	0.596535	1.35222	>0.05	>0.05	>0.05	0.0279805
PtpAffx.1581.1.A1_at	Potri.004G053000	Protein IQ-DOMAIN 1 OS=Arabidopsis thaliana GN=IQD1 PE=1 SV=1	AT2G33990.1	blue	-0.330481	-0.268208	-0.419314	-0.615181	>0.05	>0.05	>0.05	0.00448177
PtpAffx.158197.1.A1_a_at	Potri.011G110200	Epidermis-specific secreted glycoprotein EP1 OS=Daucus carota GN=EP1 PE=1 SV=1	AT1G78860.1	blue	-1.58126	-1.74728	0.293377	0.381618	0.00674715	0.00287547	>0.05	>0.05
PtpAffx.158281.1.A1_s_at	Potri.T079800	Bifunctional aspartate aminotransferase and glutamate/aspartate-prephenate aminotransferase OS=Petunia hybrida PE=1 SV=1	AT2G22250.1	blue	-1.42675	-1.53387	-0.554061	-0.68783	0.000368528	0.000134212	>0.05	0.0276809
PtpAffx.158491.2.S1_s_at	Potri.014G004100	Mitochondrial import receptor subunit TOM40 homolog 1 OS=Arabidopsis thaliana GN=TOM40-1 PE=1 SV=3	AT3G20000.1	blue	-0.682751	-1.03935	-0.312818	-0.746532	0.00715854	0.000235763	>0.05	0.00211526
PtpAffx.158653.1.A1_at	Potri.003G010200	60S acidic ribosomal protein P3-2 OS=Arabidopsis thaliana GN=RPP3B PE=1 SV=1	AT5G57290.1	blue	-0.749906	-0.866435	-0.438426	-0.983996	0.00342311	0.000893235	>0.05	0.000160952
PtpAffx.158679.1.S1_at	Potri.002G001400	Calcium-binding protein CML37 OS=Arabidopsis thaliana GN=CML37 PE=2 SV=1	AT5G42380.1	blue	-4.85294	-5.7539	0.0710577	0.481293	1.37995e-08	1.30249e-09	>0.05	>0.05
PtpAffx.15883.1.S1_at	Potri.012G139900	ADP-ribosylation factor-like protein 5 OS=Dictyostelium discoideum GN=arl5 PE=3 SV=1	AT3G22950.2	blue	-0.865112	-0.942526	-0.15747	-0.277514	0.00499638	0.00221739	>0.05	>0.05
PtpAffx.158921.1.S1_at	Potri.004G208500	3-hydroxy-3-methylglutaryl-coenzyme A reductase 1 OS=Gossypium hirsutum GN=HMG1 PE=3 SV=1	AT1G76490.1	blue	-3.42372	-3.55622	-0.509378	0.306237	1.11666e-05	5.82418e-06	>0.05	>0.05
PtpAffx.158921.1.S1_s_at	Potri.004G208500	3-hydroxy-3-methylglutaryl-coenzyme A reductase 1 OS=Gossypium hirsutum GN=HMG1 PE=3 SV=1	AT1G76490.1	blue	-1.90691	-1.98325	-0.0834771	0.223521	0.00144731	0.000747185	>0.05	>0.05
PtpAffx.159172.1.S1_s_at	Potri.006G040100	Ubiquitin-associated domain-containing protein 2 OS=Gallus gallus GN=UBAC2 PE=2 SV=1	AT3G56740.1	blue	-0.653097	-0.570966	0.264139	-0.0423956	0.00502345	0.00954931	>0.05	>0.05
PtpAffx.15919.2.A1_at	Potri.006G108600	Probably inactive leucine-rich repeat receptor-like protein kinase At3g28040 OS=Arabidopsis thaliana GN=At3g28040 PE=2 SV=1	AT5G01890.1	blue	-0.259421	0.0766268	-1.06468	-1.07552	>0.05	>0.05	0.0122477	0.00619697
PtpAffx.1592.1.S1_at	Potri.008G055900	Glucan endo-1,3-beta-glucosidase OS=Triticum aestivum GN=GLC1 PE=2 SV=1	AT3G55430.1	blue	-0.882257	-0.969567	-0.133027	0.322676	0.0348754	0.0223279	>0.05	>0.05
PtpAffx.159299.1.A1_at	Potri.004G166600	Pentatricopeptide repeat-containing protein At4g34830, chloroplastic OS=Arabidopsis thaliana GN=At4g34830/At4g34820 PE=2 SV=2	AT4G34830.1	blue	1.3319	1.11171	0.278212	0.53554	0.000309655	0.00101634	>0.05	>0.05
PtpAffx.159345.1.A1_at	Potri.006G218200	Ethylene-responsive transcription factor ERF017 OS=Arabidopsis thaliana GN=ERF017 PE=2 SV=1	AT1G19210.1	blue	-3.58423	-3.91059	-0.278584	-0.0642979	4.28937e-07	1.16688e-07	>0.05	>0.05
PtpAffx.159450.1.A1_at	Potri.008G045300	Floral homeotic protein APETALA 2 OS=Arabidopsis thaliana GN=AP2 PE=1 SV=1	AT2G28550.3	blue	0.245214	0.815658	0.685402	1.32874	>0.05	0.0131958	0.0405282	0.00021495
PtpAffx.159532.1.A1_at	Potri.004G090500	1-(5-phosphoribosyl)-5-[(5- phosphoribosylamino)methylideneamino] imidazole-4-carboxamide isomerase, chloroplastic OS=Arabidopsis thaliana GN=HIS6 PE=2 SV=1	AT2G36230.1	blue	-0.731305	-0.946696	-0.387424	-0.751642	0.0214885	0.00449504	>0.05	0.0133271
PtpAffx.159533.1.A1_at	Potri.001G000700	Transcription factor Pur-alpha 1 OS=Arabidopsis thaliana GN=PURA1 PE=1 SV=2	AT2G32080.1	blue	-0.672296	-0.831292	-0.803144	-0.943914	0.00481968	0.000790796	0.00132522	0.0001418
PtpAffx.159768.1.A1_at	Potri.002G014400	tRNA pseudouridine synthase 1 OS=Yarrowia lipolytica (strain CLIB 122 / E 150) GN=PUS1 PE=3 SV=1	AT1G20370.1	blue	-0.926804	-1.09674	-0.687484	-0.536375	0.0103534	0.00310222	>0.05	>0.05
PtpAffx.159891.1.A1_at	Potri.004G004900	BAH and coiled-coil domain-containing protein 1 OS=Homo sapiens GN=BAHCC1 PE=1 SV=3	AT4G22140.2	blue	-0.151305	0.0379025	-0.407501	-0.480637	>0.05	>0.05	>0.05	0.0335568
PtpAffx.159900.1.A1_a_at	Potri.T122400	Serine/threonine-protein kinase CTR1 OS=Arabidopsis thaliana GN=CTR1 PE=1 SV=1	AT1G08720.1	blue	0.602205	0.757988	0.138284	0.978473	0.0108669	0.00216488	>0.05	0.000143694
PtpAffx.160019.1.A1_s_at	Potri.013G031300	Acyl carrier protein 1, chloroplastic OS=Casuarina glauca GN=ACP1 PE=2 SV=1	AT3G05020.1	blue	-0.392931	-0.312769	-0.897699	-1.72792	>0.05	>0.05	0.000864926	5.29726e-07
PtpAffx.16006.1.A1_at	Potri.006G078900	Uncharacterized WD repeat-containing protein C1672.07 OS=Schizosaccharomyces pombe (strain 972 / ATCC 24843) GN=SPCC1672.07 PE=2 SV=1	AT4G04940.1	blue	-0.806157	-1.10297	-0.748319	-1.01988	0.0460653	0.00961269	>0.05	0.0110153
PtpAffx.160068.1.A1_s_at	Potri.013G013600	60S ribosomal protein L18-2 OS=Arabidopsis thaliana GN=RPL18B PE=1 SV=2	AT3G05590.1	blue	-0.463014	-0.443068	-0.724178	-1.20185	>0.05	>0.05	0.00706831	4.96978e-05
PtpAffx.160091.2.A1_a_at	Potri.006G277800	Basic leucine zipper 9 OS=Arabidopsis thaliana GN=BZIP9 PE=1 SV=1	AT5G24800.1	blue	-1.23665	-1.44606	-0.755221	-0.69491	0.0408302	0.0194115	>0.05	>0.05
PtpAffx.1601.1.S1_at	Potri.006G085200	Metallothionein-like protein type 2 OS=Ricinus communis GN=MTI PE=3 SV=1	AT3G09390.1	blue	0.605897	0.28636	1.1058	1.33477	>0.05	>0.05	0.00635127	0.000735569
PtpAffx.1601.3.S1_x_at	Potri.006G085200	Metallothionein-like protein type 2 OS=Ricinus communis GN=MTI PE=3 SV=1	AT3G09390.1	blue	0.884681	0.615434	0.885666	1.14972	0.00501003	0.0330734	0.00503405	0.000298231
PtpAffx.1601.8.S1_s_at	Potri.012G052700	Guanine nucleotide-binding protein subunit beta-like protein OS=Medicago sativa GN=GB1 PE=2 SV=1	AT1G18080.1	blue	-0.48855	-0.406647	-0.566269	-0.788452	0.0346314	>0.05	0.0206817	0.00115391
PtpAffx.160223.1.A1_at	Potri.004G106400	Proline dehydrogenase 2, mitochondrial OS=Arabidopsis thaliana GN=POX2 PE=2 SV=1	AT5G38710.1	blue	-2.20702	-1.9809	-0.54638	0.530351	0.00384268	0.00622056	>0.05	>0.05
PtpAffx.160223.2.A1_at	Potri.017G109300	Proline dehydrogenase 2, mitochondrial OS=Arabidopsis thaliana GN=POX2 PE=2 SV=1	AT5G38710.1	blue	-1.49796	-1.5089	0.0913153	-0.00448824	0.00240107	0.00169204	>0.05	>0.05
PtpAffx.160259.1.A1_at	Potri.006G105400	F-box/LRR-repeat protein 3 OS=Arabidopsis thaliana GN=FBL3 PE=2 SV=1	AT5G01720.1	blue	-1.70977	-2.06692	0.162007	-0.0517109	1.30337e-05	1.15197e-06	>0.05	>0.05
PtpAffx.160270.1.A1_at	Potri.006G121300	Splicing factor 3A subunit 2 OS=Homo sapiens GN=SF3A2 PE=1 SV=2	AT2G32600.1	blue	0.811346	1.22685	0.821612	1.26595	0.026268	0.00200184	0.0297619	0.000881775
PtpAffx.160459.1.A1_at	Potri.005G147700	Methylmalonate-semialdehyde dehydrogenase [acylating], mitochondrial OS=Arabidopsis thaliana GN=ALDH6B2 PE=2 SV=2	AT2G14170.1	blue	-0.774694	0.283594	-1.3784	-0.766909	0.0139633	>0.05	0.000230458	0.00974079
PtpAffx.160510.1.A1_at	Potri.002G235400	Transcription factor bHLH77 OS=Arabidopsis thaliana GN=BHLH77 PE=2 SV=1	AT3G23690.1	blue	-1.13719	-1.01371	-0.335407	-0.41892	0.00021474	0.000420362	>0.05	>0.05
PtpAffx.16052.2.S1_a_at	Potri.011G021800	Alternative oxidase 4, chloroplastic/chromoplastic OS=Arabidopsis thaliana GN=AOX4 PE=1 SV=2	AT4G22260.1	blue	0.744961	0.815321	1.06589	1.37749	0.0127794	0.00681958	0.00128183	5.42561e-05
PtpAffx.16090.2.S1_a_at	Potri.014G165500	Zinc finger CCCH domain-containing protein 18 OS=Arabidopsis thaliana GN=At2g05160 PE=2 SV=1	AT2G05160.1	blue	0.298593	1.2669	1.02209	1.4691	>0.05	0.000969088	0.00585977	0.000146738
PtpAffx.160974.1.A1_at	Potri.013G145600	Formimidoyltransferase-cyclodeaminase OS=Sus scrofa GN=FTCD PE=1 SV=1	AT2G20830.1	blue	-2.06512	-2.41516	-0.921975	-0.606418	1.46954e-06	1.74465e-07	0.00348518	0.02593
PtpAffx.161201.1.S1_at	Potri.004G138200	Patellin-3 OS=Arabidopsis thaliana GN=PATL3 PE=1 SV=2	AT1G72160.1	blue	-1.18532	-0.849266	-1.19868	-1.87136	>0.05	>0.05	>0.05	0.00670839
PtpAffx.161917.1.A1_at	Potri.001G070800	TVP38/TMEM64 family membrane protein slr0305 OS=Synechocystis sp. (strain PCC 6803 / Kazusa) GN=slr0305 PE=3 SV=1	AT1G44960.1	blue	-1.24797	-1.19866	-0.117447	-0.393161	0.0104903	0.0119633	>0.05	>0.05
PtpAffx.162029.1.A1_at	Potri.003G058200	Cyclin-A2-4 OS=Arabidopsis thaliana GN=CYCA2-4 PE=2 SV=1	AT1G80370.1	blue	-0.573668	-0.719713	-0.602262	-0.848331	0.0408832	0.0133448	0.0412119	0.00305698
PtpAffx.162043.1.S1_at	Potri.014G067400	Tubulin-specific chaperone D OS=Homo sapiens GN=TBCD PE=1 SV=2	AT3G60740.1	blue	-0.567326	-0.2812	-0.728611	-0.744306	>0.05	>0.05	0.0455763	0.0257954
PtpAffx.162113.1.S1_s_at	Potri.010G193100	Laccase-4 OS=Arabidopsis thaliana GN=IRX12 PE=2 SV=2	AT2G38080.1	blue	0.104026	0.610424	1.17357	0.20187	>0.05	>0.05	0.00132412	>0.05
PtpAffx.162250.1.S1_at	Potri.001G176000	Gibberellin 20 oxidase 1-B OS=Triticum aestivum GN=GA20ox1B PE=2 SV=1	AT1G52790.1	blue	-2.08172	-2.76041	0.272739	0.13756	2.64974e-06	6.4507e-08	>0.05	>0.05
PtpAffx.162311.1.S1_at	Potri.018G069700	Inositol oxygenase 4 OS=Arabidopsis thaliana GN=MIOX4 PE=2 SV=1	AT4G26260.1	blue	-2.33144	-3.03307	-2.51991	-2.2951	0.000743831	4.58699e-05	0.000342239	0.000326163
PtpAffx.162362.2.S1_a_at	Potri.010G138400	Cytosolic sulfotransferase 5 OS=Arabidopsis thaliana GN=SOT5 PE=1 SV=1	AT3G45070.1	blue	-1.59479	-0.0775273	-0.446836	-1.1319	0.0100655	>0.05	>0.05	0.0417093
PtpAffx.162362.2.S1_at	Potri.010G138500	Cytosolic sulfotransferase 5 OS=Arabidopsis thaliana GN=SOT5 PE=1 SV=1	AT3G45070.1	blue	-0.670043	0.139258	-0.567956	-0.855018	>0.05	>0.05	>0.05	0.0147467
PtpAffx.162546.1.A1_at	Potri.003G144300	Transcription factor MYB3 OS=Arabidopsis thaliana GN=MYB3 PE=1 SV=1	AT1G22640.1	blue	-0.763464	-0.5925	-0.553312	-0.416329	0.00411006	0.0157411	0.0283073	>0.05
PtpAffx.162759.1.S1_s_at	Potri.001G450100	StAR-related lipid transfer protein 7, mitochondrial OS=Homo sapiens GN=STARD7 PE=1 SV=2	AT1G64720.1	blue	-1.84825	-2.92987	-0.217821	0.267256	0.0280234	0.0015849	>0.05	>0.05
PtpAffx.162879.1.S1_s_at	Potri.008G147800	Probable methyltransferase PMT2 OS=Arabidopsis thaliana GN=At1g26850 PE=1 SV=2	AT1G26850.2	blue	-0.488977	-0.136145	-0.585263	-0.929222	>0.05	>0.05	>0.05	0.00662345
PtpAffx.162910.1.S1_at	Potri.015G129100	Protein ODORANT1 OS=Petunia hybrida GN=ODO1 PE=2 SV=1	AT4G22680.1	blue	-0.863379	-1.12356	-0.112769	-0.518086	0.0181614	0.00338629	>0.05	>0.05
PtpAffx.163022.1.S1_s_at	Potri.003G020300	(3R)-hydroxymyristoyl-[acyl-carrier-protein] dehydratase OS=Thermosynechococcus elongatus (strain BP-1) GN=fabZ PE=3 SV=1	AT5G10160.1	blue	-0.326972	-0.189163	0.00968528	-0.580113	>0.05	>0.05	>0.05	0.0131215
PtpAffx.163089.1.S1_at	Potri.011G107900	Protein transport protein Sec61 subunit alpha OS=Dictyostelium discoideum GN=sec61a PE=3 SV=1	AT2G34250.2	blue	-1.05507	-0.9092	0.308932	0.154641	0.0163712	0.0331569	>0.05	>0.05
PtpAffx.163092.1.S1_s_at	Potri.008G129800	Serine carboxypeptidase-like 50 OS=Arabidopsis thaliana GN=SCPL50 PE=2 SV=1	AT1G15000.1	blue	0.29411	0.465895	0.964923	0.92572	>0.05	>0.05	0.0250694	0.0186655
PtpAffx.163243.1.S1_s_at	Potri.003G193900	UPF0468 protein CG5343 OS=Drosophila melanogaster GN=CG5343 PE=1 SV=1	AT3G12300.1	blue	-0.47727	-0.189706	-0.383627	-0.947963	>0.05	>0.05	>0.05	0.00622352
PtpAffx.163561.1.S1_at	Potri.006G210600	Beta-fructofuranosidase, insoluble isoenzyme 1 OS=Daucus carota GN=INV1 PE=1 SV=1	AT3G52600.1	blue	-1.13169	-1.4527	-0.197643	-0.260759	0.00588756	0.000772959	>0.05	>0.05
PtpAffx.163635.1.S1_at	Potri.016G118000	Acyl-coenzyme A oxidase 4, peroxisomal OS=Arabidopsis thaliana GN=ACX4 PE=1 SV=1	AT3G51840.1	blue	-1.38181	-1.78324	-0.657027	-0.470197	0.00913768	0.00136943	>0.05	>0.05
PtpAffx.163802.1.A1_at	Potri.009G092900	Probable indole-3-acetic acid-amido synthetase GH3.1 OS=Arabidopsis thaliana GN=GH3.1 PE=2 SV=1	AT2G14960.1	blue	-1.60526	-2.20117	-0.93672	0.158511	1.59142e-05	3.11489e-07	0.00210809	>0.05
PtpAffx.163910.1.S1_at	Potri.006G069500	SPX domain-containing protein 1 OS=Arabidopsis thaliana GN=SPX1 PE=2 SV=2	AT5G20150.1	blue	3.09818	3.41462	3.80024	3.8025	1.15683e-06	2.96297e-07	1.30065e-07	5.87408e-08
PtpAffx.164008.1.S1_at	Potri.007G063300	Protein SHORT-ROOT OS=Arabidopsis thaliana GN=SHR PE=1 SV=1	AT4G37650.1	blue	-2.09772	-1.0012	-0.691279	-0.579269	0.000839491	>0.05	>0.05	>0.05
PtpAffx.16516.1.S1_a_at	Potri.006G077600	Methyl-CpG-binding domain-containing protein 2 OS=Arabidopsis thaliana GN=MBD2 PE=1 SV=1	AT5G35330.3	blue	-0.916875	-0.865525	-0.439151	-0.120038	0.0116838	0.0148338	>0.05	>0.05
PtpAffx.16548.2.A1_a_at	Potri.011G103200	Uncharacterized sodium-dependent transporter yocS OS=Bacillus subtilis (strain 168) GN=yocS PE=3 SV=1	AT1G78560.1	blue	-0.82568	-0.93204	-0.54968	-1.15713	0.00550939	0.00193567	>0.05	0.000177277
PtpAffx.16548.2.A1_at	Potri.011G103200	Uncharacterized sodium-dependent transporter yocS OS=Bacillus subtilis (strain 168) GN=yocS PE=3 SV=1	AT1G78560.1	blue	-1.10389	-1.0946	-0.0250236	-0.610988	0.00201795	0.00160174	>0.05	0.0389903
PtpAffx.16577.1.A1_at	Potri.019G082200	Alpha-(1,4)-fucosyltransferase OS=Arabidopsis thaliana GN=FUT13 PE=2 SV=2	AT1G71990.1	blue	-0.440589	-0.726962	-0.43096	-0.631695	0.0286811	0.00118722	0.0396585	0.0020845
PtpAffx.17025.1.S1_s_at	Potri.002G190400	Probable protein phosphatase 2C 49 OS=Arabidopsis thaliana GN=At3g62260 PE=2 SV=1	AT3G62260.1	blue	-1.36309	-1.07844	0.250014	0.290435	0.000999402	0.00413758	>0.05	>0.05
PtpAffx.1704.5.A1_a_at	Potri.003G125400	Tubulin beta-1 chain OS=Lupinus albus GN=TUBB1 PE=3 SV=1	AT5G23860.2	blue	-0.839449	-0.80422	-1.26913	-2.12931	>0.05	>0.05	0.0140403	0.000128308
PtpAffx.1704.5.A1_at	Potri.003G125400	Tubulin beta-1 chain OS=Lupinus albus GN=TUBB1 PE=3 SV=1	AT5G23860.2	blue	-0.627149	-0.62138	-1.1429	-1.70962	>0.05	>0.05	0.00314169	4.16744e-05
PtpAffx.17171.1.A1_at	Potri.001G018500	Protein slowmo homolog OS=Dictyostelium discoideum GN=slmo PE=3 SV=1	AT5G13070.1	blue	-0.275218	-1.02333	-0.634362	-1.00939	>0.05	0.000863671	0.0260482	0.000525414
PtpAffx.1728.1.S1_s_at	Potri.008G189400	UDP-glucuronate:xylan alpha-glucuronosyltransferase 1 OS=Arabidopsis thaliana GN=GUX1 PE=2 SV=1	AT1G60470.1	blue	2.13113	1.59393	1.2456	1.36683	7.70301e-06	0.000119794	0.00130843	0.0002583
PtpAffx.17290.1.A1_at	Potri.014G130900	Thiamin pyrophosphokinase 1 OS=Homo sapiens GN=TPK1 PE=1 SV=1	AT1G02880.3	blue	0.146287	0.169873	0.393885	0.594597	>0.05	>0.05	>0.05	0.0025463
PtpAffx.17363.1.A1_at	Potri.006G110000	Receptor-like protein kinase FERONIA OS=Arabidopsis thaliana GN=FER PE=1 SV=1	AT3G51550.1	blue	-0.810985	-1.09991	-0.83395	-1.13008	0.0160729	0.00212689	0.0162433	0.00101286
PtpAffx.1740.2.S1_at	Potri.008G053100	UDP-glucuronic acid decarboxylase 1 OS=Homo sapiens GN=UXS1 PE=1 SV=1	AT2G28760.3	blue	-1.33726	-1.86919	-1.13998	-1.19484	0.00489117	0.000278171	0.0134227	0.00540194
PtpAffx.17419.1.A1_at	Potri.009G132100	Auxin transporter-like protein 5 OS=Medicago truncatula GN=LAX5 PE=2 SV=1	AT2G21050.1	blue	-0.670598	0.131384	-0.749385	-0.935868	>0.05	>0.05	>0.05	0.0282163
PtpAffx.17419.2.S1_at	Potri.004G172800	Auxin transporter-like protein 5 OS=Medicago truncatula GN=LAX5 PE=2 SV=1	AT2G21050.1	blue	-0.559282	-0.464978	-0.398497	-0.69921	>0.05	>0.05	>0.05	0.0287384
PtpAffx.17440.1.S1_a_at	Potri.005G087100	26S proteasome non-ATPase regulatory subunit 12 OS=Pongo abelii GN=PSMD12 PE=2 SV=3	AT5G09900.2	blue	-0.44821	-0.524585	-0.665511	-0.650535	>0.05	>0.05	>0.05	0.0421687
PtpAffx.17440.1.S1_at	Potri.005G087100	26S proteasome non-ATPase regulatory subunit 12 OS=Pongo abelii GN=PSMD12 PE=2 SV=3	AT5G09900.2	blue	-0.495736	-0.535957	-0.638011	-0.373866	>0.05	0.0376751	0.0196163	>0.05
PtpAffx.17440.3.S1_a_at	Potri.007G076900	26S proteasome non-ATPase regulatory subunit 12 OS=Pongo abelii GN=PSMD12 PE=2 SV=3	AT5G09900.2	blue	-0.234972	-0.596126	-0.981693	-0.876432	>0.05	0.00570718	0.00013465	0.00015664
PtpAffx.17551.1.S1_at	Potri.003G084200	TMV resistance protein N OS=Nicotiana glutinosa GN=N PE=1 SV=1	AT5G36930.1	blue	0.712447	0.620412	0.745755	1.25973	0.00110083	0.00225312	0.000685742	1.65027e-06
PtpAffx.17571.2.S1_at	Potri.010G210200	PsbP-like protein 1, chloroplastic OS=Arabidopsis thaliana GN=PPL1 PE=1 SV=1	AT3G55330.1	blue	1.35096	1.01348	0.256073	0.325451	0.0020399	0.0107571	>0.05	>0.05
PtpAffx.17575.1.S1_at	Potri.019G103100	Probable protein phosphatase 2C 52 OS=Arabidopsis thaliana GN=At4g03415 PE=2 SV=1	AT4G03415.2	blue	-0.404972	-0.215477	-0.838606	-1.04887	>0.05	>0.05	0.000877596	4.84514e-05
PtpAffx.17690.1.S1_a_at	Potri.005G127800	Calcium uniporter protein, mitochondrial OS=Danio rerio GN=mcu PE=2 SV=1	AT2G23790.1	blue	1.09388	0.981376	-0.820672	-0.287968	0.0376526	>0.05	>0.05	>0.05
PtpAffx.1770.2.A1_s_at	Potri.007G129700	Fructokinase-2 OS=Solanum lycopersicum GN=FRK2 PE=2 SV=2	AT2G31390.1	blue	-1.09744	-1.22999	-0.537437	-0.648891	8.79882e-05	2.06931e-05	0.0189977	0.0030668
PtpAffx.1770.8.A1_s_at	Potri.017G029000	Fructokinase-2 OS=Solanum lycopersicum GN=FRK2 PE=2 SV=2	AT3G59480.1	blue	-0.550279	-0.250974	-1.06779	-2.35938	>0.05	>0.05	0.00697808	2.61291e-06
PtpAffx.17771.1.A1_at	Potri.002G259900	Sugar transporter ERD6-like 6 OS=Arabidopsis thaliana GN=At1g75220 PE=1 SV=1	AT1G75220.1	blue	-0.530491	-0.898387	-0.0354392	-0.505136	0.0144946	0.000294001	>0.05	0.0131095
PtpAffx.178.2.S1_at	Potri.014G138100	Elongation factor Tu, mitochondrial OS=Arabidopsis thaliana GN=TUFA PE=1 SV=1	AT4G02930.1	blue	-1.03915	-0.941328	-0.692697	-0.579518	0.013168	0.0209583	>0.05	>0.05
PtpAffx.17856.1.A1_at	Potri.018G025600	Ubiquitin carboxyl-terminal hydrolase 13 OS=Arabidopsis thaliana GN=UBP13 PE=1 SV=1	AT2G25320.1	blue	0.616296	0.430589	0.511853	1.1507	>0.05	>0.05	>0.05	0.0024528
PtpAffx.17919.2.A1_at	Potri.003G071200	40S ribosomal protein SA OS=Glycine max PE=2 SV=1	AT1G72370.2	blue	-0.422128	-0.592621	-0.330522	-0.7211	>0.05	0.016244	>0.05	0.00316613
PtpAffx.17919.2.A1_s_at	Potri.003G071200	40S ribosomal protein SA OS=Glycine max PE=2 SV=1	AT1G72370.2	blue	-0.610932	-0.889588	-0.356518	-0.859258	0.0407946	0.00529581	>0.05	0.00432171
PtpAffx.17919.2.A1_x_at	Potri.003G071200	40S ribosomal protein SA OS=Glycine max PE=2 SV=1	AT1G72370.2	blue	-0.46621	-0.659992	-0.381926	-0.735116	0.0477948	0.00818576	>0.05	0.0025492
PtpAffx.18226.1.A1_a_at	Potri.005G118700	Peroxidase 72 OS=Arabidopsis thaliana GN=PER72 PE=1 SV=1	AT5G66390.1	blue	-1.19739	-1.4884	0.215825	0.425827	0.0107692	0.00228795	>0.05	>0.05
PtpAffx.18257.1.S1_at	Potri.007G024900	60S ribosomal protein L6, mitochondrial OS=Marchantia polymorpha GN=RPL6 PE=3 SV=2	AT2G18400.1	blue	-0.69064	-0.864948	-0.912437	-1.22801	0.0111977	0.00231072	0.00195338	6.37045e-05
PtpAffx.18399.1.A1_at	Potri.007G074500	Protein-S-isoprenylcysteine O-methyltransferase B OS=Arabidopsis thaliana GN=ICMTB PE=1 SV=1	AT5G08335.1	blue	-0.599593	-0.907623	-0.304365	-0.754123	0.0162421	0.000932751	>0.05	0.00230479
PtpAffx.18461.1.A1_s_at	Potri.010G111600	10 kDa chaperonin OS=Arabidopsis thaliana GN=CPN10 PE=2 SV=1	AT1G23100.1	blue	-0.352161	-0.725014	-0.42747	-0.591922	>0.05	0.00736646	>0.05	0.017225
PtpAffx.18461.2.S1_at	Potri.008G130500	10 kDa chaperonin OS=Arabidopsis thaliana GN=CPN10 PE=2 SV=1	AT1G23100.1	blue	-0.468158	-0.638547	-0.659927	-0.980019	>0.05	0.0148506	0.015362	0.000427101
PtpAffx.18543.1.S1_at	Potri.007G054100	Casein kinase II subunit alpha, chloroplastic OS=Arabidopsis thaliana GN=At2g23070 PE=2 SV=1	AT2G23070.1	blue	-0.187388	-0.358713	-0.351877	-0.481107	>0.05	0.0415838	>0.05	0.00605643
PtpAffx.18588.1.S1_at	Potri.013G143300	50S ribosomal protein L2, chloroplastic OS=Populus trichocarpa GN=rpl2-A PE=3 SV=1	ATCG01310.1	blue	1.23048	1.29114	-0.563521	-0.239763	0.000588486	0.000262896	>0.05	>0.05
PtpAffx.18595.1.S1_at	Potri.010G224800	Tyramine N-feruloyltransferase 4/11 OS=Nicotiana tabacum GN=THT4 PE=2 SV=1	AT2G39020.1	blue	-1.23379	-1.09349	-0.358874	-0.341732	9.38673e-05	0.000211576	>0.05	>0.05
PtpAffx.18640.1.A1_s_at	Potri.010G091000	40S ribosomal protein S16 OS=Gossypium hirsutum GN=RPS16 PE=2 SV=1	AT2G09990.1	blue	-0.65165	-0.48741	-0.493733	-1.04995	0.0259702	>0.05	>0.05	0.00068233
PtpAffx.18797.1.A1_at	Potri.009G151400	Magnesium transporter MRS2-11, chloroplastic OS=Arabidopsis thaliana GN=MRS2-11 PE=1 SV=1	AT5G22830.1	blue	1.23192	1.06872	0.642511	1.84498	0.0138529	0.0274108	>0.05	0.000425029
PtpAffx.18811.2.A1_at	Potri.010G088100	5'-nucleotidase SurE OS=Clostridium botulinum (strain Eklund 17B / Type B) GN=surE PE=3 SV=1	AT4G14930.1	blue	0.22368	0.412889	0.346231	0.385936	>0.05	0.0434229	>0.05	0.0471207
PtpAffx.18825.1.A1_x_at	Potri.017G101000	60S ribosomal protein L7a OS=Oryza sativa subsp. japonica GN=RPL7A PE=2 SV=1	AT3G62870.1	blue	-0.773622	-0.634339	-0.677778	-0.893914	0.00960611	0.0257349	0.022441	0.00200243
PtpAffx.18887.1.S1_at	Potri.010G206800	Ubiquitin-conjugating enzyme E2 7 OS=Arabidopsis thaliana GN=UBC7 PE=2 SV=1	AT5G59300.1	blue	-1.09633	-1.18659	-0.687756	-1.23616	0.000616124	0.00020704	0.0150618	7.62631e-05
PtpAffx.18953.2.A1_at	Potri.001G465800	Probable LRR receptor-like serine/threonine-protein kinase At4g20940 OS=Arabidopsis thaliana GN=At4g20940 PE=1 SV=1	AT4G20940.1	blue	-0.51485	-0.40463	-0.762188	-1.00366	>0.05	>0.05	0.0122123	0.000854009
PtpAffx.18969.1.A1_at	Potri.012G054300	Non-specific lipid-transfer protein 2 OS=Prunus armeniaca PE=1 SV=1	AT3G18280.1	blue	-2.02694	-1.61516	-0.0736659	0.246501	0.000266442	0.00128976	>0.05	>0.05
PtpAffx.19236.1.S1_s_at	Potri.003G094000	Uncharacterized membrane protein At4g09580 OS=Arabidopsis thaliana GN=At4g09580 PE=1 SV=1	AT4G17790.1	blue	1.00192	0.902696	1.62159	1.85208	0.000974841	0.00157067	9.32863e-06	8.75223e-07
PtpAffx.19271.1.S1_s_at	Potri.002G143100	Protein transport protein Sec61 subunit beta OS=Arabidopsis thaliana GN=At2g45070 PE=2 SV=1	AT3G60540.2	blue	-0.555817	-1.08518	-0.877608	-1.15917	0.00581406	1.44408e-05	0.000156	3.83692e-06
PtpAffx.19537.1.S1_at	Potri.014G099200	E3 ubiquitin-protein ligase SINAT3 OS=Arabidopsis thaliana GN=SINAT3 PE=2 SV=1	AT3G61790.1	blue	-0.195425	-0.011199	-0.610086	-0.34255	>0.05	>0.05	0.0129784	>0.05
PtpAffx.19564.1.S1_s_at	Potri.002G108000	Auxin-responsive protein IAA9 OS=Arabidopsis thaliana GN=IAA9 PE=1 SV=1	AT5G65670.1	blue	-1.01387	-0.235606	-0.0215983	0.176525	0.00603533	>0.05	>0.05	>0.05
PtpAffx.19746.1.S1_at	Potri.001G343600	Beta-1,4-mannosyl-glycoprotein 4-beta-N-acetylglucosaminyltransferase OS=Rattus norvegicus GN=Mgat3 PE=1 SV=2	AT5G14480.1	blue	0.290097	0.290083	1.18277	0.834604	>0.05	>0.05	0.0024924	0.0134054
PtpAffx.198.1.S1_at	Potri.013G140700	30S ribosomal protein S8, chloroplastic OS=Populus trichocarpa GN=rps8 PE=3 SV=1	ATCG00770.1	blue	1.38155	1.5657	0.196662	0.445313	0.00137907	0.000335329	>0.05	>0.05
PtpAffx.19895.1.S1_at	Potri.012G103400	Mitochondrial import inner membrane translocase subunit Tim8 OS=Arabidopsis thaliana GN=TIM8 PE=2 SV=1	AT5G50810.1	blue	-1.08347	-1.66727	-1.25873	-1.52905	0.0034525	7.05273e-05	0.00109487	8.3888e-05
PtpAffx.19954.2.S1_at	Potri.008G094600	Protein KTI12 homolog OS=Danio rerio GN=kti12 PE=2 SV=2	AT1G13870.1	blue	0.060104	0.0699714	-0.998456	-1.0421	>0.05	>0.05	0.000221382	5.88503e-05
PtpAffx.200028.1.S1_at	Potri.001G005400	Cytokinin riboside 5'-monophosphate phosphoribohydrolase LOG8 OS=Arabidopsis thaliana GN=LOG8 PE=1 SV=1	AT5G11950.2	blue	-1.72874	-2.20861	0.00407379	0.0124338	1.33726e-06	5.10997e-08	>0.05	>0.05
PtpAffx.200028.1.S1_x_at	Potri.001G005400	Cytokinin riboside 5'-monophosphate phosphoribohydrolase LOG8 OS=Arabidopsis thaliana GN=LOG8 PE=1 SV=1	AT5G11950.2	blue	-0.92721	-1.19919	0.0858884	0.0382321	0.03088	0.00738043	>0.05	>0.05
PtpAffx.200110.1.S1_at	Potri.001G034100	Galactoside 2-alpha-L-fucosyltransferase OS=Pisum sativum GN=FT1 PE=2 SV=1	AT2G03220.1	blue	-0.328891	-0.953644	0.143756	-0.130886	>0.05	0.000186233	>0.05	>0.05
PtpAffx.200143.1.S1_at	Potri.001G024800	Annexin D3 OS=Arabidopsis thaliana GN=ANN3 PE=2 SV=2	AT2G38760.1	blue	-1.28584	-1.19331	-0.774428	-0.344076	0.00219849	0.00280376	0.0438457	>0.05
PtpAffx.200145.1.S1_at	Potri.001G024600	U-box domain-containing protein 44 OS=Arabidopsis thaliana GN=PUB44 PE=1 SV=1	AT1G20780.1	blue	-1.36109	-1.53252	0.20602	0.31382	0.000522197	0.000126469	>0.05	>0.05
PtpAffx.200150.1.S1_at	Potri.001G022900	Myosin heavy chain kinase C OS=Dictyostelium discoideum GN=mhkC PE=1 SV=1	AT3G51930.1	blue	-0.728843	-0.544827	0.0671366	0.209311	0.0136224	>0.05	>0.05	>0.05
PtpAffx.200167.1.S1_at	Potri.001G019500	Pentatricopeptide repeat-containing protein At2g22410, mitochondrial OS=Arabidopsis thaliana GN=PCMP-E28 PE=2 SV=1	AT2G22410.1	blue	-0.3346	-0.554321	-0.515268	-0.608744	>0.05	>0.05	>0.05	0.0394658
PtpAffx.200169.1.S1_at	Potri.001G019100	Putative copper-transporting ATPase HMA5 OS=Arabidopsis thaliana GN=HMA5 PE=2 SV=2	AT1G63440.1	blue	-0.082012	-0.461312	-0.837314	-0.803612	>0.05	>0.05	0.0304831	0.0231482
PtpAffx.200273.1.S1_at	Potri.001G070100	Probable S-acyltransferase At3g26935 OS=Arabidopsis thaliana GN=At3g26935 PE=1 SV=1	AT3G26935.1	blue	-0.746844	-0.263248	-0.606807	-1.45477	0.0377786	>0.05	>0.05	0.000286612
PtpAffx.200313.1.S1_at	Potri.001G079800	Ethylene-responsive transcription factor ERF105 OS=Arabidopsis thaliana GN=ERF105 PE=2 SV=1	AT5G51190.1	blue	-3.49684	-3.6467	0.207654	0.780689	2.98024e-09	1.53103e-09	>0.05	0.00773476
PtpAffx.200320.1.S1_at	Potri.001G081400	LOB domain-containing protein 4 OS=Arabidopsis thaliana GN=LBD4 PE=2 SV=1	AT1G31320.1	blue	-0.703144	-1.17808	0.0812694	0.616757	0.0280054	0.00102249	>0.05	0.0418221
PtpAffx.200397.1.S1_s_at	Potri.001G098000	Probable membrane-associated kinase regulator 2 OS=Arabidopsis thaliana GN=MAKR2 PE=2 SV=1	AT1G64080.1	blue	-1.03346	-1.34523	-1.58108	-1.44748	0.0144481	0.00250887	0.000923931	0.000833456
PtpAffx.200436.1.S1_at	Potri.001G106800	Acyl-CoA--sterol O-acyltransferase 1 OS=Arabidopsis thaliana GN=ASAT1 PE=1 SV=1	AT3G51970.1	blue	-0.834414	-0.901193	0.153866	-0.0171639	0.00243129	0.00101323	>0.05	>0.05
PtpAffx.200456.1.S1_at	Potri.001G110800	Dehydration-responsive element-binding protein 1C OS=Arabidopsis thaliana GN=DREB1C PE=2 SV=2	AT4G25470.1	blue	-5.72333	-6.01999	0.109799	0.296019	1.84957e-10	9.05789e-11	>0.05	>0.05
PtpAffx.200466.1.S1_at	Potri.001G112900	Expansin-A7 OS=Arabidopsis thaliana GN=EXPA7 PE=2 SV=1	AT1G12560.1	blue	-1.37745	-1.41889	-0.0599139	0.178296	0.000231007	0.000124446	>0.05	>0.05
PtpAffx.200507.1.S1_at	Potri.001G175800	Gibberellin 2-beta-dioxygenase 7 OS=Arabidopsis thaliana GN=GA2OX7 PE=1 SV=1	AT1G52820.1	blue	-1.07152	-1.679	0.0644937	-0.0556525	0.00254868	3.86168e-05	>0.05	>0.05
PtpAffx.200508.1.S1_s_at	Potri.001G175800	Gibberellin 2-beta-dioxygenase 7 OS=Arabidopsis thaliana GN=GA2OX7 PE=1 SV=1	AT1G52820.1	blue	-1.62455	-1.34771	0.217	-0.0555029	0.000367701	0.00122609	>0.05	>0.05
PtpAffx.20061.1.S1_at	Potri.014G029600	Protein CYPRO4 OS=Cynara cardunculus GN=CYPRO4 PE=2 SV=1	AT4G33400.1	blue	-1.09724	-0.963514	-1.10104	-0.983287	0.0401645	>0.05	0.0494275	>0.05
PtpAffx.20066.2.S1_a_at	Potri.015G072600	Nucleobase-ascorbate transporter 6 OS=Arabidopsis thaliana GN=NAT6 PE=2 SV=2	AT5G62890.3	blue	-0.64205	-0.470793	-0.135904	-0.765865	0.0197272	>0.05	>0.05	0.00442435
PtpAffx.200684.1.S1_at	Potri.001G216100	E3 ubiquitin-protein ligase PUB23 OS=Arabidopsis thaliana GN=PUB23 PE=1 SV=1	AT2G35930.1	blue	-0.573001	-1.8981	-0.0574914	0.258301	>0.05	2.87987e-05	>0.05	>0.05
PtpAffx.200701.1.S1_s_at	Potri.001G218800	NAC domain-containing protein 90 OS=Arabidopsis thaliana GN=NAC090 PE=2 SV=1	AT3G44350.2	blue	-3.02445	-3.62107	-0.508876	-0.15311	2.72627e-05	2.84618e-06	>0.05	>0.05
PtpAffx.200778.1.S1_at	Potri.001G243300	E3 ubiquitin-protein ligase RING1 OS=Gossypium hirsutum GN=RING1 PE=2 SV=1	AT3G46620.1	blue	-3.35391	-3.57849	-0.0355313	0.0412523	2.20683e-07	8.10175e-08	>0.05	>0.05
PtpAffx.200779.1.S1_at	Potri.001G242900	Uncharacterized protein C19orf29 OS=Homo sapiens GN=C19orf29 PE=1 SV=3	AT1G03910.1	blue	-1.09145	-1.00789	-0.17982	-0.187197	0.000266442	0.000369341	>0.05	>0.05
PtpAffx.200792.1.S1_at	Potri.001G239300	Probable protein phosphatase 2C 23 OS=Arabidopsis thaliana GN=PLL4 PE=2 SV=1	AT2G28890.1	blue	-0.623809	-1.22287	-0.030263	-0.0498317	0.0180257	0.000119794	>0.05	>0.05
PtpAffx.200852.1.S1_at	Potri.001G263200	Phospholipase A1-Igamma1, chloroplastic OS=Arabidopsis thaliana GN=At1g06800 PE=1 SV=2	AT1G30370.1	blue	-1.46288	-1.20307	-0.123549	-0.227104	9.54701e-05	0.000411328	>0.05	>0.05
PtpAffx.200869.1.S1_at	Potri.001G269400	Zinc finger A20 and AN1 domain-containing stress-associated protein 5 OS=Arabidopsis thaliana GN=SAP5 PE=2 SV=1	AT3G12630.1	blue	-1.89081	-2.16737	-0.472064	-0.619083	9.08611e-06	1.49875e-06	>0.05	0.0319188
PtpAffx.2009.1.S1_at	Potri.008G060900	Mitochondrial substrate carrier family protein B OS=Dictyostelium discoideum GN=mcfB PE=3 SV=1	AT3G55640.1	blue	0.731334	1.08596	1.29165	1.83916	0.00314255	8.52048e-05	2.02785e-05	1.67128e-07
PtpAffx.200917.1.S1_at	Potri.001G281600	LOB domain-containing protein 12 OS=Arabidopsis thaliana GN=LBD12 PE=2 SV=2	AT2G30130.1	blue	-1.90806	-2.43009	0.160956	0.0611993	1.50838e-06	6.17151e-08	>0.05	>0.05
PtpAffx.200924.1.S1_at	Potri.001G283000	HVA22-like protein a OS=Arabidopsis thaliana GN=HVA22A PE=2 SV=1	AT1G74520.1	blue	-0.208789	-0.710767	-0.786374	-0.618014	>0.05	0.00673087	0.00431985	0.0111736
PtpAffx.200963.1.S1_at	Potri.001G346800	Polygalacturonase At1g48100 OS=Arabidopsis thaliana GN=At1g48100 PE=2 SV=1	AT5G14650.1	blue	-1.51324	-0.736505	-0.0331768	0.217919	0.00402936	>0.05	>0.05	>0.05
PtpAffx.200963.1.S1_s_at	Potri.001G346800	Polygalacturonase At1g48100 OS=Arabidopsis thaliana GN=At1g48100 PE=2 SV=1	AT5G14650.1	blue	-1.98402	-1.79305	0.386162	0.149807	0.000813655	0.00126531	>0.05	>0.05
PtpAffx.200975.1.S1_s_at	Potri.001G344100	Putative glucose-6-phosphate 1-epimerase OS=Cenchrus ciliaris PE=2 SV=1	AT3G01590.1	blue	0.556269	0.352627	1.38488	1.64869	0.0180257	>0.05	1.47627e-05	8.9644e-07
PtpAffx.200994.1.S1_at	Potri.001G339100	BAG family molecular chaperone regulator 2 OS=Arabidopsis thaliana GN=BAG2 PE=2 SV=1	AT5G14360.1	blue	-1.31375	-0.866667	-0.622967	-0.993289	0.000294337	0.00540813	0.0424584	0.00127388
PtpAffx.200998.1.S1_at	Potri.001G338000	GPI inositol-deacylase OS=Chaetomium globosum (strain ATCC 6205 / CBS 148.51 / DSM 1962 / NBRC 6347 / NRRL 1970) GN=BST1 PE=3 SV=2	AT3G27325.2	blue	-1.38117	-0.617235	-0.353563	-0.260318	0.00860902	>0.05	>0.05	>0.05
PtpAffx.201007.1.S1_at	Potri.001G336700	Myb-related protein 315 OS=Antirrhinum majus GN=MYB315 PE=2 SV=1	AT5G14340.1	blue	-1.06577	-1.49309	-0.0651825	0.281685	0.00272415	0.000121709	>0.05	>0.05
PtpAffx.201014.1.S1_at	Potri.001G335200	Lysine histidine transporter 1 OS=Arabidopsis thaliana GN=LHT1 PE=1 SV=1	AT5G40780.2	blue	-1.2415	-1.54594	-0.359794	-0.0726993	0.00306106	0.000403809	>0.05	>0.05
PtpAffx.201039.1.S1_at	Potri.001G331100	Cytochrome P450 94A1 OS=Vicia sativa GN=CYP94A1 PE=2 SV=2	AT3G01900.1	blue	-1.44188	-1.88342	0.465812	0.498679	4.62742e-05	1.75636e-06	>0.05	0.0490337
PtpAffx.201101.1.S1_at	Potri.001G316300	Paired amphipathic helix protein Sin3-like 1 OS=Arabidopsis thaliana GN=SNL1 PE=1 SV=2	AT3G01320.2	blue	-2.18945	-2.22371	0.165864	0.215424	2.92285e-06	1.94666e-06	>0.05	>0.05
PtpAffx.201111.1.S1_at	Potri.001G314900	Probable calcium-binding protein CML22 OS=Arabidopsis thaliana GN=CML22 PE=3 SV=1	AT3G24110.1	blue	-0.31671	-0.275797	-0.608968	-0.903288	>0.05	>0.05	0.0131194	0.000344337
PtpAffx.201113.1.S1_at	Potri.001G314400	Transcription factor FAMA OS=Arabidopsis thaliana GN=FMA PE=1 SV=1	AT3G24140.1	blue	0.77623	1.18826	0.0306822	0.69516	0.0298958	0.00219027	>0.05	0.03767
PtpAffx.201120.1.S1_at	Potri.001G312700	Dehydrodolichyl diphosphate synthase 2 OS=Arabidopsis thaliana GN=At5g58770 PE=2 SV=2	AT5G58770.1	blue	-1.73627	-2.08205	0.287661	0.167851	1.09672e-05	1.08326e-06	>0.05	>0.05
PtpAffx.20117.1.S1_a_at	Potri.003G056300	Coatomer subunit beta'-2 OS=Arabidopsis thaliana GN=At1g52360 PE=2 SV=1	AT1G52360.1	blue	-0.405323	-0.335025	-0.607299	-0.809372	>0.05	>0.05	>0.05	0.0162724
PtpAffx.201172.1.S1_s_at	Potri.009G093300	Zinc finger protein 7 OS=Arabidopsis thaliana GN=ZFP7 PE=2 SV=1	AT1G24625.1	blue	-1.11469	-0.643025	0.201386	0.139226	0.0121461	>0.05	>0.05	>0.05
PtpAffx.201179.1.S1_at	Potri.001G296500	Somatic embryogenesis receptor kinase 2 OS=Arabidopsis thaliana GN=SERK2 PE=1 SV=1	AT3G43740.1	blue	-0.657083	-1.09376	-0.502168	-0.517405	0.0261138	0.000949792	>0.05	>0.05
PtpAffx.201183.1.S1_at	Potri.001G295600	BTB/POZ domain-containing protein NPY2 OS=Arabidopsis thaliana GN=NPY2 PE=2 SV=1	AT2G14820.1	blue	-1.05986	-1.28691	-0.106848	0.107262	0.0105071	0.00266359	>0.05	>0.05
PtpAffx.201186.1.S1_at	Potri.001G295100	Mitotic checkpoint protein BUB3 OS=Mus musculus GN=Bub3 PE=2 SV=2	AT3G19590.1	blue	-0.691412	-0.382755	-0.702193	-0.463462	0.0249278	>0.05	0.0283167	>0.05
PtpAffx.201191.1.S1_at	Potri.001G294100	Mitochondrial outer membrane protein porin 2 OS=Arabidopsis thaliana GN=VDAC2 PE=1 SV=1	AT5G67500.1	blue	-0.541673	-1.13091	0.0403291	-0.102121	>0.05	0.00267543	>0.05	>0.05
PtpAffx.201263.1.S1_at	Potri.001G359900	PHD finger-containing protein DDB_G0268158 OS=Dictyostelium discoideum GN=DDB_G0268158 PE=4 SV=1	AT5G55390.2	blue	0.169601	0.122266	0.100751	0.754727	>0.05	>0.05	>0.05	0.00450753
PtpAffx.201268.1.S1_at	Potri.001G361200	Protein NLRC3 OS=Homo sapiens GN=NLRC3 PE=2 SV=2	AT5G55540.1	blue	-0.73524	-0.017357	-0.747535	-0.587813	0.0168402	>0.05	0.0179382	0.038007
PtpAffx.20127.1.S1_at	Potri.005G090400	E2F-associated phosphoprotein OS=Mus musculus GN=Eapp PE=1 SV=2	AT5G08320.1	blue	-0.362734	-0.808641	-0.138812	-0.545097	>0.05	0.000877486	>0.05	0.00929789
PtpAffx.201321.1.S1_s_at	Potri.001G374900	NAD(P)H-quinone oxidoreductase subunit 5, chloroplastic OS=Populus trichocarpa GN=ndhF PE=3 SV=1	ATCG01010.1	blue	1.08319	1.82442	1.88043	2.31876	0.0368313	0.00159804	0.00158886	0.000114432
PtpAffx.201335.1.S1_at	Potri.001G377400	Heterogeneous nuclear ribonucleoprotein A1-like 2 OS=Homo sapiens GN=HNRNPA1L2 PE=2 SV=2	AT3G15010.2	blue	-0.631645	-1.03699	-0.208217	-0.326506	0.0174048	0.000530766	>0.05	>0.05
PtpAffx.201351.1.S1_s_at	Potri.001G381000	Probable protein phosphatase 2C 80 OS=Arabidopsis thaliana GN=At5g66720 PE=2 SV=1	AT5G66720.1	blue	-5.75893	-6.07761	-0.105998	0.290095	1.50259e-08	7.26988e-09	>0.05	>0.05
PtpAffx.201381.1.S1_at	Potri.001G435900	Protein kinase G11A OS=Oryza sativa subsp. indica GN=OsI_021818 PE=2 SV=1	AT1G53700.1	blue	-1.51529	-1.45723	0.295809	-0.0623802	2.7154e-05	3.1777e-05	>0.05	>0.05
PtpAffx.201388.1.S1_at	Potri.001G442800	Alpha-glucosidase OS=Spinacia oleracea PE=1 SV=1	AT5G11720.1	blue	0.411027	0.74247	1.40224	1.88859	>0.05	0.046988	0.00125217	3.57093e-05
PtpAffx.2014.1.A1_at	Potri.005G146800	Mitochondrial outer membrane protein porin 2 OS=Arabidopsis thaliana GN=VDAC2 PE=1 SV=1	AT5G67500.1	blue	-0.140518	-0.571637	-0.492319	-0.566538	>0.05	0.00535032	0.0166683	0.00368738
PtpAffx.201400.1.S1_at	Potri.001G448300	Uncharacterized protein At5g39865 OS=Arabidopsis thaliana GN=At5g39865 PE=1 SV=1	AT4G10630.1	blue	-1.34211	-0.835152	-1.09796	-1.76684	0.00157167	0.0239967	0.00606641	5.24327e-05
PtpAffx.201416.1.S1_at	Potri.001G452000	Probable F-box protein At1g60180 OS=Arabidopsis thaliana GN=At2g36090 PE=2 SV=1	AT2G36090.1	blue	-1.06192	-1.0297	-0.367764	-0.233424	0.000511566	0.000457925	>0.05	>0.05
PtpAffx.201431.1.S1_s_at	Potri.001G455400	Naringenin,2-oxoglutarate 3-dioxygenase OS=Callistephus chinensis GN=FHT PE=2 SV=1	AT1G14130.1	blue	-0.586779	-1.33078	-1.19388	-1.74569	>0.05	0.000761154	0.00225781	3.37013e-05
PtpAffx.201451.1.S1_s_at	Potri.001G460300	Protein CHUP1, chloroplastic OS=Arabidopsis thaliana GN=CHUP1 PE=1 SV=1	AT3G25690.3	blue	-0.97015	-0.709	-1.11006	-1.07911	0.00891388	0.0413302	0.00400293	0.00240696
PtpAffx.201470.1.S1_at	Potri.001G465300	Histidinol dehydrogenase, chloroplastic OS=Arabidopsis thaliana GN=HDH PE=2 SV=1	AT5G63890.1	blue	-0.903795	-1.00593	-0.0379699	-0.490505	0.00609876	0.00241478	>0.05	>0.05
PtpAffx.201477.1.S1_at	Potri.001G467300	Probable LRR receptor-like serine/threonine-protein kinase At4g26540 OS=Arabidopsis thaliana GN=At4g26540 PE=1 SV=1	AT4G26540.1	blue	-0.409003	-0.545706	-0.341001	-1.26766	>0.05	>0.05	>0.05	0.00206289
PtpAffx.201528.1.S1_at	Potri.002G006900	Probable S-acyltransferase At2g33640 OS=Arabidopsis thaliana GN=At2g33640 PE=2 SV=1	AT2G33640.1	blue	-0.951527	-0.680589	0.0110311	-0.245056	0.000312037	0.00322731	>0.05	>0.05
PtpAffx.201543.1.S1_s_at	Potri.002G009100	Bromodomain and PHD finger-containing protein 3 OS=Homo sapiens GN=BRPF3 PE=1 SV=2	AT1G20670.1	blue	0.213457	0.124519	0.374862	0.802945	>0.05	>0.05	>0.05	0.000892281
PtpAffx.201548.1.S1_at	Potri.002G009700	Protein NLP4 OS=Arabidopsis thaliana GN=NLP4 PE=2 SV=1	AT1G20640.2	blue	-1.12514	-0.887409	-0.251162	-0.194233	0.00126277	0.00507545	>0.05	>0.05
PtpAffx.201590.1.S1_at	Potri.002G018600	Cucumisin OS=Cucumis melo PE=1 SV=1	AT1G20160.1	blue	-1.09791	-1.18313	-0.191171	-0.147493	0.00559644	0.0027519	>0.05	>0.05
PtpAffx.201637.1.S1_at	Potri.002G031200	Peroxidase 9 OS=Arabidopsis thaliana GN=PER9 PE=1 SV=1	AT1G44970.1	blue	-1.1235	-1.06964	0.0175099	-0.0819327	0.00752555	0.00860247	>0.05	>0.05
PtpAffx.201638.1.S1_at	Potri.002G032200	Omega-hydroxypalmitate O-feruloyl transferase OS=Arabidopsis thaliana GN=HHT1 PE=1 SV=1	AT1G27620.1	blue	-1.59347	-2.16257	-0.317775	-0.277046	0.000217649	7.00642e-06	>0.05	>0.05
PtpAffx.201655.1.S1_s_at	Potri.005G226800	Protein SCARECROW OS=Arabidopsis thaliana GN=SCR PE=1 SV=1	AT3G54220.1	blue	-1.02086	-1.84157	0.653024	0.450641	0.00783776	5.68768e-05	>0.05	>0.05
PtpAffx.201667.1.S1_at	Potri.002G040200	Auxin-induced protein 5NG4 OS=Pinus taeda PE=2 SV=1	AT1G44800.1	blue	0.8859	0.10013	1.93782	2.99663	0.0274185	>0.05	0.000120446	5.03508e-07
PtpAffx.201687.1.S1_at	Potri.002G044800	F-box/LRR-repeat protein 17 OS=Arabidopsis thaliana GN=FBL17 PE=1 SV=1	AT3G54650.1	blue	-0.93136	-0.993727	-1.47508	-1.71633	0.00863588	0.00500325	0.000296745	2.72678e-05
PtpAffx.2017.2.A1_x_at	Potri.001G320500	Adenosylhomocysteinase OS=Catharanthus roseus GN=SAHH PE=2 SV=1	AT4G13940.1	blue	-0.23669	-0.354891	-0.211578	-0.397714	>0.05	>0.05	>0.05	0.047679
PtpAffx.2017.6.A1_s_at	Potri.017G059400	Adenosylhomocysteinase OS=Catharanthus roseus GN=SAHH PE=2 SV=1	AT4G13940.1	blue	-0.966836	-1.10784	-0.122806	-1.16164	0.0168076	0.00714876	>0.05	0.00335209
PtpAffx.20173.1.S1_at	Potri.001G047800	DeSI-like protein At4g17486 OS=Arabidopsis thaliana GN=At4g17486 PE=2 SV=1	AT1G80690.1	blue	-1.17803	-0.754777	-0.4516	-0.868855	0.00216209	0.026238	>0.05	0.00846478
PtpAffx.201765.1.S1_at	Potri.002G061300	NAC domain-containing protein 78 OS=Arabidopsis thaliana GN=NAC078 PE=2 SV=2	AT1G34190.1	blue	-0.195731	-0.920302	-0.199347	-0.476125	>0.05	0.00195074	>0.05	>0.05
PtpAffx.201772.1.S1_at	Potri.002G063500	Type I inositol 1,4,5-trisphosphate 5-phosphatase 1 OS=Arabidopsis thaliana GN=IP5P1 PE=1 SV=2	AT1G71710.2	blue	0.187021	0.204893	0.341838	0.841275	>0.05	>0.05	>0.05	0.0033432
PtpAffx.201773.1.S1_at	Potri.002G063700	Choline/ethanolamine kinase OS=Homo sapiens GN=CHKB PE=1 SV=3	AT4G09760.1	blue	-1.41679	-1.45504	-1.04508	-0.796457	0.000499558	0.000272385	0.00484837	0.0148681
PtpAffx.201782.1.S1_s_at	Potri.002G064700	UDP-galactose transporter 2 OS=Arabidopsis thaliana GN=UDP-GALT2 PE=2 SV=1	AT4G09810.1	blue	-0.760247	-0.440524	-0.388408	-0.960162	0.00508262	>0.05	>0.05	0.00039201
PtpAffx.201784.1.S1_at	Potri.002G065400	Leucine-rich repeat receptor protein kinase EXS OS=Arabidopsis thaliana GN=EXS PE=1 SV=1	AT5G42440.1	blue	-1.14685	-1.11811	-0.606641	-0.680928	0.00366883	0.00343129	>0.05	0.0435139
PtpAffx.20179.1.A1_at	Potri.004G094100	Polyubiquitin 4 OS=Arabidopsis thaliana GN=UBQ4 PE=1 SV=1	AT5G20620.1	blue	-1.06604	-1.47341	-0.0959514	0.326946	0.00692515	0.000529612	>0.05	>0.05
PtpAffx.201811.1.S1_at	Potri.002G070500	U-box domain-containing protein 29 OS=Arabidopsis thaliana GN=PUB29 PE=1 SV=1	AT3G18710.1	blue	-3.65084	-3.76487	-0.0723254	0.130456	1.97536e-08	1.27036e-08	>0.05	>0.05
PtpAffx.201814.1.S1_at	Potri.002G071100	Pleckstrin homology domain-containing family A member 8 OS=Mus musculus GN=Plekha8 PE=2 SV=2	AT1G21360.1	blue	-1.71218	-1.66046	0.00757693	0.201023	0.00154617	0.00138625	>0.05	>0.05
PtpAffx.201839.1.S1_at	Potri.002G077100	Probable methyltransferase PMT10 OS=Arabidopsis thaliana GN=At1g77260 PE=2 SV=1	AT1G77260.1	blue	0.00769705	0.419345	1.61084	2.0143	>0.05	>0.05	5.28048e-05	2.08308e-06
PtpAffx.201844.1.S1_at	Potri.002G078300	Uncharacterized amino-acid permease C15C4.04c OS=Schizosaccharomyces pombe (strain 972 / ATCC 24843) GN=SPBC15C4.04c PE=2 SV=1	AT2G01170.1	blue	-0.859631	-1.30396	0.0263035	-0.0472477	0.00283115	6.14108e-05	>0.05	>0.05
PtpAffx.201853.1.S1_at	Potri.002G080700	Beta-galactosidase 16 OS=Arabidopsis thaliana GN=BGAL16 PE=2 SV=2	AT1G77410.1	blue	0.581118	0.300952	3.25695	3.76943	>0.05	>0.05	1.43322e-06	1.02592e-07
PtpAffx.201875.1.S1_s_at	Potri.002G086100	Nodulation-signaling pathway 2 protein OS=Medicago truncatula GN=NSP2 PE=1 SV=1	AT4G08250.1	blue	-0.872914	-1.0114	0.0509467	-0.168368	0.01857	0.00759882	>0.05	>0.05
PtpAffx.201891.1.S1_at	Potri.002G089900	Auxin response factor 17 OS=Arabidopsis thaliana GN=ARF17 PE=2 SV=1	AT1G77850.1	blue	-0.677101	-1.37307	-0.290003	0.189729	>0.05	0.00077638	>0.05	>0.05
PtpAffx.201916.1.S1_at	Potri.002G094500	Probable trehalose-phosphate phosphatase J OS=Arabidopsis thaliana GN=TPPJ PE=1 SV=1	AT5G65140.1	blue	-1.34964	-1.40998	-0.00882387	-0.119386	0.000189967	8.79576e-05	>0.05	>0.05
PtpAffx.20194.1.S1_at	Potri.004G079300	Uncharacterized membrane protein yjcL OS=Bacillus subtilis (strain 168) GN=yjcL PE=4 SV=1	AT5G52540.1	blue	-0.391835	-0.642355	-0.341354	-0.673614	>0.05	0.0060008	>0.05	0.00277958
PtpAffx.201957.1.S1_s_at	Potri.016G094200	Apocytochrome f OS=Populus trichocarpa GN=petA PE=3 SV=1	ATCG00540.1	blue	1.84471	2.02392	2.30851	1.7655	0.0169016	0.00955415	0.00509864	0.0151598
PtpAffx.201979.1.S1_at	Potri.002G109600	Agamous-like MADS-box protein AGL16 OS=Arabidopsis thaliana GN=AGL16 PE=1 SV=1	AT3G57230.1	blue	-1.68194	-1.55766	-0.0671344	0.152151	0.00133443	0.00171489	>0.05	>0.05
PtpAffx.202017.1.S1_at	Potri.002G116600	U-box domain-containing protein 30 OS=Arabidopsis thaliana GN=PUB30 PE=2 SV=1	AT3G49810.1	blue	-0.892289	-0.848403	0.0283625	0.125085	0.00154116	0.00163932	>0.05	>0.05
PtpAffx.202025.1.S1_at	Potri.002G117900	F-box protein At3g12350 OS=Arabidopsis thaliana GN=At3g12350 PE=2 SV=1	AT3G12350.1	blue	-0.0493585	0.247037	0.845224	1.03022	>0.05	>0.05	0.00734041	0.000825582
PtpAffx.202044.1.S1_at	Potri.002G121500	Cyclin-A3-4 OS=Arabidopsis thaliana GN=CYCA3-4 PE=1 SV=1	AT1G47230.1	blue	0.0854082	0.289021	-1.21227	-1.34496	>0.05	>0.05	0.0037388	0.000781092
PtpAffx.202056.1.S1_x_at	Potri.002G125400	ABSCISIC ACID-INSENSITIVE 5-like protein 5 OS=Arabidopsis thaliana GN=ABF2 PE=1 SV=1	AT1G45249.1	blue	0.361379	0.626302	0.340697	1.11126	>0.05	0.038325	>0.05	0.000612477
PtpAffx.202064.1.S1_at	Potri.002G127300	Probable protein phosphatase 2C 12 OS=Arabidopsis thaliana GN=At1g47380 PE=2 SV=1	AT1G47380.1	blue	-0.411445	-0.372168	-0.319789	-0.585673	>0.05	>0.05	>0.05	0.0219233
PtpAffx.202093.1.S1_s_at	Potri.002G132500	Calcium-binding protein CML37 OS=Arabidopsis thaliana GN=CML37 PE=2 SV=1	AT5G42380.1	blue	-1.89198	-3.06691	-0.357703	-0.068042	0.000137374	5.00179e-07	>0.05	>0.05
PtpAffx.202195.1.S1_at	Potri.002G154500	COP9 signalosome complex subunit 1 OS=Arabidopsis thaliana GN=CSN1 PE=1 SV=2	AT3G61140.1	blue	-0.733195	-0.954616	-0.739384	-0.832921	0.017653	0.00327124	0.0201968	0.0054139
PtpAffx.202249.1.S1_s_at	Potri.002G167800	Tubulin gamma-2 chain OS=Arabidopsis thaliana GN=TUBG2 PE=2 SV=1	AT5G05620.1	blue	-0.441169	-0.15836	-1.22343	-1.65196	>0.05	>0.05	0.00427375	0.00017017
PtpAffx.202266.1.S1_at	Potri.002G171300	Uncharacterized membrane protein yuiD OS=Bacillus subtilis (strain 168) GN=yuiD PE=4 SV=1	AT3G61770.1	blue	1.76082	1.51439	2.02265	1.81353	2.11534e-06	9.71122e-06	5.56384e-07	7.77525e-07
PtpAffx.202280.1.S1_at	Potri.002G174500	E3 ubiquitin-protein ligase PUB23 OS=Arabidopsis thaliana GN=PUB23 PE=1 SV=1	AT2G35930.1	blue	-1.04813	-0.529454	0.0378496	-0.00688538	0.00422998	>0.05	>0.05	>0.05
PtpAffx.202355.1.S1_at	Potri.002G200300	Cellulose synthase-like protein D5 OS=Arabidopsis thaliana GN=CSLD5 PE=2 SV=1	AT1G02730.1	blue	-0.921955	-1.30393	-0.867666	-0.926191	>0.05	0.0218829	>0.05	>0.05
PtpAffx.202398.1.S1_at	Potri.002G191900	Gibberellin 2-beta-dioxygenase 2 OS=Pisum sativum GN=GA2OX2 PE=2 SV=1	AT1G02400.1	blue	-0.818349	-1.01541	0.248994	0.179968	0.0161074	0.00400329	>0.05	>0.05
PtpAffx.202456.1.S1_at	Potri.002G221100	Zinc finger CCCH domain-containing protein 18 OS=Arabidopsis thaliana GN=At2g05160 PE=2 SV=1	AT2G05160.1	blue	0.134967	0.445523	0.335198	0.494408	>0.05	0.0340302	>0.05	0.0148396
PtpAffx.202461.1.S1_at	Potri.002G222300	Thymidine kinase OS=Oryza sativa subsp. japonica GN=TK PE=2 SV=2	AT3G07800.1	blue	-0.572047	-1.07037	-1.14663	-1.32567	>0.05	0.00427225	0.00328777	0.000477288
PtpAffx.2025.2.A1_at	Potri.001G296800	Prolyl 4-hydroxylase subunit alpha-1 OS=Gallus gallus GN=P4HA1 PE=1 SV=1	AT4G33910.1	blue	-0.890742	-0.912164	-0.702439	-0.543368	0.00195665	0.00118804	0.00929864	0.0238242
PtpAffx.202543.1.S1_at	Potri.017G135400	Potassium channel SKOR OS=Arabidopsis thaliana GN=SKOR PE=1 SV=1	AT3G02850.1	blue	-0.767345	-1.67314	-0.00271211	-0.167601	>0.05	0.000867174	>0.05	>0.05
PtpAffx.202579.1.S1_x_at	Potri.017G125600	Transcription factor MYB113 OS=Arabidopsis thaliana GN=MYB113 PE=1 SV=1	AT1G66370.1	blue	1.0196	1.33544	-0.332707	-0.252071	0.0124854	0.0019635	>0.05	>0.05
PtpAffx.202603.1.S1_at	Potri.017G120500	MATE efflux family protein 9 OS=Arabidopsis thaliana GN=DTXL5 PE=2 SV=1	AT2G04100.1	blue	-1.68151	-2.21195	-0.16548	-0.0527788	3.84659e-05	1.3603e-06	>0.05	>0.05
PtpAffx.202624.1.S1_s_at	Potri.002G235400	Transcription factor bHLH77 OS=Arabidopsis thaliana GN=BHLH77 PE=2 SV=1	AT3G23690.1	blue	-1.08911	-0.497112	-0.238402	0.00186374	0.000666047	>0.05	>0.05	>0.05
PtpAffx.202662.1.S1_at	Potri.002G242300	BTB/POZ domain-containing protein At5g48800 OS=Arabidopsis thaliana GN=At5g48800 PE=1 SV=1	AT5G48800.1	blue	-1.10135	-1.21986	-0.0686075	-0.309887	0.00407537	0.00154394	>0.05	>0.05
PtpAffx.202718.1.S1_at	Potri.002G255800	ABC transporter C family member 5 OS=Arabidopsis thaliana GN=ABCC5 PE=2 SV=2	AT1G04120.1	blue	0.069931	0.297913	0.640708	0.949797	>0.05	>0.05	0.0114427	0.00028175
PtpAffx.202809.1.S1_at	Potri.003G020700	Probable plastid-lipid-associated protein 4, chloroplastic OS=Arabidopsis thaliana GN=PAP4 PE=1 SV=1	AT3G26070.1	blue	0.50632	0.566446	0.553868	0.745225	0.045774	0.0283402	0.0392157	0.00400006
PtpAffx.20287.1.S1_at	Potri.001G103600	Transcription factor GLABRA 3 OS=Arabidopsis thaliana GN=GL3 PE=1 SV=1	AT5G41315.1	blue	-0.904842	-1.16803	-1.49158	-1.07273	>0.05	0.0455328	0.016658	>0.05
PtpAffx.202885.1.S1_s_at	Potri.003G067300	DNA-directed RNA polymerase subunit beta'' OS=Populus trichocarpa GN=rpoC2 PE=3 SV=1	ATCG00170.1	blue	1.63579	2.25016	-0.0902141	1.11349	0.00675095	0.00052274	>0.05	0.0364816
PtpAffx.202921.1.S1_at	Potri.003G058300	Pentatricopeptide repeat-containing protein At2g15690 OS=Arabidopsis thaliana GN=PCMP-H66 PE=2 SV=2	AT2G15690.1	blue	-0.405865	0.323275	0.719818	0.875436	>0.05	>0.05	>0.05	0.0349277
PtpAffx.20295.1.A1_s_at	Potri.014G136400	Probable LRR receptor-like serine/threonine-protein kinase RKF3 OS=Arabidopsis thaliana GN=RKF3 PE=1 SV=1	AT2G48010.1	blue	-1.31555	-1.36935	0.310184	0.307271	0.0026954	0.001532	>0.05	>0.05
PtpAffx.20296.1.A1_at	Potri.005G176700	LysM domain-containing GPI-anchored protein 1 OS=Arabidopsis thaliana GN=At1g21880 PE=1 SV=1	AT1G21880.2	blue	-1.13137	-0.387046	-0.730781	-0.819745	0.0109933	>0.05	>0.05	0.0416002
PtpAffx.203019.1.S1_at	Potri.003G076500	Protein arginine N-methyltransferase 1.6 OS=Arabidopsis thaliana GN=PRMT16 PE=2 SV=2	AT4G16570.1	blue	-0.160776	-0.138047	-0.750687	-0.650028	>0.05	>0.05	0.0142423	0.0187514
PtpAffx.203035.1.S1_at	Potri.003G080600	Ethylene-responsive transcription factor ERF105 OS=Arabidopsis thaliana GN=ERF105 PE=2 SV=1	AT5G51190.1	blue	-3.96399	-3.95238	0.0838269	0.207653	4.67258e-11	4.33815e-11	>0.05	>0.05
PtpAffx.203063.1.S1_at	Potri.007G055400	Condensin-2 complex subunit G2 OS=Xenopus laevis GN=ncapg2 PE=1 SV=1	AT1G64960.1	blue	-0.873416	-0.80614	-0.907751	-1.20958	0.00328429	0.00449515	0.00251383	9.72662e-05
PtpAffx.203108.1.S1_s_at	Potri.003G099000	Disease resistance protein RPM1 OS=Arabidopsis thaliana GN=RPM1 PE=1 SV=1	AT3G07040.1	blue	0.399988	-2.26603	0.366089	0.397008	>0.05	9.6904e-06	>0.05	>0.05
PtpAffx.203115.1.S1_at	Potri.003G100100	Myb family transcription factor APL OS=Arabidopsis thaliana GN=APL PE=2 SV=2	AT5G45580.1	blue	0.185145	0.303493	0.530234	0.689113	>0.05	>0.05	>0.05	0.0239386
PtpAffx.203130.1.S1_at	Potri.003G104000	Probable urea active transporter 1 OS=Schizosaccharomyces pombe (strain 972 / ATCC 24843) GN=dur3-1 PE=2 SV=1	AT5G45380.1	blue	-1.24356	-1.61488	-0.283721	-0.358963	0.0122696	0.00199298	>0.05	>0.05
PtpAffx.203143.1.S1_at	Potri.003G106200	Cleavage stimulation factor subunit 3 OS=Homo sapiens GN=CSTF3 PE=1 SV=1	AT1G17760.1	blue	1.19244	0.99885	-0.369029	-0.143633	0.000172648	0.000581118	>0.05	>0.05
PtpAffx.203170.1.S1_at	Potri.003G111900	Probable WRKY transcription factor 21 OS=Arabidopsis thaliana GN=WRKY21 PE=2 SV=1	AT2G30590.1	blue	-0.648749	-1.2378	0.0048924	0.241466	0.0354128	0.000531096	>0.05	>0.05
PtpAffx.203213.1.S1_at	Potri.003G121400	MATE efflux family protein 9 OS=Arabidopsis thaliana GN=DTXL5 PE=2 SV=1	AT4G23030.1	blue	-1.76271	-1.59609	0.0309632	0.0337354	1.41689e-05	3.2214e-05	>0.05	>0.05
PtpAffx.203241.1.S1_at	Potri.003G126500	Putative DNA-binding protein ESCAROLA OS=Arabidopsis thaliana GN=ESC PE=2 SV=1	AT1G63470.1	blue	-0.580743	-0.550827	-0.749416	-0.535501	0.0336765	0.0425859	0.0104747	0.0385433
PtpAffx.203269.1.S1_at	Potri.003G133300	Respiratory burst oxidase homolog protein A OS=Solanum tuberosum GN=RBOHA PE=1 SV=1	AT1G64060.1	blue	0.299538	0.289944	0.162692	0.439984	>0.05	>0.05	>0.05	0.0222147
PtpAffx.203271.1.S1_at	Potri.003G133500	Probable membrane-associated kinase regulator 2 OS=Arabidopsis thaliana GN=MAKR2 PE=2 SV=1	AT1G64080.1	blue	-0.835207	-0.600038	0.188398	0.040677	0.00646281	0.0343168	>0.05	>0.05
PtpAffx.203278.1.S1_at	Potri.003G134900	Cation/H(+) antiporter 18 OS=Arabidopsis thaliana GN=CHX18 PE=2 SV=1	AT5G41610.1	blue	-1.49105	-1.65502	-0.4115	-0.637195	0.00368527	0.00133511	>0.05	>0.05
PtpAffx.203282.1.S1_at	Potri.003G135600	6-phosphogluconate dehydrogenase, decarboxylating OS=Synechococcus elongatus (strain PCC 7942) GN=gnd PE=1 SV=4	AT5G41670.2	blue	-1.00221	-1.18198	0.126919	-0.594554	0.0255256	0.0101856	>0.05	>0.05
PtpAffx.203287.1.S1_at	Potri.003G136300	Ethylene-responsive transcription factor CRF1 OS=Arabidopsis thaliana GN=CRF1 PE=1 SV=1	AT4G11140.1	blue	-0.635375	-0.856403	-0.716346	-0.939185	>0.05	0.0343168	>0.05	0.0164833
PtpAffx.203320.1.S1_at	Potri.003G145500	Oligopeptide transporter 7 OS=Arabidopsis thaliana GN=OPT7 PE=2 SV=1	AT4G10770.1	blue	-0.95224	-0.92967	-0.710622	-1.03355	0.00324163	0.0029613	0.0201352	0.000771532
PtpAffx.203351.1.S1_at	Potri.003G156100	Peroxidase 7 OS=Arabidopsis thaliana GN=PER7 PE=2 SV=1	AT1G30870.1	blue	-1.72408	-1.00293	0.0775284	0.12598	0.0025587	0.0460087	>0.05	>0.05
PtpAffx.203357.1.S1_at	Potri.003G156900	Probable purine permease 4 OS=Arabidopsis thaliana GN=PUP4 PE=2 SV=1	AT1G30840.2	blue	-1.26609	-1.33856	-0.306786	-0.520339	0.0130102	0.00872874	>0.05	>0.05
PtpAffx.203366.1.S1_at	Potri.003G157900	CTP synthase OS=Dictyostelium discoideum GN=ctps PE=3 SV=1	AT1G30820.1	blue	-0.523259	-0.782552	-0.306935	-0.456213	0.049524	0.00630249	>0.05	>0.05
PtpAffx.203377.1.S1_at	Potri.003G160600	Probable S-acyltransferase At3g26935 OS=Arabidopsis thaliana GN=At3g26935 PE=1 SV=1	AT3G26935.1	blue	-0.395161	0.0321429	-0.422119	-0.729361	>0.05	>0.05	>0.05	0.00315475
PtpAffx.203445.1.S1_x_at	Potri.003G175900	Probable pectate lyase 15 OS=Arabidopsis thaliana GN=At4g13710 PE=2 SV=1	AT4G13710.2	blue	-0.707625	-0.282437	-0.610735	-0.642974	0.0161725	>0.05	0.0401342	0.0189824
PtpAffx.203446.1.S1_at	Potri.003G176000	Purple acid phosphatase 23 OS=Arabidopsis thaliana GN=PAP23 PE=1 SV=2	AT4G13700.1	blue	0.799512	1.28159	2.13339	2.01325	>0.05	0.0134466	0.000431029	0.000297012
PtpAffx.20351.1.S1_at	Potri.016G142800	Cell division control protein 2 homolog C OS=Antirrhinum majus GN=CDC2C PE=2 SV=1	AT2G38620.2	blue	-0.485037	-0.192301	-1.05818	-1.17072	>0.05	>0.05	0.00335028	0.000706722
PtpAffx.20351.3.A1_at	Potri.006G113200	Cell division control protein 2 homolog C OS=Antirrhinum majus GN=CDC2C PE=2 SV=1	AT2G38620.1	blue	-0.660729	-0.511775	-1.4482	-1.37399	>0.05	>0.05	0.00279981	0.00198676
PtpAffx.203628.1.S1_at	Potri.003G219400	Protochlorophyllide-dependent translocon component 52, chloroplastic OS=Arabidopsis thaliana GN=PTC52 PE=2 SV=1	AT4G25650.1	blue	-1.54211	-2.30001	0.0896602	0.0516673	0.00187659	4.02543e-05	>0.05	>0.05
PtpAffx.203629.1.S1_at	Potri.003G219300	Cytokinin riboside 5'-monophosphate phosphoribohydrolase LOG8 OS=Arabidopsis thaliana GN=LOG8 PE=1 SV=1	AT5G11950.2	blue	0.544264	0.533524	0.809009	1.17582	>0.05	>0.05	0.0154163	0.000512808
PtpAffx.203659.1.S1_at	Potri.003G212600	Non-structural maintenance of chromosome element 4 OS=Schizosaccharomyces pombe (strain 972 / ATCC 24843) GN=nse4 PE=1 SV=1	AT1G51130.1	blue	-0.722903	-0.694381	-0.706483	-0.628173	0.00458949	0.00487275	0.00537026	0.00605614
PtpAffx.203665.1.S1_at	Potri.004G013500	Ankyrin repeat domain-containing protein 13C OS=Mus musculus GN=Ankrd13c PE=2 SV=2	AT1G62050.1	blue	-0.229109	-0.308661	-0.480034	-0.508424	>0.05	>0.05	>0.05	0.0463827
PtpAffx.203728.1.S1_s_at	Potri.004G028800	U-box domain-containing protein 8 OS=Arabidopsis thaliana GN=PUB8 PE=2 SV=1	AT4G21350.1	blue	-0.81167	-0.623602	0.107957	-0.0140165	0.0103096	0.0367215	>0.05	>0.05
PtpAffx.203780.1.S1_at	Potri.004G039300	Uncharacterized protein At4g19900 OS=Arabidopsis thaliana GN=At4g19900 PE=2 SV=1	AT1G61050.1	blue	-1.35418	-1.11118	-0.377052	-0.566349	0.0034239	0.0100542	>0.05	>0.05
PtpAffx.203789.1.S1_at	Potri.004G069300	Probable metal-nicotianamine transporter YSL5 OS=Arabidopsis thaliana GN=YSL5 PE=1 SV=1	AT3G17650.1	blue	-1.87691	-2.04099	0.1278	-0.0787614	1.0338e-05	3.16428e-06	>0.05	>0.05
PtpAffx.203808.1.S1_at	Potri.004G062900	Probable C-terminal domain small phosphatase OS=Dictyostelium discoideum GN=fcpA PE=3 SV=1	AT5G45700.1	blue	-0.954785	-0.899748	-0.965883	-1.55886	0.0147547	0.0191168	0.0163169	0.000235098
PtpAffx.203809.1.S1_at	Potri.004G062500	SH3 domain-containing protein PJ696.02 OS=Schizosaccharomyces pombe (strain 972 / ATCC 24843) GN=SPAPJ696.02 PE=1 SV=1	AT1G29800.2	blue	-0.993485	-0.672203	0.186866	0.117747	0.00171296	0.0165229	>0.05	>0.05
PtpAffx.203972.1.S1_s_at	Potri.004G088800	U-box domain-containing protein 4 OS=Arabidopsis thaliana GN=PUB4 PE=1 SV=3	AT3G03440.1	blue	0.135033	0.0652521	0.963787	1.27442	>0.05	>0.05	0.00545923	0.000280435
PtpAffx.204005.1.S1_at	Potri.004G081700	Probable inactive receptor kinase At1g27190 OS=Arabidopsis thaliana GN=At1g27190 PE=1 SV=1	AT1G27190.1	blue	-0.412342	-0.510828	-0.225123	-0.61704	>0.05	>0.05	>0.05	0.0168768
PtpAffx.204035.1.S1_at	Potri.004G073500	40S ribosomal protein S10-3 OS=Arabidopsis thaliana GN=RPS10C PE=2 SV=2	AT5G52650.1	blue	-0.3845	-0.678331	-0.418183	-0.878157	>0.05	0.0220164	>0.05	0.00309648
PtpAffx.204035.1.S1_x_at	Potri.004G073500	40S ribosomal protein S10-3 OS=Arabidopsis thaliana GN=RPS10C PE=2 SV=2	AT5G52650.1	blue	-0.420214	-0.748713	-0.297508	-0.633006	>0.05	0.00786505	>0.05	0.0153775
PtpAffx.204071.1.S1_s_at	Potri.004G108000	Pentatricopeptide repeat-containing protein At3g02490, mitochondrial OS=Arabidopsis thaliana GN=At3g02490 PE=2 SV=1	AT3G02490.1	blue	-0.337249	-0.314352	-0.0227243	-0.73506	>0.05	>0.05	>0.05	0.00566999
PtpAffx.204228.1.S1_s_at	Potri.004G157000	F-box protein At2g16365 OS=Arabidopsis thaliana GN=At2g16365 PE=2 SV=2	AT2G16365.2	blue	0.385134	0.372019	0.19658	0.784396	>0.05	>0.05	>0.05	0.00517692
PtpAffx.204229.1.S1_at	Potri.004G157100	Glucose-1-phosphate adenylyltransferase large subunit 3, chloroplastic OS=Arabidopsis thaliana GN=APL3 PE=2 SV=2	AT4G39210.1	blue	0.339491	0.442284	0.441364	0.822603	>0.05	>0.05	>0.05	0.0091844
PtpAffx.204231.1.S1_at	Potri.004G157500	Diaminopimelate decarboxylase 2, chloroplastic OS=Arabidopsis thaliana GN=LYSA2 PE=2 SV=1	AT5G11880.1	blue	-0.232876	-0.472232	-0.483565	-0.437012	>0.05	0.0247471	0.027249	0.0280975
PtpAffx.204255.1.S1_at	Potri.004G163300	Arginine decarboxylase OS=Pisum sativum PE=2 SV=1	AT4G34710.2	blue	-1.41639	-1.7637	-0.693304	0.0966877	0.000228724	1.86091e-05	0.0320652	>0.05
PtpAffx.204272.1.S1_s_at	Potri.004G165900	Auxin-induced protein 15A OS=Glycine max PE=2 SV=1	AT4G34770.1	blue	0.679059	0.597304	3.56558	3.80175	0.0169661	0.0311759	1.61907e-09	4.27747e-10
PtpAffx.204280.1.S1_at	Potri.004G167000	Aquaporin PIP1-2 OS=Zea mays GN=PIP1-2 PE=1 SV=1	AT3G61430.2	blue	-1.57129	-1.64226	0.072206	-0.213639	0.000317352	0.000150783	>0.05	>0.05
PtpAffx.204347.1.S1_at	Potri.004G183200	DUF246 domain-containing protein At1g04910 OS=Arabidopsis thaliana GN=At1g04910 PE=1 SV=1	AT1G76270.1	blue	-0.849252	-0.587095	0.103848	0.258577	0.00377318	0.0269808	>0.05	>0.05
PtpAffx.204371.1.S1_at	Potri.009G168100	Nucleolar complex protein 4 homolog B OS=Xenopus laevis GN=noc4l-b PE=2 SV=1	AT2G17250.1	blue	0.230241	0.597545	0.322899	0.813843	>0.05	>0.05	>0.05	0.0115512
PtpAffx.204407.1.S1_at	Potri.009G160700	F-box protein At2g27310 OS=Arabidopsis thaliana GN=At2g27310 PE=2 SV=1	AT2G27310.1	blue	-0.963826	-1.37796	0.00857064	-0.113486	0.00235268	8.12218e-05	>0.05	>0.05
PtpAffx.204482.1.S1_at	Potri.009G144800	Protein HIRA OS=Arabidopsis thaliana GN=HIRA PE=1 SV=2	AT3G44530.2	blue	0.426481	0.330756	0.700043	0.786195	>0.05	>0.05	0.00747104	0.00165171
PtpAffx.204500.1.S1_s_at	Potri.009G140800	Lysine histidine transporter-like 8 OS=Arabidopsis thaliana GN=AATL1 PE=1 SV=1	AT1G47670.1	blue	-2.15245	-2.25248	-0.0658487	0.574832	1.30176e-05	6.20954e-06	>0.05	>0.05
PtpAffx.204504.1.S1_at	Potri.009G139800	3'-hydroxy-N-methyl-(S)-coclaurine 4'-O-methyltransferase OS=Coptis japonica PE=1 SV=1	AT4G35160.1	blue	-2.05303	-1.93068	-0.197382	-0.160733	8.54059e-06	1.34969e-05	>0.05	>0.05
PtpAffx.204504.1.S1_s_at	Potri.009G139800	3'-hydroxy-N-methyl-(S)-coclaurine 4'-O-methyltransferase OS=Coptis japonica PE=1 SV=1	AT4G35160.1	blue	-2.79418	-1.13611	-0.711393	-1.04124	0.000127729	0.046474	>0.05	>0.05
PtpAffx.20456.1.S1_at	Potri.005G099900	Phosphoserine aminotransferase, chloroplastic OS=Arabidopsis thaliana GN=At4g35630 PE=2 SV=1	AT2G17630.1	blue	-0.528584	-0.607158	-0.204118	-0.776973	0.011669	0.0044723	>0.05	0.000383309
PtpAffx.204597.1.S1_at	Potri.009G120800	BEL1-like homeodomain protein 7 OS=Arabidopsis thaliana GN=BLH7 PE=2 SV=1	AT2G16400.1	blue	-0.147869	0.694086	0.375796	1.0539	>0.05	>0.05	>0.05	0.0335439
PtpAffx.204618.1.S1_s_at	Potri.009G115600	Probable receptor-like serine/threonine-protein kinase At4g34500 OS=Arabidopsis thaliana GN=At4g34500 PE=2 SV=1	AT4G34500.1	blue	-0.833735	-0.275967	-0.0469405	-0.734308	0.00515636	>0.05	>0.05	0.00649439
PtpAffx.204670.1.S1_at	Potri.009G101900	Ethylene-responsive transcription factor ERF109 OS=Arabidopsis thaliana GN=ERF109 PE=1 SV=1	AT4G34410.1	blue	-4.41446	-4.6634	-0.578548	-0.660035	3.62413e-06	1.54138e-06	>0.05	>0.05
PtpAffx.204671.1.S1_at	Potri.009G101800	LAG1 longevity assurance homolog 2 OS=Arabidopsis thaliana GN=LAG2 PE=1 SV=1	AT3G19260.1	blue	-0.542424	-0.664748	-0.155334	-0.561202	0.0312286	0.0107381	>0.05	0.0203969
PtpAffx.204757.1.S1_at	Potri.009G083600	Basic form of pathogenesis-related protein 1 OS=Nicotiana tabacum PE=3 SV=1	AT1G50060.1	blue	-1.43515	-1.66354	0.162664	0.200942	0.0190898	0.00787649	>0.05	>0.05
PtpAffx.204771.1.S1_at	Potri.009G079700	Heat shock 70 kDa protein, mitochondrial OS=Phaseolus vulgaris PE=2 SV=1	AT5G09590.1	blue	-1.01845	-1.13165	-0.28724	0.0372441	0.00943914	0.00427225	>0.05	>0.05
PtpAffx.204782.1.S1_s_at	Potri.001G281600	LOB domain-containing protein 12 OS=Arabidopsis thaliana GN=LBD12 PE=2 SV=2	AT2G30130.1	blue	-2.24117	-3.12648	-0.0668737	-0.0783186	0.000187301	4.29282e-06	>0.05	>0.05
PtpAffx.2048.2.S1_a_at	Potri.003G131600	Protein SPIRAL1-like 5 OS=Arabidopsis thaliana GN=SP1L5 PE=2 SV=1	AT4G23496.1	blue	-1.0662	-0.613325	-1.09944	-2.49921	0.00698106	>0.05	0.00606917	1.56023e-06
PtpAffx.2048.2.S1_at	Potri.001G100100	Protein SPIRAL1-like 5 OS=Arabidopsis thaliana GN=SP1L5 PE=2 SV=1	AT4G23496.1	blue	-0.730161	-0.595554	-0.903402	-1.96241	0.0244692	>0.05	0.00892468	4.73046e-06
PtpAffx.204872.1.S1_at	Potri.009G053700	MATE efflux family protein 1 OS=Arabidopsis thaliana GN=MATE PE=2 SV=2	AT1G51340.2	blue	1.13225	1.5471	1.04693	1.32711	4.62742e-05	1.08326e-06	9.62668e-05	3.39355e-06
PtpAffx.204944.1.S1_at	Potri.009G037600	Pentatricopeptide repeat-containing protein At3g46790, chloroplastic OS=Arabidopsis thaliana GN=CRR2 PE=2 SV=1	AT3G46790.1	blue	-0.596209	-0.696304	0.00810153	-0.320838	0.0152289	0.00565623	>0.05	>0.05
PtpAffx.204955.1.S1_at	Potri.009G034800	E3 ubiquitin-protein ligase RING1 OS=Gossypium hirsutum GN=RING1 PE=2 SV=1	AT3G46620.1	blue	-2.50909	-2.50947	0.257061	-0.152438	1.01337e-06	8.41236e-07	>0.05	>0.05
PtpAffx.204984.1.S1_at	Potri.009G026900	Exocyst complex component 7 OS=Drosophila melanogaster GN=exo70 PE=1 SV=2	AT5G59730.2	blue	-2.30588	-2.58321	-0.108126	0.0941888	5.75042e-05	1.31854e-05	>0.05	>0.05
PtpAffx.205037.1.S1_at	Potri.009G016200	E3 ubiquitin-protein ligase PUB23 OS=Arabidopsis thaliana GN=PUB23 PE=1 SV=1	AT2G35930.1	blue	-1.58717	-2.20253	0.187808	0.232574	0.000238309	6.16805e-06	>0.05	>0.05
PtpAffx.205078.1.S1_at	Potri.T155900	Transcription factor FER-LIKE IRON DEFICIENCY-INDUCED TRANSCRIPTION FACTOR OS=Arabidopsis thaliana GN=FIT PE=1 SV=1	AT2G28160.1	blue	-2.12548	-2.40025	0.287522	-0.00302601	3.35033e-05	6.91261e-06	>0.05	>0.05
PtpAffx.205177.1.S1_at	Potri.005G075300	Ras-related protein RABH1e OS=Arabidopsis thaliana GN=RABH1E PE=2 SV=1	AT5G10260.1	blue	-0.768736	-1.13583	0.0127125	0.0366153	0.00495557	0.000174229	>0.05	>0.05
PtpAffx.205227.1.S1_s_at	Potri.005G086800	TSL-kinase interacting protein 1 OS=Arabidopsis thaliana GN=TKI1 PE=1 SV=2	AT4G39380.1	blue	-0.487623	-0.431703	-1.06884	-0.829541	>0.05	>0.05	0.000727592	0.00246359
PtpAffx.205229.1.S1_s_at	Potri.005G087300	Ribonucleoside-diphosphate reductase large subunit OS=Arabidopsis thaliana GN=RNR1 PE=1 SV=1	AT2G21790.1	blue	-0.769343	-0.535078	-1.24298	-1.5463	0.0153601	>0.05	0.00063863	3.44524e-05
PtpAffx.205295.1.S1_at	Potri.005G101000	Protein RKD5 OS=Arabidopsis thaliana GN=RKD5 PE=2 SV=1	AT4G35590.1	blue	0.465882	0.741491	1.76819	1.9918	>0.05	0.0156688	1.85463e-05	1.99803e-06
PtpAffx.205448.1.S1_at	Potri.005G158600	Serine/threonine-protein kinase-like protein At1g28390 OS=Arabidopsis thaliana GN=At1g28390 PE=2 SV=1	AT1G28390.1	blue	-1.02148	-1.05475	-0.200276	-0.0775871	0.00086836	0.000457072	>0.05	>0.05
PtpAffx.205467.1.S1_at	Potri.005G161800	DUF246 domain-containing protein At1g04910 OS=Arabidopsis thaliana GN=At1g04910 PE=1 SV=1	AT1G22460.1	blue	1.44755	1.43982	-0.528136	-0.174497	0.000437338	0.000312422	>0.05	>0.05
PtpAffx.205481.1.S1_x_at	Potri.005G166500	F-box protein At1g22220 OS=Arabidopsis thaliana GN=At1g22220 PE=2 SV=1	AT1G22220.1	blue	-1.62154	-1.52483	-0.146381	-0.312828	6.59934e-07	1.15197e-06	>0.05	>0.05
PtpAffx.205584.1.S1_at	Potri.005G187600	Acyl-[acyl-carrier-protein] desaturase 6, chloroplastic OS=Arabidopsis thaliana GN=S-ACP-DES6 PE=2 SV=2	AT1G43800.1	blue	-1.30625	-0.0272863	0.127127	0.0125358	0.0021501	>0.05	>0.05	>0.05
PtpAffx.205602.1.S1_at	Potri.005G190200	Serine/threonine-protein kinase HT1 OS=Arabidopsis thaliana GN=HT1 PE=1 SV=1	AT4G38470.1	blue	-0.125206	0.414012	0.43397	0.836689	>0.05	>0.05	>0.05	0.00514408
PtpAffx.205632.1.S1_at	Potri.005G197800	Type I inositol 1,4,5-trisphosphate 5-phosphatase 1 OS=Arabidopsis thaliana GN=IP5P1 PE=1 SV=2	AT1G71710.2	blue	0.381234	0.415779	0.52514	0.994575	>0.05	>0.05	>0.05	0.000537195
PtpAffx.205634.1.S1_s_at	Potri.005G198000	Probable LRR receptor-like serine/threonine-protein kinase At1g34110 OS=Arabidopsis thaliana GN=At1g34110 PE=2 SV=2	AT1G34110.1	blue	-2.0132	-1.64985	-0.160314	-0.0543386	0.000682487	0.00225762	>0.05	>0.05
PtpAffx.205653.1.S1_at	Potri.005G201800	Mitogen-activated protein kinase 20 OS=Arabidopsis thaliana GN=MPK20 PE=1 SV=2	AT2G42880.1	blue	0.799937	0.831906	0.256486	0.813364	0.0436708	0.0373438	>0.05	0.0323422
PtpAffx.20568.1.S1_s_at	Potri.001G380400	Mitochondrial inner membrane protease subunit 1 OS=Mus musculus GN=Immp1l PE=2 SV=1	AT1G53530.1	blue	-0.496813	-0.790566	-0.237796	0.02654	>0.05	0.00733045	>0.05	>0.05
PtpAffx.205683.1.S1_at	Potri.005G208500	Aluminum-activated malate transporter 12 OS=Arabidopsis thaliana GN=ALMT12 PE=2 SV=1	AT4G17970.1	blue	-2.85494	-2.96602	-0.225457	0.0748567	1.61069e-07	8.48041e-08	>0.05	>0.05
PtpAffx.205693.1.S1_at	Potri.005G210600	Pre-mRNA-splicing factor 18 OS=Mus musculus GN=Prpf18 PE=1 SV=1	AT1G03140.1	blue	-0.307178	-0.84098	-0.626752	-0.663709	>0.05	0.000604224	0.00674174	0.00229343
PtpAffx.2057.1.S1_s_at	Potri.005G028000	Hydroxycinnamoyl-Coenzyme A shikimate/quinate hydroxycinnamoyltransferase OS=Nicotiana tabacum GN=HCT PE=1 SV=1	AT5G48930.1	blue	1.02019	0.7676	2.04794	1.85499	0.0293932	>0.05	0.000304143	0.000299541
PtpAffx.205737.1.S1_at	Potri.005G218400	F-box/LRR-repeat protein 17 OS=Arabidopsis thaliana GN=FBL17 PE=1 SV=1	AT3G54650.1	blue	-0.382568	-0.198347	-1.15428	-1.34127	>0.05	>0.05	0.00133725	0.000160412
PtpAffx.205763.1.S1_at	Potri.005G225400	U-box domain-containing protein 3 OS=Arabidopsis thaliana GN=PUB3 PE=2 SV=2	AT3G54790.1	blue	-0.753777	-0.55949	-0.102993	0.135971	0.00636874	0.0290831	>0.05	>0.05
PtpAffx.205774.1.S1_at	Potri.005G228100	U-box domain-containing protein 5 OS=Arabidopsis thaliana GN=PUB5 PE=2 SV=3	AT4G36550.1	blue	0.808421	0.453246	0.524126	1.09507	0.0110754	>0.05	>0.05	0.000687066
PtpAffx.205854.1.S1_at	Potri.005G246700	High mobility group B protein 9 OS=Arabidopsis thaliana GN=HMGB9 PE=2 SV=1	AT1G76110.1	blue	0.767646	0.66059	0.976457	1.52983	>0.05	>0.05	0.0228791	0.00049596
PtpAffx.205876.1.S1_at	Potri.005G252100	UPF0392 protein At1g27200 OS=Arabidopsis thaliana GN=At1g27200 PE=2 SV=2	AT4G37420.1	blue	-0.996753	-0.76514	0.100126	0.108549	0.00323955	0.013776	>0.05	>0.05
PtpAffx.205903.1.S1_at	Potri.005G257200	Putative DNA-binding protein ESCAROLA OS=Arabidopsis thaliana GN=ESC PE=2 SV=1	AT1G76500.1	blue	-1.15638	-0.537831	0.022716	0.216252	0.000833962	>0.05	>0.05	>0.05
PtpAffx.205912.1.S1_at	Potri.005G259600	Putative proline-rich receptor-like protein kinase PERK11 OS=Arabidopsis thaliana GN=PERK11 PE=2 SV=2	AT2G33580.1	blue	-2.19409	-1.56813	0.167023	0.903454	0.000678569	0.00585871	>0.05	>0.05
PtpAffx.205978.1.S1_at	Potri.006G014400	Disease resistance RPP13-like protein 4 OS=Arabidopsis thaliana GN=RPP13L4 PE=2 SV=2	AT3G50950.1	blue	0.663627	0.797526	0.766756	0.936196	0.00458854	0.000935497	0.00159167	0.00012586
PtpAffx.206040.1.S1_at	Potri.006G033600	Cytochrome P450 94A1 OS=Vicia sativa GN=CYP94A1 PE=2 SV=2	AT3G56630.1	blue	0.019392	0.0831746	0.919301	0.622882	>0.05	>0.05	0.00321437	0.0203431
PtpAffx.206042.1.S1_at	Potri.006G033900	Probable nitrite transporter At1g68570 OS=Arabidopsis thaliana GN=At1g68570 PE=2 SV=1	AT1G68570.1	blue	-2.87236	-2.8266	0.071022	0.0149264	6.0955e-09	7.26988e-09	>0.05	>0.05
PtpAffx.206068.1.S1_at	Potri.006G040300	Dual specificity protein phosphatase 12 OS=Homo sapiens GN=DUSP12 PE=1 SV=1	AT4G18593.1	blue	0.170539	0.598393	0.58448	0.640766	>0.05	0.0240066	0.0334924	0.0121789
PtpAffx.206072.1.S1_at	Potri.006G041100	Two-component response regulator ARR9 OS=Arabidopsis thaliana GN=ARR9 PE=1 SV=1	AT3G57040.1	blue	-0.291416	-0.857181	-0.495356	-0.27936	>0.05	0.000855815	0.0363551	>0.05
PtpAffx.206184.1.S1_at	Potri.006G074600	Transcription factor bHLH35 OS=Arabidopsis thaliana GN=BHLH35 PE=2 SV=1	AT5G57150.1	blue	-0.937115	-1.15998	-0.224391	-0.0417234	0.00232016	0.00029296	>0.05	>0.05
PtpAffx.206208.1.S1_at	Potri.006G079500	Microtubule-associated protein TORTIFOLIA1 OS=Arabidopsis thaliana GN=TOR1 PE=1 SV=2	AT2G07170.1	blue	-1.35615	-1.28143	-1.33804	-1.25656	0.0122248	0.0157006	0.0155796	0.0126746
PtpAffx.206232.1.S1_at	Potri.006G083700	UNC93-like protein 3 OS=Arabidopsis thaliana GN=At3g09470 PE=2 SV=1	AT3G09470.2	blue	-0.956408	-1.12927	-0.459742	-0.424037	0.000439863	6.69439e-05	0.0484409	0.0457449
PtpAffx.206271.1.S1_at	Potri.006G090400	CASP-like protein At3g53850 OS=Arabidopsis thaliana GN=At3g53850 PE=2 SV=1	AT3G53850.1	blue	-1.07662	-0.899806	-0.429759	-0.776876	0.000238309	0.000799561	>0.05	0.0014865
PtpAffx.206339.1.S1_at	Potri.006G105900	Sex determination protein tasselseed-2 OS=Zea mays GN=TS2 PE=2 SV=1	AT3G51680.1	blue	-2.04703	-2.50488	0.31658	0.370889	1.30176e-05	1.01804e-06	>0.05	>0.05
PtpAffx.206393.1.S1_at	Potri.006G151600	1-aminocyclopropane-1-carboxylate oxidase 1 OS=Arabidopsis thaliana GN=ACO1 PE=2 SV=1	AT2G19590.1	blue	-3.25464	-3.18625	-0.458285	-0.476655	0.00122235	0.00102231	>0.05	>0.05
PtpAffx.206399.1.S1_s_at	Potri.018G068700	NAC domain-containing protein 8 OS=Arabidopsis thaliana GN=NAC008 PE=2 SV=1	AT4G29230.1	blue	0.671711	0.52662	0.377998	1.02771	0.0263171	>0.05	>0.05	0.00108289
PtpAffx.206418.1.S1_at	Potri.006G203200	Digalactosyldiacylglycerol synthase 1, chloroplastic OS=Lotus japonicus GN=DGD1 PE=2 SV=1	AT3G11670.1	blue	0.491896	0.64196	1.50139	1.83616	>0.05	0.0222889	4.51203e-05	2.09486e-06
PtpAffx.206422.1.S1_s_at	Potri.006G202600	E3 ubiquitin-protein ligase PUB22 OS=Arabidopsis thaliana GN=PUB22 PE=1 SV=1	AT3G52450.1	blue	-5.16811	-5.74557	-0.0590257	0.204295	3.37411e-11	8.16703e-12	>0.05	>0.05
PtpAffx.206424.1.S1_at	Potri.006G202200	Syntaxin-121 OS=Arabidopsis thaliana GN=SYP121 PE=1 SV=1	AT3G11820.1	blue	-1.26706	-1.3	0.397578	0.350672	0.00266053	0.0016584	>0.05	>0.05
PtpAffx.206424.1.S1_x_at	Potri.006G202200	Syntaxin-121 OS=Arabidopsis thaliana GN=SYP121 PE=1 SV=1	AT3G11820.1	blue	-0.608204	-0.935641	0.290169	0.369167	0.0260572	0.00174027	>0.05	>0.05
PtpAffx.206425.1.S1_x_at	Potri.006G202100	Transcription factor bHLH10 OS=Arabidopsis thaliana GN=BHLH10 PE=2 SV=1	AT2G31220.1	blue	0.398053	0.0422848	0.253103	0.822927	>0.05	>0.05	>0.05	0.00200156
PtpAffx.206440.1.S1_at	Potri.006G199800	Sucrose-phosphatase 1 OS=Nicotiana tabacum GN=SPP1 PE=2 SV=1	AT2G35840.3	blue	0.445018	0.763467	1.08765	0.859211	>0.05	>0.05	0.0136219	0.0294055
PtpAffx.206445.1.S1_s_at	Potri.006G199200	Protein downstream neighbor of Son OS=Mus musculus GN=Donson PE=2 SV=2	AT3G54750.3	blue	-0.122772	-0.412823	-0.341177	-0.480935	>0.05	>0.05	>0.05	0.0358536
PtpAffx.206520.1.S1_at	Potri.006G185300	BTB/POZ domain-containing protein At2g24240 OS=Arabidopsis thaliana GN=At2g24240 PE=2 SV=1	AT2G24240.1	blue	-0.914796	-0.769847	-0.0311698	0.000894256	0.0138554	0.0318646	>0.05	>0.05
PtpAffx.20656.1.A1_at	Potri.001G319900	Glycine-rich RNA-binding protein 2, mitochondrial OS=Arabidopsis thaliana GN=GRP2 PE=1 SV=1	AT4G13850.4	blue	0.0118567	-0.895995	-1.01246	-1.27421	>0.05	0.00186672	0.000894503	4.6238e-05
PtpAffx.206580.1.S1_at	Potri.006G207300	IAA-amino acid hydrolase ILR1 OS=Arabidopsis thaliana GN=ILR1 PE=1 SV=2	AT3G02875.1	blue	-0.417671	-0.585992	-0.145245	-0.678818	>0.05	0.0346393	>0.05	0.0127128
PtpAffx.206623.1.S1_at	Potri.006G218300	DNA cross-link repair protein SNM1 OS=Arabidopsis thaliana GN=SNM1 PE=2 SV=1	AT2G45700.1	blue	-0.0704672	-0.34359	-1.21756	-1.36084	>0.05	>0.05	0.000824371	0.000129778
PtpAffx.206624.1.S1_s_at	Potri.006G218400	3beta-hydroxysteroid-dehydrogenase/decarboxylase isoform 2 OS=Arabidopsis thaliana GN=3BETAHSD/D2 PE=2 SV=2	AT2G26260.1	blue	-0.90812	-0.569632	-0.42287	-1.18205	0.00110083	0.0179548	>0.05	3.84235e-05
PtpAffx.206631.1.S1_at	Potri.006G219300	Putative receptor-like protein kinase At1g72540 OS=Arabidopsis thaliana GN=At1g72540 PE=2 SV=1	AT2G05940.1	blue	-1.54906	-0.833808	0.37634	-0.0871672	0.000216165	0.0151199	>0.05	>0.05
PtpAffx.206659.1.S1_at	Potri.006G225100	Geranylgeranyl transferase type-2 subunit alpha OS=Homo sapiens GN=RABGGTA PE=1 SV=2	AT4G24490.2	blue	-0.948479	-0.700866	-0.465353	-0.674229	0.00709345	0.0318901	>0.05	0.0310295
PtpAffx.206664.1.S1_at	Potri.006G225600	Methyltransferase-like protein 6 OS=Rattus norvegicus GN=Mettl6 PE=2 SV=1	AT2G26200.1	blue	-0.376004	-0.462773	-1.03448	-1.21345	>0.05	>0.05	0.00440306	0.000596584
PtpAffx.206669.1.S1_s_at	Potri.006G226600	Protein IQ-DOMAIN 1 OS=Arabidopsis thaliana GN=IQD1 PE=1 SV=1	AT2G26180.1	blue	-1.14687	-0.476931	-1.71179	-2.04277	0.0445757	>0.05	0.00663667	0.000860009
PtpAffx.206852.1.S1_at	Potri.006G267600	Probable protein phosphatase 2C 59 OS=Arabidopsis thaliana GN=WIN2 PE=1 SV=1	AT4G31750.1	blue	-0.612152	-0.81309	-0.401721	-0.308127	0.018691	0.00310255	>0.05	>0.05
PtpAffx.206861.1.S1_s_at	Potri.006G270600	Ubiquitin carboxyl-terminal hydrolase 19 OS=Arabidopsis thaliana GN=UBP19 PE=2 SV=2	AT2G24640.1	blue	0.587483	1.12911	1.27978	1.88842	0.0469966	0.00092667	0.000428395	3.73737e-06
PtpAffx.206932.1.S1_at	Potri.007G132800	Probable peroxidase 26 OS=Arabidopsis thaliana GN=PER26 PE=2 SV=2	AT2G43480.1	blue	-1.9438	-1.82564	0.259624	0.179509	0.00127063	0.00147962	>0.05	>0.05
PtpAffx.206936.1.S1_s_at	Potri.017G019900	Protein SHORT-ROOT OS=Arabidopsis thaliana GN=SHR PE=1 SV=1	AT4G37650.1	blue	-1.18279	-1.71454	-0.0944042	-0.162886	0.013058	0.000940213	>0.05	>0.05
PtpAffx.206999.1.S1_s_at	Potri.007G119700	Myrcene synthase, chloroplastic OS=Quercus ilex PE=1 SV=1	AT4G16740.1	blue	0.748193	1.12745	-0.20504	0.183897	>0.05	0.0195794	>0.05	>0.05
PtpAffx.207031.1.S1_s_at	Potri.007G110600	U-box domain-containing protein 28 OS=Arabidopsis thaliana GN=PUB28 PE=1 SV=1	AT5G09800.1	blue	-2.99725	-2.6342	-0.104462	-0.199441	2.53536e-08	1.26838e-07	>0.05	>0.05
PtpAffx.207107.1.S1_s_at	Potri.007G094100	Zinc finger protein STOP1 homolog OS=Oryza sativa subsp. japonica GN=Os01g0871200 PE=2 SV=1	AT1G34370.3	blue	-1.03119	-0.91906	0.338112	0.40821	0.0070915	0.0121128	>0.05	>0.05
PtpAffx.207122.1.S1_at	Potri.007G088700	Sulfate transporter 2.1 OS=Arabidopsis thaliana GN=SULTR2;1 PE=2 SV=1	AT5G10180.1	blue	-1.85663	-1.6489	-0.0401611	0.273664	0.000784768	0.00143549	>0.05	>0.05
PtpAffx.207124.1.S1_at	Potri.T079800	Bifunctional aspartate aminotransferase and glutamate/aspartate-prephenate aminotransferase OS=Petunia hybrida PE=1 SV=1	AT2G22250.1	blue	-1.42329	-1.65212	-0.261315	-0.586688	0.000281998	4.88535e-05	>0.05	0.0494004
PtpAffx.207156.1.S1_at	Potri.007G080300	Cytochrome P450 86B1 OS=Arabidopsis thaliana GN=CYP86B1 PE=2 SV=1	AT4G39490.1	blue	-1.23153	-1.63649	-0.406925	-0.704924	0.00042988	1.96051e-05	>0.05	0.0118231
PtpAffx.207197.1.S1_at	Potri.007G071300	Photosystem II stability/assembly factor HCF136, chloroplastic OS=Arabidopsis thaliana GN=HCF136 PE=1 SV=1	AT5G23120.1	blue	3.03341	2.89541	0.812161	0.507846	5.56054e-08	9.30811e-08	0.0179382	>0.05
PtpAffx.207237.1.S1_s_at	Potri.007G065700	Elongation factor 2 OS=Beta vulgaris PE=2 SV=1	AT1G56070.1	blue	-0.638502	-0.957332	-0.648521	-0.804275	0.0211061	0.00148958	0.0235443	0.00334313
PtpAffx.207247.1.S1_at	Potri.007G064000	Isocitrate dehydrogenase [NAD] regulatory subunit 1, mitochondrial OS=Arabidopsis thaliana GN=IDH1 PE=1 SV=2	AT4G35260.1	blue	-0.627485	-1.00704	-0.0843681	-0.133437	0.0143743	0.000458025	>0.05	>0.05
PtpAffx.207249.1.S1_at	Potri.007G063800	Aspartic proteinase-like protein 1 OS=Arabidopsis thaliana GN=At5g10080 PE=1 SV=1	AT4G35880.1	blue	-0.208292	-0.580882	-0.133241	-0.72452	>0.05	>0.05	>0.05	0.0155792
PtpAffx.207317.1.S1_at	Potri.007G034800	60S ribosomal protein L10a-2 OS=Arabidopsis thaliana GN=RPL10AB PE=2 SV=1	AT2G27530.2	blue	-0.560905	-0.888338	-0.497962	-0.772665	0.0205099	0.000937918	0.0441862	0.00163574
PtpAffx.207330.1.S1_at	Potri.007G032100	Cysteine-rich receptor-like protein kinase 25 OS=Arabidopsis thaliana GN=CRK25 PE=2 SV=1	AT2G23770.1	blue	-1.93561	-2.5541	0.0502071	0.139462	5.40031e-05	1.89538e-06	>0.05	>0.05
PtpAffx.207361.1.S1_at	Potri.007G024300	Sugar transporter ERD6-like 6 OS=Arabidopsis thaliana GN=At1g75220 PE=1 SV=1	AT1G75220.1	blue	-0.624289	-0.168211	-0.590944	-0.693061	0.0130861	>0.05	0.0204077	0.0041126
PtpAffx.207384.1.S1_at	Potri.007G020200	Transcription factor bHLH110 OS=Arabidopsis thaliana GN=BHLH110 PE=2 SV=2	AT1G27660.1	blue	-0.850269	-0.799961	-0.261752	-0.0419309	0.0210521	0.0279624	>0.05	>0.05
PtpAffx.207397.1.S1_at	Potri.007G016700	LRR receptor-like serine/threonine-protein kinase FLS2 OS=Arabidopsis thaliana GN=FLS2 PE=1 SV=1	AT5G46330.1	blue	-1.21009	-1.47394	-0.387777	-0.153668	0.00022566	2.35126e-05	>0.05	>0.05
PtpAffx.207397.1.S1_x_at	Potri.007G016700	LRR receptor-like serine/threonine-protein kinase FLS2 OS=Arabidopsis thaliana GN=FLS2 PE=1 SV=1	AT5G46330.1	blue	-1.04238	-1.0695	-0.239137	-0.159084	0.00307106	0.00195078	>0.05	>0.05
PtpAffx.207408.1.S1_at	Potri.007G013800	UPF0481 protein At3g47200 OS=Arabidopsis thaliana GN=At3g47200 PE=1 SV=1	AT2G36430.1	blue	-0.934397	-0.968668	-0.139409	0.241011	0.00731253	0.0049679	>0.05	>0.05
PtpAffx.20755.1.S1_at	Potri.001G356100	Ethylene-responsive transcription factor 3 OS=Arabidopsis thaliana GN=ERF3 PE=1 SV=1	AT1G50640.1	blue	-1.39345	-1.53979	-0.410022	-0.420724	1.03445e-05	2.60075e-06	>0.05	0.0489718
PtpAffx.207578.1.S1_at	Potri.008G026100	OTU domain-containing protein At3g57810 OS=Arabidopsis thaliana GN=At3g57810 PE=2 SV=1	AT3G57810.1	blue	1.58943	2.47062	2.92926	2.97651	0.00547039	0.000128572	3.23579e-05	1.03758e-05
PtpAffx.207578.1.S1_x_at	Potri.008G026100	OTU domain-containing protein At3g57810 OS=Arabidopsis thaliana GN=At3g57810 PE=2 SV=1	AT3G57810.1	blue	1.33751	1.64739	2.80703	2.96068	0.00783919	0.00157877	1.61781e-05	3.46291e-06
PtpAffx.207619.1.S1_at	Potri.008G035500	Uncharacterized RNA pseudouridine synthase aq_1464 OS=Aquifex aeolicus (strain VF5) GN=aq_1464 PE=3 SV=1	AT2G39140.1	blue	0.959992	1.08755	0.0741179	-0.00804832	0.00307106	0.000903543	>0.05	>0.05
PtpAffx.207657.1.S1_s_at	Potri.008G045300	Floral homeotic protein APETALA 2 OS=Arabidopsis thaliana GN=AP2 PE=1 SV=1	AT2G28550.3	blue	1.10925	1.54638	0.387978	0.830328	0.00231592	0.00010132	>0.05	0.00832857
PtpAffx.207664.1.S1_x_at	Potri.008G046200	Two-component response regulator-like PRR73 OS=Oryza sativa subsp. indica GN=PRR73 PE=2 SV=2	AT5G02810.1	blue	0.513748	0.098483	0.716547	1.15389	>0.05	>0.05	>0.05	0.00373294
PtpAffx.207679.1.S1_at	Potri.008G049900	Protein-tyrosine-phosphatase MKP1 OS=Arabidopsis thaliana GN=MKP1 PE=1 SV=1	AT3G55270.1	blue	-1.07158	-0.407801	0.00870001	0.469178	0.00864522	>0.05	>0.05	>0.05
PtpAffx.207693.1.S1_at	Potri.008G051700	Ras-related protein RAB1BV OS=Beta vulgaris GN=RAB1BV PE=2 SV=1	AT3G46060.3	blue	-0.329966	-0.442235	-0.444424	-0.314987	>0.05	0.0349375	0.0425553	>0.05
PtpAffx.207721.1.S1_at	Potri.008G059000	Probable transcriptional regulator RABBIT EARS OS=Arabidopsis thaliana GN=RBE PE=2 SV=2	AT5G06070.1	blue	-0.731835	-1.23081	0.10462	0.234447	0.0324047	0.00123919	>0.05	>0.05
PtpAffx.207741.1.S1_at	Potri.008G063500	Uncharacterized protein At2g39910 OS=Arabidopsis thaliana GN=At2g39910 PE=2 SV=2	AT2G39910.1	blue	-0.467547	-0.104925	-0.525728	-0.644266	>0.05	>0.05	0.0463122	0.00921869
PtpAffx.207751.1.S1_at	Potri.008G067900	Putative ABC1 protein At2g40090 OS=Arabidopsis thaliana GN=At2g40090 PE=2 SV=2	AT2G40090.1	blue	-0.341906	0.0608152	-0.026926	-0.436887	>0.05	>0.05	>0.05	0.0345976
PtpAffx.207752.1.S1_s_at	Potri.010G188900	Phosphoinositide phospholipase C 6 OS=Arabidopsis thaliana GN=PLC6 PE=2 SV=2	AT2G40116.1	blue	0.569353	0.359153	0.924922	1.56498	>0.05	>0.05	0.00694702	3.91229e-05
PtpAffx.207791.1.S1_at	Potri.008G074800	Uncharacterized 38.1 kDa protein OS=Corydalis sempervirens PE=2 SV=1	AT2G40410.2	blue	-1.79964	-1.62441	-1.54619	-1.87167	0.000249322	0.00042139	0.000854616	6.39241e-05
PtpAffx.207797.1.S1_at	Potri.008G076300	Phospholipase A(1) LCAT3 OS=Arabidopsis thaliana GN=LCAT3 PE=1 SV=1	AT3G03310.1	blue	0.670416	0.655924	1.41613	1.28727	0.00781915	0.00769547	1.46331e-05	1.4565e-05
PtpAffx.207822.1.S1_at	Potri.008G081100	Metacaspase-5 OS=Arabidopsis thaliana GN=AMC5 PE=1 SV=1	AT1G79330.1	blue	-2.21172	-2.47095	-1.54155	-1.45623	1.879e-07	4.05219e-08	1.70101e-05	1.09669e-05
PtpAffx.207822.1.S1_s_at	Potri.008G081100	Metacaspase-5 OS=Arabidopsis thaliana GN=AMC5 PE=1 SV=1	AT1G79330.1	blue	-2.31756	-2.11444	-0.571812	-0.710247	9.58852e-07	2.33422e-06	>0.05	0.0168715
PtpAffx.207835.1.S1_at	Potri.008G083100	Zinc transporter 1 OS=Arabidopsis thaliana GN=ZIP1 PE=2 SV=1	AT3G12750.1	blue	-0.517212	-1.01822	0.00497761	0.281098	>0.05	0.0114653	>0.05	>0.05
PtpAffx.207923.1.S1_at	Potri.008G101000	UDP-glucuronate:xylan alpha-glucuronosyltransferase 1 OS=Arabidopsis thaliana GN=GUX1 PE=2 SV=1	AT2G47180.1	blue	0.183177	0.237504	0.937991	1.28378	>0.05	>0.05	0.00126668	3.07473e-05
PtpAffx.207933.1.S1_at	Potri.008G102500	Poly(A) polymerase OS=Dictyostelium discoideum GN=papA PE=3 SV=1	AT3G06560.1	blue	-0.24518	-0.189004	-0.310345	-0.655315	>0.05	>0.05	>0.05	0.00454565
PtpAffx.207934.1.S1_at	Potri.008G103000	GPN-loop GTPase 1 homolog OS=Dictyostelium discoideum GN=xab1 PE=3 SV=1	AT4G21800.2	blue	-1.3005	-1.36544	-0.0442379	0.102623	7.04896e-06	3.24289e-06	>0.05	>0.05
PtpAffx.207934.1.S1_s_at	Potri.008G102900	Glutelin type-A 2 OS=Oryza sativa subsp. japonica GN=GLUA2 PE=1 SV=1	AT2G28680.1	blue	-1.00584	-1.18845	0.191161	0.301672	0.00132333	0.000220245	>0.05	>0.05
PtpAffx.208000.1.S1_at	Potri.008G117500	Two-component response regulator ARR1 OS=Arabidopsis thaliana GN=ARR1 PE=1 SV=2	AT1G68670.1	blue	1.07978	1.00074	2.54554	2.93483	0.00154566	0.00199831	2.6431e-07	2.10775e-08
PtpAffx.208038.1.S1_at	Potri.008G126300	Origin recognition complex subunit 4 OS=Bos taurus GN=ORC4 PE=2 SV=1	AT2G01120.1	blue	-0.734166	-0.845554	-0.259305	-0.627606	0.0169243	0.00698679	>0.05	0.0279052
PtpAffx.208057.1.S1_at	Potri.008G129800	Serine carboxypeptidase-like 50 OS=Arabidopsis thaliana GN=SCPL50 PE=2 SV=1	AT1G15000.1	blue	0.51884	0.629494	0.855177	1.22119	>0.05	>0.05	>0.05	0.00419708
PtpAffx.208081.1.S1_x_at	Potri.008G135700	Aspartate-semialdehyde dehydrogenase OS=Synechocystis sp. (strain PCC 6803 / Kazusa) GN=asd PE=3 SV=2	AT1G14810.1	blue	-0.555043	-0.425441	-0.161568	-0.66372	>0.05	>0.05	>0.05	0.0357984
PtpAffx.208149.1.S1_at	Potri.008G152000	Heat shock 70 kDa protein 8 OS=Arabidopsis thaliana GN=HSP70-8 PE=2 SV=1	AT2G32120.2	blue	-0.962222	-0.832019	-0.296662	-0.363633	0.00597224	0.0121102	>0.05	>0.05
PtpAffx.20815.1.S1_s_at	Potri.008G161600	Quinone oxidoreductase-like protein At1g23740, chloroplastic OS=Arabidopsis thaliana GN=At1g23740 PE=1 SV=2	AT1G23740.1	blue	0.926923	1.45981	1.96564	1.86996	0.00602068	0.000132439	9.15629e-06	5.78849e-06
PtpAffx.208193.1.S1_at	Potri.008G164400	Ethylene receptor 2 OS=Arabidopsis thaliana GN=ETR2 PE=1 SV=2	AT3G23150.1	blue	-1.13084	-1.26792	-0.0951249	-0.168876	0.0009432	0.00024266	>0.05	>0.05
PtpAffx.208193.1.S1_s_at	Potri.008G164400	Ethylene receptor 2 OS=Arabidopsis thaliana GN=ETR2 PE=1 SV=2	AT3G23150.1	blue	-0.91005	-1.14373	0.0319131	-0.00662783	0.00791707	0.00137603	>0.05	>0.05
PtpAffx.208219.1.S1_at	Potri.008G172400	Auxin-responsive protein IAA13 OS=Arabidopsis thaliana GN=IAA13 PE=1 SV=2	AT2G33310.3	blue	-1.33461	-0.820225	-1.26867	-1.24096	0.000906566	0.0178057	0.00122458	0.000638541
PtpAffx.208286.1.S1_at	Potri.008G185500	GDSL esterase/lipase At3g26430 OS=Arabidopsis thaliana GN=At3g26430 PE=2 SV=1	AT3G26430.1	blue	-0.566444	-0.361556	-0.404302	-0.557448	0.033399	>0.05	>0.05	0.0284723
PtpAffx.208311.1.S1_s_at	Potri.008G192000	UPF0392 protein RCOM_0530710 OS=Ricinus communis GN=RCOM_0699480 PE=3 SV=1	AT1G27200.1	blue	-3.51443	-3.69458	0.469495	0.282315	9.10058e-10	4.28274e-10	>0.05	>0.05
PtpAffx.208315.1.S1_at	Potri.008G192600	Probable galacturonosyltransferase-like 9 OS=Arabidopsis thaliana GN=GATL9 PE=2 SV=1	AT1G70090.2	blue	-4.00711	-4.49849	0.599732	1.06257	1.37995e-08	2.77439e-09	>0.05	0.00533643
PtpAffx.208422.1.S1_at	Potri.010G001100	COBRA-like protein 7 OS=Arabidopsis thaliana GN=COBL7 PE=1 SV=2	AT4G16120.1	blue	-1.36694	-1.55179	-0.113263	-0.077823	9.61881e-06	1.75636e-06	>0.05	>0.05
PtpAffx.208422.1.S1_s_at	Potri.010G001100	COBRA-like protein 7 OS=Arabidopsis thaliana GN=COBL7 PE=1 SV=2	AT4G16120.1	blue	-1.97345	-1.76351	-0.767546	-1.14621	0.000226468	0.00042582	>0.05	0.006767
PtpAffx.208425.1.S1_at	Potri.010G001600	Probable receptor-like protein kinase At5g18500 OS=Arabidopsis thaliana GN=At5g18500 PE=1 SV=1	AT5G18500.2	blue	-0.72978	-0.0235664	0.361269	-0.633342	0.0126202	>0.05	>0.05	0.0193882
PtpAffx.208469.1.S1_at	Potri.T030400	Condensin-2 complex subunit H2 OS=Homo sapiens GN=NCAPH2 PE=1 SV=1	AT3G16730.1	blue	0.146452	0.777836	0.617375	0.687934	>0.05	0.014585	>0.05	0.0211442
PtpAffx.208669.1.S1_at	Potri.010G046800	BTB/POZ domain-containing protein At1g67900 OS=Arabidopsis thaliana GN=At1g67900 PE=1 SV=1	AT1G67900.3	blue	0.468063	0.470394	0.147478	0.741438	0.0317902	0.0309537	>0.05	0.00110313
PtpAffx.208669.1.S1_s_at	Potri.010G046800	BTB/POZ domain-containing protein At1g67900 OS=Arabidopsis thaliana GN=At1g67900 PE=1 SV=1	AT1G67900.3	blue	0.308639	0.420165	0.598539	0.775688	>0.05	>0.05	0.0220933	0.00219599
PtpAffx.20869.1.A1_at	Potri.009G066200	Cytochrome P450 705A5 OS=Arabidopsis thaliana GN=CYP705A5 PE=2 SV=1	AT4G15350.1	blue	-1.32594	-1.33968	0.222067	0.094826	0.000117299	7.75243e-05	>0.05	>0.05
PtpAffx.208729.1.S1_at	Potri.010G074800	Cellulose synthase-like protein G2 OS=Arabidopsis thaliana GN=CSLG2 PE=2 SV=1	AT4G24000.1	blue	1.56673	1.57119	1.43144	1.87793	6.92188e-06	5.45006e-06	2.10671e-05	4.36859e-07
PtpAffx.208739.1.S1_s_at	Potri.010G078700	Proline-rich receptor-like protein kinase PERK13 OS=Arabidopsis thaliana GN=PERK13 PE=2 SV=1	AT2G23770.1	blue	-0.764104	-1.25148	0.199091	0.346115	0.00903122	0.000176689	>0.05	>0.05
PtpAffx.20875.1.A1_at	Potri.002G040700	1-aminocyclopropane-1-carboxylate oxidase homolog 1 OS=Arabidopsis thaliana GN=At1g06620 PE=2 SV=1	AT1G06620.1	blue	-0.744828	-1.00731	-0.204583	-0.299726	>0.05	0.0203917	>0.05	>0.05
PtpAffx.208807.1.S1_at	Potri.010G094100	Probable methyltransferase PMT2 OS=Arabidopsis thaliana GN=At1g26850 PE=1 SV=2	AT1G26850.2	blue	-0.784692	-0.714342	-0.907592	-0.891546	>0.05	>0.05	>0.05	0.0472358
PtpAffx.208807.1.S1_x_at	Potri.010G094100	Probable methyltransferase PMT2 OS=Arabidopsis thaliana GN=At1g26850 PE=1 SV=2	AT1G26850.2	blue	-1.07469	-0.536005	-0.472068	-0.897169	0.00458949	>0.05	>0.05	0.0082706
PtpAffx.208815.1.S1_at	Potri.010G096100	Auxin-induced protein 5NG4 OS=Pinus taeda PE=2 SV=1	AT1G70260.1	blue	-2.51686	-2.97751	-0.569289	-0.621785	3.99814e-05	4.84851e-06	>0.05	>0.05
PtpAffx.208825.1.S1_at	Potri.010G097800	Aldo-keto reductase family 4 member C9 OS=Arabidopsis thaliana GN=AKR4C9 PE=1 SV=1	AT2G37770.2	blue	-0.630766	-0.708631	-0.477675	-0.628951	0.0186457	0.00921137	>0.05	0.0135568
PtpAffx.208849.1.S1_at	Potri.010G102900	Histidine kinase 4 OS=Arabidopsis thaliana GN=AHK4 PE=1 SV=1	AT2G01830.1	blue	-0.918975	-0.689876	0.0983391	0.0772465	0.00339537	0.0161129	>0.05	>0.05
PtpAffx.20885.1.S1_at	Potri.016G117600	SelT-like protein OS=Arabidopsis thaliana GN=At3g47300 PE=2 SV=2	AT5G58640.1	blue	-0.449287	-0.65795	-0.193008	-0.705548	>0.05	0.00950017	>0.05	0.00397925
PtpAffx.20891.1.S1_at	Potri.019G085500	Transmembrane protein 18 OS=Danio rerio GN=tmem18 PE=2 SV=1	AT1G34350.1	blue	-0.522755	-0.848383	-0.131865	-0.727179	0.0243069	0.00101814	>0.05	0.00199458
PtpAffx.208920.1.S1_at	Potri.010G119600	Elongator complex protein 2 OS=Arabidopsis thaliana GN=ELP2 PE=1 SV=1	AT1G49540.1	blue	-0.394697	-0.622326	-0.363479	-0.562934	>0.05	0.0295068	>0.05	0.037318
PtpAffx.20895.1.S1_s_at	Potri.013G058300	Glutamate dehydrogenase 1 OS=Arabidopsis thaliana GN=GDH1 PE=1 SV=1	AT5G18170.1	blue	-1.72588	-2.10283	0.295693	0.0476722	1.96834e-05	1.64882e-06	>0.05	>0.05
PtpAffx.208970.1.S1_at	Potri.010G128900	Two-component response regulator ARR1 OS=Arabidopsis thaliana GN=ARR1 PE=1 SV=2	AT1G25550.1	blue	2.32463	2.06937	3.1328	3.68038	5.19419e-07	1.744e-06	1.73225e-08	1.31579e-09
PtpAffx.209021.1.S1_at	Potri.010G138800	Solanesyl diphosphate synthase 3, chloroplastic/mitochondrial OS=Arabidopsis thaliana GN=SPS3 PE=1 SV=1	AT2G34630.2	blue	-0.245532	-0.0558478	-0.558059	-0.91078	>0.05	>0.05	0.0303472	0.000562789
PtpAffx.209042.1.S1_at	Potri.010G142000	60S ribosomal protein L29-1 OS=Arabidopsis thaliana GN=RPL29A PE=1 SV=1	AT3G06680.1	blue	-0.716717	-0.51633	-0.299426	-0.40966	0.00550939	0.0296817	>0.05	>0.05
PtpAffx.209049.1.S1_at	Potri.010G143100	Nicotianamine synthase 3 OS=Arabidopsis thaliana GN=NAS3 PE=2 SV=1	AT1G09240.1	blue	-0.913837	-1.8073	-0.0962501	0.0521071	>0.05	0.00145725	>0.05	>0.05
PtpAffx.209087.1.S1_at	Potri.010G149000	F-box protein At5g49610 OS=Arabidopsis thaliana GN=At5g49610 PE=1 SV=1	AT5G49610.1	blue	0.858494	1.11241	1.91542	1.68494	0.0122826	0.00202181	2.06955e-05	2.81459e-05
PtpAffx.209173.1.S1_at	Potri.010G170000	Delta(24)-sterol reductase OS=Pisum sativum GN=DIM PE=1 SV=1	AT3G19820.3	blue	-0.889912	-1.05868	-0.580108	-0.676503	0.00282469	0.000538265	0.0363421	0.00925513
PtpAffx.209183.1.S1_at	Potri.010G171000	UPF0496 protein 4 OS=Oryza sativa subsp. indica GN=OsI_033149 PE=3 SV=2	AT1G01550.2	blue	-2.4696	-2.80728	-0.187014	-0.227696	4.32694e-08	8.0988e-09	>0.05	>0.05
PtpAffx.209201.1.S1_at	Potri.010G173900	ALA-interacting subunit 1 OS=Arabidopsis thaliana GN=ALIS1 PE=1 SV=1	AT3G12740.1	blue	-0.752767	-0.885264	-0.847848	-1.16361	0.00488904	0.00120522	0.002034	5.64033e-05
PtpAffx.209208.1.S1_at	Potri.010G175100	Peroxidase 7 OS=Arabidopsis thaliana GN=PER7 PE=2 SV=1	AT1G30870.1	blue	-1.59928	-1.54033	-0.0207691	0.101047	0.000209602	0.000202712	>0.05	>0.05
PtpAffx.209217.1.S1_at	Potri.010G176600	Protein SOMBRERO OS=Arabidopsis thaliana GN=SMB PE=1 SV=1	AT1G79580.3	blue	-1.1421	-1.38082	0.203098	-0.190532	0.0144498	0.00412567	>0.05	>0.05
PtpAffx.209248.1.S1_at	Potri.010G183400	Probable leucine-rich repeat receptor-like protein kinase IMK3 OS=Arabidopsis thaliana GN=IMK3 PE=1 SV=1	AT3G51740.1	blue	-1.0755	-1.24765	-0.994021	-0.925578	0.0199985	0.00813156	0.0354829	0.0316953
PtpAffx.209267.1.S1_at	Potri.010G185900	U-box domain-containing protein 13 OS=Arabidopsis thaliana GN=PUB13 PE=1 SV=1	AT3G46510.1	blue	-2.15264	-2.48878	0.311009	0.409706	4.25704e-07	5.57211e-08	>0.05	>0.05
PtpAffx.209280.1.S1_x_at	Potri.010G188900	Phosphoinositide phospholipase C 6 OS=Arabidopsis thaliana GN=PLC6 PE=2 SV=2	AT2G40116.1	blue	0.591381	0.414614	0.8724	1.7042	0.0378291	>0.05	0.00540629	6.29487e-06
PtpAffx.209284.1.S1_at	Potri.010G190100	Arginyl-tRNA--protein transferase 1 OS=Arabidopsis thaliana GN=ATE1 PE=2 SV=2	AT5G05700.1	blue	0.0757317	0.24626	0.550176	0.713993	>0.05	>0.05	>0.05	0.0451002
PtpAffx.209300.1.S1_at	Potri.010G194100	Probable sugar phosphate/phosphate translocator At3g11320 OS=Arabidopsis thaliana GN=At3g11320 PE=2 SV=1	AT3G11320.1	blue	-1.03174	-0.600141	-0.0891488	-0.183236	0.00211619	0.0402325	>0.05	>0.05
PtpAffx.209359.1.S1_s_at	Potri.010G212100	Splicing factor 3B subunit 3 OS=Mus musculus GN=Sf3b3 PE=2 SV=1	AT3G55200.1	blue	-0.664778	-0.782786	-0.010191	0.00360968	0.0223729	0.00867629	>0.05	>0.05
PtpAffx.209465.1.S1_at	Potri.010G251300	Metal tolerance protein C4 OS=Arabidopsis thaliana GN=MTPC4 PE=2 SV=1	AT1G51610.1	blue	0.872572	1.14151	1.60374	1.4853	0.00742313	0.000904676	5.47798e-05	4.57377e-05
PtpAffx.209486.1.S1_at	Potri.010G247700	Probable pectinesterase/pectinesterase inhibitor 25 OS=Arabidopsis thaliana GN=PME25 PE=2 SV=1	AT3G10720.2	blue	-1.2792	-1.92964	-0.170065	0.0277005	0.00457276	0.000129385	>0.05	>0.05
PtpAffx.20952.1.S1_at	Potri.006G113900	Ethanolamine-phosphate cytidylyltransferase OS=Dictyostelium discoideum GN=pctA PE=1 SV=1	AT2G38670.1	blue	-0.0252471	0.625191	0.648353	0.773655	>0.05	0.0459777	0.0486983	0.011821
PtpAffx.20967.1.S1_at	Potri.018G070600	DeSI-like protein At4g17486 OS=Arabidopsis thaliana GN=At4g17486 PE=2 SV=1	AT4G17486.1	blue	-0.80182	-0.559554	-0.878805	-1.46321	0.0329765	>0.05	0.0262582	0.000372623
PtpAffx.209733.1.S1_s_at	Potri.011G040800	Probable disease resistance protein At5g45490 OS=Arabidopsis thaliana GN=At5g45490 PE=2 SV=1	AT5G45490.2	blue	-0.84296	-1.83293	-1.35173	-1.21586	>0.05	0.000479487	0.00623253	0.00652364
PtpAffx.209749.1.S1_at	Potri.011G031800	(E,E)-alpha-farnesene synthase OS=Malus domestica GN=AFS1 PE=1 SV=2	AT3G25830.1	blue	1.17308	1.51613	0.920804	1.56623	>0.05	0.0180894	>0.05	0.0111376
PtpAffx.209751.1.S1_at	Potri.011G031200	Kinesin-1 OS=Arabidopsis thaliana GN=ATK1 PE=2 SV=1	AT4G21270.1	blue	-0.653846	-0.238924	-1.8111	-1.59718	>0.05	>0.05	0.00112288	0.00137619
[truncated: 10,158 more rows]
