# Supplementary material for: Dissecting nutrient-related co-expression networks in phosphate starved poplars
Source: PLoS One. 2017 Feb 21;12(2):e0171958. doi: 10.1371/journal.pone.0171958 (PMC5319788; doi:10.1371/journal.pone.0171958)
Supplement: S3 Table — (XLSX) [file pone.0171958.s004.xlsx]

## Sheet: ReadMe
S3 Table. List of most strongly differentially expressed genes in module “Green”, “Brown” and “Blue” shown in Fig 6, abbreviations of gene names and comparison with a core P responsive gene set identified in P starved Arabidopsis [from Mission et al. 2005].
Gene abbreviation	label in Figure 6
gene name	full name for gene
Potri.ID (labeled in figure)	poplar gene ID which expression is labeled in figure 6
regulation in roots	direction of regulation in comparison with HP for MP and LP in roots and leaves	9 weeks growth in sand culture irrigated with 641 µM P (HP), 6.4 µM P (MP) or 0.064 µM P (LP)
	na	not labeled in Figure 6
	up, down	≥ 2fold regulation
	(up),(down)	≤ 2fold regulation
AGI	Arabidopsis gene ID for similar genes that are regulated in response to P starvation
long term	regulation upon long term P starvation in roots or leaves (ten days)	growth on Agar plates with 500 µM or with 5 µM P
short	regulation upon short term P starvation (3, 6, and 12 h pooled) in roots or leaves	growth in liquid medium and transfer to medium without P
medium	regulation upon medium term P starvation (1 and 2 days pooled) in roots or leaves	growth in liquid medium and transfer to medium without P
Misson J, Raghothama KG, Jain A, Jouhet J, Block MA, Bligny R, et al. A genome-wide transcriptional analysis using Arabidopsis thaliana Affymetrix gene chips determined plant responses to phosphate deprivation. Proc Natl Acad Sci U S A. 2005;102: 11934–11939. doi:10.1073/pnas.0505266102

## Sheet: S3 Table
S3 Table: Gene abbreviations for Figure 6 labels; poplar gene IDs, direction of regulation and comparison with regulation in Arabidospis upon P starvation (Misson et al. 2005)
		poplar					Arabidopsis
Gene abbreviations for Figure 6	gene name		regulation in roots		regulation in leaves		AGI	long term		short	medium	comments
Fig. 6 (a)		Potri.IDs (labeled in figure)	MP	LP	MP	LP		leaves	roots	whole seedling	whole seedling
AOS	allene oxide synthase	Potri.014G038700	na	down	na	(up)
ASPG	asparaginase	Potri.014G022900	down	down	down	down
ATL	RING-H2 zinc finger protein	Potri.001G162000	na	down	na	down	At5g27420; At1g22500	-; -	-; down	up; -	up; -
BT	BTB/POZ domain-containing protein	Potri.001G468700/Potri.007G140400	na	down/up	na	down/up	At2g30600	down	-	-	-
CEK	choline/ethanolamine kinase	Potri.005G197500	down	down	down	down
CIPK	CBL-interacting protein kinase	Potri.006G062800/Potri.019G128100	down	down	(up)	(up)	At4g14580; At5g01820; At4g18700; At2g26980	up; up; up; down	up; up; up; -	-; -; -; -	-; up; -; -
CML	calcium-binding protein	Potri.016G142000	na	down	na	(down)	At5g39670	-	-	-	up
CXE	carboxylesterase	Potri.009G104400	down	down	down	down
CYB	cytochrome b	Potri.013G136800	na	up	na	up	At2g46650	up	-	-	-
G3Pp	Glycerol-3-phosphate transporter	Potri.001G124200/Potri.003G109300	up	up	up	up	At3g47420; At1g30560	up; -	up; up	up; -	up; -
GDPD	glycerophosphodiester phosphodiesterase	Potri.001G325200	up	up	up	up	At5g08030A; At1g74210	up; up	-; -	-; -	up; up
GRX	glutaredoxin	Potri.017G017300	down	down	(down)	down	At5g11930; At4g33040; At3g28850; At1g03020; At2g30540; At5g18600	up; up; up; up; up; -	-; -; -; -; up; -	-; -; -; -; up; -	up; -; -; up; up; down
LRR	leucine rich repeat protein	Potri.001G425500	na	up	na	up	At1g07560	up	up	-	-
NAC	NAC-domain containing protein	Potri.007G099400	na	down	na	(down)	At3g15500; At1g02220	-; up	up; up	-; -	-; -
PAP	purple acid phosphatase	Potri.002G243900/Potri.010G158200/Potri.005G233400	up	up	up	up	At3g52820; At4g36350; At4g13700; At1g52940; At2g27190; At2g16430; At2g01880; At1g25230; At1g14700	up; up; up; up; up; up; -; up; down	up; -; up; -; up; -; up; up; -	-; -; -; -; up; -; -; -; -	-; up; up; -; up; -; -; -; -
PK	serine/threonine-protein kinase	Potri.006G109600	up	up	up	up	At5g58540; At5g01820; At4g25160; At3g08720; At2g48010; At4g23290; At4g01330	up; up; up; up; up; -; down	-; up; up; up; -; -; -	-; -; -; up; -; -; -;	-; up; -; up; -; up; -
PPase	pyrophosphatase	Potri.003G034600	up	up	up	up	At3g53620; At4g29690; At4g01480; At2g46860	up; -; -; up	up; -; -; -	up; -; -; -	up; up; up; up
PPC	phosphoenolpyruvatcarboxylase	Potri.008G114200	up	up	up	up	At3g14940; At2g42600; At1g53310	up; up; -	-; up; -	-; -; -	up; -; up
PPCK	phosphoenolpyruvatcarboxylase kinase	Potri.013G046100/Potri.019G018100	up	up	up	up	At3g04530; At1g08650	up; up	up; up	-; up	up; up
psbN	photosystem II reaction centre N protein	Potri.019G028300	na	up	na	up
PUB	U-box domain containing protein	Potri.014G084900	up	up	up	up	At5g09800; At2g45920	up; up	-; -	-; -	-; -
rp	ribosomal protein	Potri.009G064100/Potri.005G154300	up	down	(down)	down	At2g47610; At5g20160; At5g28060; At5g27770; At5g48760; At5g39740; At5g22440; At3g56340; At3g22300; At3g10610; At3g05560; At2g20450; At1g22780; At1g61580; At2g39390	all down	all -	all -	all -
RTNL	reticulon-like protein	Potri.015G027300	down	na	(down)	na
SAMT	S-adenosyl-L-methionine-dependent methyltransferase	Potri.007G021400	na	down	na	down	At3g44860; At1g66690	-; up	up; -	-; up	up; up
SPX	SPX domain containing protein	Potri.006G069500	up	up	up	up	At5g20150; At2g45130; At2g26660; At5g15330	up; up; up; down	up; up; up; -	up; up; -; -	up; up; up; -
SQD	sulfoquinovosyldiacylglycerol / UDP-sulfoquinovose synthase	Potri.016G112600	up	up	up	up	At5g01220; At4g33030	up; up	up; up	up; up	up; up
TCP	TCP transcription factor	Potri.002G152200	na	up	na	up
TIM	mitochondrial import inner membrane translocase	Potri.015G102000	na	down	na	down
VPE	vacuolar processing enzyme	Potri.006G232900	na	down	na	down	At1g62710; At2g25940	up; -	-; -	-; -	up; up
WAK	wall-associated kinase	Potri.002G075900	up	up	(down)	(down)
WRKY	WRKY transcription factor	Potri.001G044500/Potri.018G019800	down	down	(down)	(down)	At4g18170; At2g40750; At3g01970; At2g21900	-; up; -; -	up; -; -; up	-; -; up; -	-; -; -; -
Fig. 6 (b)
ARMR	Armadillo repeat-containing protein	Potri.002G118800	(down)	(down)	up	up
ATPase	ATP synthase	Potri.014G168000	(up)	(up)	up	up	At2g07698	up	-	-	-	alpha chain
BSP	bark storage protein	Potri.013G100700/Potri.013G101000	up	up	up	up
BT	s. (a)	Potri.001G468700	na	up	na	up
BXL	beta-D-xylosidase-related	Potri.014G122200	na	(up)	na	down	At1g02640	-	down	-	-
CBR	NADH-cytochrome B5 reductase	Potri.013G067300	down	na	(down)	na
CT	chitinase	Potri.009G142200/Potri.004G182000	up	up	up	up	At5g24090; At4g19810; At3g47540; At4g01700; At3g12500; At2g43610; At2g43590; At2g43580; At2g43570	-; up; -; up; up; up; -; -; -	-; up; up; -; up; up; -; -; -	-; -; -; -; -; -; -; up; -	up; up; -; -; up; -; up; up; up
FAF	Fantastic Four meristem regulator	Potri.001G216000	na	(down)	na	up
G3Pp	s. (a)	Potri.003G109300	up	na	up	na
H2A	histone H2A	Potri.005G040700	na	down	na	down	At2g37470	down	-	-	-	histone H2B
HCT	shikimate O-hydroxycinnamoyltransferase	Potri.005G028000	na	(down)	na	down
IAA	auxin responsive protein	Potri.001G177500	(up)	(down)	down	down	At2g46530	-	up	-	-
IFR	isoflavone reductase	Potri.005G228700	(down)	na	up	na	At4g13660	up	-	-	-
IPK	inositol-tetrakis/trisphosphate kinase	Potri.009G084600	up	up	up	up	At4g33770	up	up	-	up
LAS	ribosome biogenesis factor	Potri.009G067800	(up)	(up)	down	down
MCM	DNA replication licensing factor	Potri.018G112800	down	(down)	down	down	At2g07690	down	-	-	-
MGD	monogalactosyldiacylglycerol synthase	Potri.006G063300	up	up	up	up	At5g20410; At2g11810	up; up	up; up	up; up	up; up
MGL	methionine gamma-lyase	Potri.003G190600	up	na	(up)	na
ND	NADH:ubiquinone reductase (none-electrogenic)	Potri.011G044600	up	up	up	up
NMT	phosphoethanolamine N-methyltransferase	Potri.015G039000/Potri.012G047400	down	down	down	down	At3g17990; At3g18000; At1g73600	up; up; down	-; -; down	-; -; -	up; up; down
PAP	s. (a)	Potri.008G139100	up	up	up	up
PHT	phosphate transporter	Potri.001G318500/Potri.002G005500	up	up	up	up	At5g43360; At5g43370; At2g32830; At3g48850; At1g76430; At1g20860; At2g38930; At2g38940	-; up; up; up; up; up; -; up	up; up; up; up; up; up; up; up	-; -; -; -; -; -; -; up	-; up; up; up; up; -; up; up
PK	s. (a)	Potri.008G166500	up	up	up	up
POT	proton-dependent oligopeptide transporter	Potri.006G096800	(down)	na	up	na	At5g62730; At5g01180	up; down	-; -	-; -	-; -
PPC	s. (a)	Potri.011G110700	up	up	up	up
RD	dehydration-responsive protein	Potri.004G136000	(down)	(down)	up	up
SPX	s. (a)	Potri.014G061200	up	up	up	up
TIM	s. (a)	Potri.012G039100	na	down	na	down
UBC	ubiquitin-conjugating enzyme	Potri.001G254500	down	na	down	na
UBQ	ubiquitin extension protein	Potri.016G077200/Potri.015G007100	na	down	na	down
Fig. 6(c)
ANNAT	annexin	Potri.001G024900	down	na	down	na	At1g35720	up	-	-	-
ASP	aspartyl protease	Potri.018G014800	up	up	down	down	At4g16563; At1g62290	-; down	down; -	-; -	-; -
BAP	BON association protein	Potri.002G155300	na	down	na	(up)
BPS	bypass1-related protein-related	Potri.010G171000	na	down	na	down
CAF	CCR4-associated factor	Potri.009G161500	na	down	na	(down)
ccmE	heme-binding protein-related	Potri.001G379000	na	up	na	up	At1g78460	down	-	-	-	SOUL heme-binding
CDSP	thioredoxin-like protein	Potri.005G245700	up	up	(down)	(down)	At1g45145; At5g61440; At5g06690	-; down down	-; -; -	-; -; -	up; -; -
CML	calmodulin like / EF-hand calcium-binding domain containing protein	Potri.002G001400/Potri.005G259900	na	down	na	(up)	At5g54490; At5g39670; At3g47480	up; -; -	-; -; up	up; -; -	-; up; -
CYP	cytochrome P450 CYP2	Potri.004G106600	(up)	na	down	up	At5g36220; At5g57220; At5g47990; At5g42580; At5g23190; At4g39950; At4g39950; At4g31500; At3g14680; At3g26830; At1g01190; At1g64900; At2g45550; At2g30770; At5g42590; At1g13710; At3g26300; At3g26320; At2g34490; At2g42250	-; -; -; -; -; up; up; up; -; up; -; up; -; up; -; -; -; down -; -	up; -; -; -; -; -; -; -; -; -; up; -; up; -; down down down -; down down	-; up; -; -; -; -; -; -; -; up; -; -; -; up; -; -; -; -; -; -	-; -; up; up; up; -; -; -; up; up; -; -; -; up; -; -; -; -; -; -	not CYP2
D17H	desacetyoxyvindoline-17-hydroxylase	Potri.005G222300	na	up	na	(down)
DCL	endoribonuclease dicer homolog	Potri.002G181400	up	up	up	up
DREB	dehydration-responsive element-binding protein	Potri.001G110800	down	down	(up)	(up)
ERF	ethylene responsive factor	Potri.006G138800/Potri.006G138700/Potri.009G101900/Potri.001G154200/Potri.007G138100	down	down	(down)/up	(up)/(down)/up	At4g17490; At5g47230; At5g61590	-; up; down	-; -; down	-; -; -	up; -; -
EXPB	beta-expansin precursor	Potri.014G066300	na	down	na	down	At4g17030; At2g18660; At3g45970	up; up; down	up; up; -	-; -; -	up; up; -	not beta precursor
FtsH	FtsH protease	Potri.017G084000	na	(up)	na	up	At5g64580	-	-	-	down
GLT	glycosyltransferase domain-containing protein	Potri.008G192600	na	down	na	up	At5g54060; At2g18700	-; down	-; -	-; -	up; -
GRXS	monothiol glutaredoxin	Potri.007G134800	na	down	na	(down)
GTF	glycosyltransferase	Potri.006G097600	na	up	na	up	s. GLT
H3	histone H3	Potri.014G096900/Potri.002G028800	na	down	na	down	s. histone above					not H3
HCF	photosystem II stability/assembly factor	Potri.007G071300	up	na	(up)	na
helicase	DNA helicase	Potri.012G114100	na	(up)	na	up
HMGB	HMG-box-containing protein	Potri.007G000900	na	(up)	na	down	At4g23810; At5g23420; At1g76110	up; down down	-; -; -	-; -; -	-; -; -
LRR	s. (a)	Potri.017G152500	up	up	up	up
MAPKKK	mitogen-activated protein kinase kinase kinase	Potri.005G139300/Potri.007G044800	down	down	(up)	up	At5g67080	up	up	up	up
MAT	S-adenosylmethionine synthetase	Potri.006G123200	na	down	na	down
MCM	s. (b)	Potri.001G070500	na	(down)	na	down
MIOX	myo-inositol oxygenase	Potri.018G069700	down	down	down	down
MMP	matrix metalloproteinase / interstitial collagenase	Potri.013G033200	up	na	down	na
MYB	MYB transcription factor	Potri.010G128900	na	up	na	up	At1g56650; At5g61420; At5g49330; At1g01380; At3g25790; At1g13300; At1g66390; At1g68320; At1g68670; At3g46130; At1g66230	up; up; up; -; up; up; up; up; -; -; down	-; -; -; up; -; -; -; -; up; -; -	-; -; -; -; -; -; -; -; -; -; -	up; -; -; -; -; -; -; -; up; up; -
NUDT	nudix hydrolase	Potri.008G134000	down	down	(down)	(down)
PAP	s. (a)	Potri.001G023400/Potri.003G030700/Potri.005G233400/Potri.010G158200/Potri.015G031400/Potri.012G042200	up	up	up	up
PK	s. (a)	Potri.001G014700/Potri.016G123300	up	(up)/up	up	up
PL	phospholipase	Potri.013G012300/Potri.001G250500	up	up	up	up	At3g47220; At4g38560; At3g08510; At3g05630; At3g03540; At4g38690	-; up; up; up; up; down	up; -; up; up; up; -	-; -; -; up; -; -	-; -; up; up; up; -
PNL	pectin lyase-like	Potri.010G042100	na	(up)	na	down
PP	protein phosphatase 2C	Potri.001G381000	down	down	(up)	(up)	At5g10740; At3g62260; At4g26080	up; up; up	-; -; -	-; -; -	-; -; -
PPase	s. (a)	Potri.008G196800	up	up	up	up
PQR	PQ-loop repeat protein	Potri.007G031800	up	up	up	up
PR	pathogenesis related protein	Potri.009G083300	up	up	up	up	At4g33720; At1g75040	up; -	-; -	-; -	up; up
PSBR	photosystem II 10 kDa polypeptide	Potri.011G142300	up	up	up	up
PSD	phosphatidylserine decarboxylase	Potri.003G061700	na	down	na	down
PUB	s. (a)	Potri.017G135000/Potri.006G202600/Potri.008G137700	down	down	(up)/(down)	(up)
rp	s. (a)	Potri.006G192900	na	down	na	down
RPA	replication protein	Potri.006G275700	na	(down)	na	down
SPS	sucrose phosphate synthase	Potri.013G095500	up	up	up	up	At4g10120	-	up	-	-
SPX	s. (a)	Potri.006G069500	up	up	up	up
SQD	s. (a)	Potri.006G228000	up	na	up	na
SULTR	sulfate transporter	Potri.005G169300	na	up	na	up	At1g22150; At3g15990; At3g12520	up; up; -	up; up; down	-; -; -	up; up; -
TIFY	TIFY domain protein	Potri.003G165000	na	down	na	up
TRI	tropinone reductase	Potri.005G039300	na	up	na	(up)	At2g29350; At2g30670; At2g29300; At1g07440; At2g29290	up; -; down down down	-; up; -; -; -	-; -; -; -; -	up; -; -; -; -
WAK	s. (a)	Potri.005G021300	na	down	na	(up)
WRKY		Potri.003G138600	down	na	(down)	na
ZAT	zinc finger protein	Potri.001G235800/Potri.014G017300/Potri.002G119300	down	down	(up)	(up)/up	At5g04340; At5g27420; At5g67450; At3g53600; At3g13810; At1g76410; At1g27730; At1g70810; At1g10480; At3g02820; At1g22500; At2g17450; At2g25900	up; -; up; -; up; -; -; up; -; down -; down down	-; -; -; up; -; -; -; -; -; -; down -; -	-; up; -; -; -; -; up; -; -; -; -; -; -	-; up; -; -; -; up; -; -; up; -; -; -; -
